# Supplementary material for: Precise modulation of transcription factor levels identifies features underlying dosage sensitivity
Source: Nat Genet. 2023 Apr 6;55(5):841–51. doi: 10.1038/s41588-023-01366-2 (PMC10181932; doi:10.1038/s41588-023-01366-2)
Supplement: Supplementary file 4 — Supplementary Table 1: Additional information for all SOX9-dependent REs. Supplementary Table 2: Additional information for all SOX9-dependent genes. Supplementary Table 3: Gene Ontology terms enriched in sensitive (ED50 > 30) genes and not in other SOX9-dependent genes. Supplementary Table 4: All genome-wide significant lead SNPs from PRS endophenotype GWAS. Supplementary Table 5: Primer and probe sequences. [file 41588_2023_1366_MOESM4_ESM.xlsx]

## Sheet: Supplementary Table 1
Supplementary Table 1. Additional information for all SOX9-dependent REs
Name	linear_AIC	logistic_AIC	best_model	ATAC_baseMean	log2FC_0v100_ATAC	padj_0v100_ATAC	SOX9_palindrome_2bp	SOX9_palindrome_3bp	SOX9_palindrome_4bp	SOX9_palindrome_5bp	SOX9_palindrome_6bp	SOX9_palindrome_7bp	SOX9_palindrome_8bp	SOX9_palindrome_any	SOX9_motif	TWIST1_motif	TFAP2A_motif	NR2F1_motif	NR2F1_ChIP	TFAP2A_ChIP	TWIST1_ChIP	FacialShapeGWAS_linkage	PRSEndoGWAS_linkage	log2FC_0v100_3h_ATAC	pvalue_0v100_3h_ATAC	log2FC_0v100_24h_ATAC	pvalue_0v100_24h_ATAC	k27ac_log2FC_0v100_24h	k27ac_pvalue_0v100_24h	k27ac_0v100_log2FC_3h	k27ac_0v100_pvalue_3h	time_class	buffering_index	ED50_bs	ED50_95CI_lower	ED50_95CI_upper	Signed_Hill	Signed_hill_95CI_lower	Signed_hill_95CI_upper	ED50_bin	log2FC_0v100_TWIST1	log2FC_30v100_TWIST1	log2FC_60v100_TWIST1	log2FC_0v100_SOX9_V5	log2FC_30v100_SOX9_V5	log2FC_60v100_SOX9_V5	log2FC_8v100_ATAC	log2FC_22v100_ATAC	log2FC_50v100_ATAC
chr1:100042234-100042735	24.9988	9.87106	2pl	226.679	-0.263934	0.0376026	0	0	0	0	0	0	0	0	0	0	0	1	1+	0	1+	FALSE	FALSE	0.218888	0.2067	-0.0445132	0.79765	-0.194007	0.850791	0.165012	0.916124	Delayed down	2.23e-08	8.13703	7.7269	9.02894	-9.55774	-12.9664	-2.32494	low	3.34489	2.76409	2.9202	-0.131185	-0.733702	-1.5978	-0.109834	0.0496837	0.0129409
chr1:100164133-100164634	17.2916	16.893	2pl	34.5561	-1.20484	1.72e-06	0	0	1	0	0	0	0	1	Palindrome	0	0	0	1+	0	0	FALSE	FALSE	-1.31907	6.35e-06	-2.21638	2.06e-12	-1.67735	NA	-0.753116	NA	Rapid down	0.460446	50.5498	43.5179	57.1633	-3.24928	-4.02011	-2.75278	hi	-0.142356	0.125562	1.92562	NA	NA	NA	-1.30145	-1.08684	-0.440377
chr1:1001718-1002219	-37.1402	-44.3016	2pl	182.288	0.301148	0.0447834	0	0	0	0	0	0	0	0	0	0	1	0	0	1+	0	FALSE	FALSE	0.289335	0.24052	-0.13735	0.581007	2.06193	NA	1.51065	NA	Delayed up	3.47e-06	2.23472	1.99815	5.07177	4.42105	2.38585	5.73811	low	2.76173	1.8183	2.04915	NA	NA	NA	-0.00238398	0.234724	-0.0215986
chr1:100362825-100363326	17.8941	9.16318	2pl	79.9146	0.434672	0.0425776	0	0	0	0	0	0	0	0	0	0	0	0	0	0	0	FALSE	FALSE	0.479247	0.0342918	0.379106	0.0927871	-0.427787	NA	0.735886	NA	Delayed up	0.0492724	13.5328	9.63928	25.4037	2.1611	1.44758	30.3327	med	-0.1654	-1.29891	0.343657	NA	NA	NA	0.329661	0.168592	-0.0364081
chr1:100438694-100439195	13.5704	9.72245	2pl	115.132	0.499226	0.00545757	0	0	0	0	0	0	0	0	0	0	1	0	1+	1+	1+	FALSE	FALSE	0.223991	0.434273	0.41752	0.139311	0.217268	0.930964	-0.00665906	NA	Delayed up	0.0967902	20.1985	13.0372	29.4884	2.09408	1.46002	8.2594	med	-0.815506	-1.41678	-0.43812	NA	NA	NA	0.414524	0.214199	0.0649974
chr1:100461280-100461781	39.6709	35.8248	2pl	501.954	0.296606	0.00321573	0	0	0	0	0	0	1	0	0	2	0	2	1+	1+	1+	FALSE	FALSE	0.081876	0.631029	0.383271	0.0235214	0.659362	0.548327	-0.00468506	0.9993	Delayed up	0.249733	38.0436	30.0382	45.2787	3.89336	2.49577	10.1563	hi	-1.0896	-0.276938	0.268337	NA	NA	NA	0.313303	0.261355	0.0741761
chr1:100481192-100481693	16.8289	13.3408	2pl	71.9337	-1.35884	1.03e-12	1	0	0	1	0	1	0	1	Palindrome	1	0	1	0	0	1+	FALSE	FALSE	-1.52719	2.08e-10	-1.53829	7.25e-11	-1.05816	0.214171	-0.342335	0.871366	Rapid down	0.174411	27.511	23.245	31.4642	-1.99175	-2.43522	-1.63669	hi	-4.81189	-0.623908	-0.601012	NA	NA	NA	-1.14253	-0.559534	-0.349776
chr1:1005313-1005814	34.8954	16.0782	2pl	184.014	-0.35546	0.00747629	0	0	0	0	0	0	0	0	0	0	3	2	1+	1+	0	FALSE	FALSE	0.357477	0.0558893	-0.0699865	0.710301	-1.24402	NA	-0.0592281	NA	Delayed down	4.1e-05	6.72641	5.03336	7.50132	-5.99918	-9.77238	-3.93281	low	1.43871	1.27448	-2.19643	NA	NA	NA	-0.0610509	0.0604268	0.107285
chr1:10057744-10058245	21.2915	14.4258	2pl	23.5788	-1.1757	0.00151198	1	0	0	0	0	0	0	0	1	0	0	0	1+	0	0	FALSE	FALSE	-1.52678	6.67e-05	-1.96097	4.79e-07	-1.36414	NA	-0.496184	NA	Rapid down	0.158766	30.9178	26.5467	36.8994	-3.21674	-15.7027	-2.25092	hi	-2.107	1.51116	1.58716	NA	NA	NA	-1.06839	-0.566329	-0.0221484
chr1:100582858-100583359	41.619	36.0812	2pl	153.901	-0.442051	0.00520225	0	0	0	0	0	0	0	0	0	0	2	0	1+	1+	1+	FALSE	FALSE	-0.480528	0.00756828	-0.684118	0.000144126	-1.817	NA	-0.215704	NA	Rapid down	0.0180952	7.45282	4.74519	12.1754	-1.83635	-10.2284	-1.14252	low	-3.97726	-3.93311	0.792378	-1.40674	-2.21914	-1.7999	-0.192335	-0.0744442	-0.0359457
chr1:100657827-100658328	29.6696	21.9226	2pl	119.029	0.443563	0.00859849	0	0	0	0	0	0	0	0	0	0	0	1	0	0	1+	FALSE	FALSE	-0.0198721	0.941203	0.302198	0.257216	0.441396	0.716632	0.441799	0.793352	Delayed up	0.0521005	14.9511	9.76541	25.6315	2.2147	1.5455	10.2284	med	2.57586	1.01209	2.89441	NA	NA	NA	0.285309	0.129728	-0.0854591
chr1:100658638-100659139	50.4722	49.0868	2pl	36.8669	0.682795	0.0126667	0	0	0	0	0	0	0	0	0	1	0	1	0	0	0	FALSE	FALSE	0.250876	0.474504	0.556623	0.105637	0.136626	0.953628	0.506031	0.817014	Delayed up	0.173729	25.8923	16.8774	41.5537	1.29311	0.957118	2.42986	med	0.0752709	-1.33096	0.935476	NA	NA	NA	0.595132	0.407811	0.250872
chr1:100684099-100684600	46.7511	45.3132	2pl	115.478	-0.463563	0.0044018	0	0	0	0	0	0	0	0	1	2	0	0	0	0	0	FALSE	FALSE	-0.652751	0.00398351	-0.515765	0.0209896	0.214719	0.913164	-0.371623	0.884934	Rapid down	0.991821	76.8765	34.4755	82.8013	-12.8986	-19.7291	-0.526494	hi	-0.272851	0.114671	1.06039	NA	NA	NA	-0.268901	-0.367594	-0.384956
chr1:100803011-100803828	44.2514	38.7816	2pl	204.366	-0.37747	0.0141284	1	0	0	0	0	0	0	0	2+	2	0	2	1+	0	1+	FALSE	FALSE	-0.195891	0.291923	-0.018643	0.91882	0.0222365	0.986208	-0.0353115	0.982215	Delayed down	0.017983	5.71032	4.11789	11.7769	-1.7519	-9.1077	-1.07428	low	-1.09709	0.0192329	0.265115	NA	NA	NA	-0.135592	-0.0942225	-0.00511488
chr1:100955321-100955822	33.3625	31.6039	2pl	115.997	0.417307	0.0076213	0	0	0	0	0	0	0	0	0	2	0	0	1+	1+	1+	FALSE	FALSE	0.00599675	0.975833	0.243897	0.20961	-0.380325	0.725529	-0.685599	0.51091	Delayed up	0.13868	20.6072	13.5305	31.0448	0.791644	0.668264	1.01735	med	-0.65646	1.13249	0.996566	NA	NA	NA	0.241091	0.241292	0.145569
chr1:101002523-101003024	0.474328	-32.6883	2pl	80.6167	1.34142	1.64e-13	0	0	0	0	0	0	0	0	0	0	1	0	0	1+	0	FALSE	FALSE	0.204724	0.511776	1.0862	0.000303984	0.258458	NA	-0.259227	NA	Delayed up	0.0767612	12.7136	10.8536	14.8298	1.44787	1.31254	1.60017	med	1.16051	NA	3.63443	NA	NA	NA	0.994131	0.556843	0.198417
chr1:101054099-101054600	55.1183	53.7224	2pl	36.3156	0.734348	0.00714704	0	0	0	0	0	0	0	0	0	0	1	0	0	0	0	FALSE	FALSE	0.0488074	0.898268	0.131594	0.727584	-0.940113	NA	0.0804302	NA	Delayed up	0.126056	17.2675	10.5012	28.3847	1.23085	0.955492	1.75444	med	-0.00387846	-1.17935	-0.576682	NA	NA	NA	0.496842	0.383018	0.304289
chr1:101075830-101076331	45.9304	43.4747	2pl	46.537	0.691621	0.00440409	0	0	0	0	0	0	0	0	0	1	2	0	0	0	0	FALSE	FALSE	0.0694188	0.862197	0.0854206	0.829789	0.765044	NA	0.563055	NA	Delayed up	0.155406	23.9837	15.2347	34.4203	1.74966	1.13446	3.2304	med	-2.27602	0.515308	0.933536	NA	NA	NA	0.572935	0.379717	0.0294136
chr1:101139108-101139609	15.5282	4.47305	2pl	59.6432	0.43626	0.0411691	0	0	0	0	0	0	0	0	0	0	1	0	1+	1+	0	FALSE	FALSE	0.132442	0.663145	0.13336	0.658454	1.05874	NA	0.845818	NA	Delayed up	0.00576122	22.3738	16.2161	25.4042	7.59887	2.416	103.997	med	NA	2.92834	1.90627	NA	NA	NA	0.440433	0.127857	-0.0459805
chr1:101167630-101168131	9.46094	10.8963	2pl	27.3752	-0.88042	0.00871158	0	1	0	0	0	0	0	1	Palindrome	2	0	0	0	0	0	FALSE	FALSE	-1.45059	0.000621388	-1.29652	0.00174396	-0.692476	NA	0.438279	NA	Rapid down	0.383496	47.6771	35.6316	59.8275	-2.51957	-4.11568	-1.96073	hi	-1.8609	-2.49189	-1.25229	NA	NA	NA	-0.944463	-0.518015	-0.42596
chr1:101262652-101263153	6.91555	7.70153	2pl	163.838	0.306001	0.0370341	0	0	0	0	0	0	0	0	0	0	0	1	1+	1+	0	FALSE	FALSE	0.251435	0.225394	0.502085	0.0143985	0.0276899	0.984987	0.214464	0.873449	Delayed up	0.273135	41.6795	25.1173	64.2127	1.40951	0.997736	3.79378	hi	-1.10469	1.0795	0.624506	NA	NA	NA	0.349718	0.204013	0.187315
chr1:101291247-101292103	-11.5959	-14.4228	2pl	210.575	-1.96034	1.26e-48	0	0	1	0	0	0	0	1	Palindrome	1	1	0	1+	0	1+	FALSE	FALSE	-2.01737	3.15e-28	-2.03571	1.64e-29	-2.15678	3.3e-09	-1.45668	0.00019446	Rapid down	0.267078	37.0532	33.7536	40.281	-2.37988	-2.66979	-2.12602	hi	-5.91015	-2.51508	-0.456744	-0.0921627	-0.405732	-0.675416	-1.65844	-1.14222	-0.404471
chr1:101410100-101411094	-5.74406	-9.12261	2pl	127.446	-0.390782	0.021333	0	0	0	0	0	0	0	0	0	0	2	0	0	1+	0	FALSE	FALSE	0.160064	0.480994	-0.383148	0.0949256	-0.303975	0.883992	-0.641579	0.774255	Delayed down	0.000154985	27.6172	25.4527	37.0525	-10.1895	-24.3083	-3.85999	hi	0.14945	0.173592	0.00629605	NA	NA	NA	-0.359545	-0.238315	-0.0390051
chr1:101447940-101448441	20.5822	18.2111	2pl	30.3476	0.658608	0.0440415	0	0	0	0	0	0	0	0	0	1	1	0	0	0	0	FALSE	FALSE	-0.048335	0.926019	0.276211	0.590187	-1.01812	NA	0.593778	NA	Delayed up	0.364112	46.116	35.5195	52.0325	5.30949	3.50443	23.0308	hi	-0.356148	-2.3232	0.308277	NA	NA	NA	0.75267	0.721539	0.255199
chr1:101485638-101486139	27.8902	24.8191	2pl	51.7631	0.792035	0.000696888	0	0	0	0	0	0	0	0	0	2	0	0	1+	1+	0	FALSE	FALSE	0.234045	0.482669	0.386993	0.238201	-0.0557747	NA	-0.173647	NA	Delayed up	0.156782	29.3165	22.3124	36.8948	3.03883	1.73454	9.74646	hi	0.527675	2.0607	1.83139	NA	NA	NA	0.747909	0.588456	0.181287
chr1:101625449-101626752	17.9354	11.9099	2pl	1116.78	0.379896	9.3e-06	0	0	0	0	0	0	0	0	0	1	1	0	1+	1+	1+	FALSE	FALSE	0.0998408	0.459256	0.313002	0.0197173	0.575309	0.00971657	0.515224	0.0477798	Delayed up	0.232297	33.8661	29.3387	40.4138	2.47574	2.09734	2.99491	hi	0.837862	0.496622	1.00292	0.434603	-1.28981	0.23692	0.413502	0.259973	0.0816119
chr1:10181136-10181637	29.106	22.1195	2pl	113.553	-0.794844	9e-06	0	0	0	0	0	0	0	0	0	1	0	2	1+	0	1+	FALSE	FALSE	-0.369715	0.0857497	-0.418143	0.0503861	-0.903882	0.0514236	-0.230365	0.862819	Delayed down	0.0991108	12.4045	7.9539	18.8487	-0.986461	-1.20367	-0.846017	low	-1.03842	-0.418046	-0.556544	NA	NA	NA	-0.411049	-0.298947	-0.203636
chr1:101846748-101847249	45.0625	39.0708	2pl	140.456	0.378529	0.0131034	0	0	0	0	0	0	0	0	0	0	0	0	1+	0	0	FALSE	FALSE	0.00998856	0.962467	0.0801226	0.702783	0.333855	0.860288	0.206711	0.950001	Delayed up	0.0699997	16.9709	11.3466	26.654	2.2703	1.60685	12.1108	med	3.72174	2.75541	3.83894	NA	NA	NA	0.325907	0.156415	0.0317654
chr1:101859865-101860366	35.1406	36.6064	2pl	526.158	0.237423	0.0185876	0	0	0	0	0	0	0	0	1	1	1	0	1+	1+	1+	FALSE	FALSE	-0.180579	0.233922	-0.0404281	0.788516	-0.218016	0.784791	-0.279304	0.775874	Delayed up	0.750134	70.393	58.7755	81.4633	4.2577	2.71219	22.2823	hi	-1.31837	0.331936	0.511802	-1.33972	0.234038	-1.60103	0.295946	0.238651	0.159523
chr1:101884624-101885125	-8.82858	-29.9994	2pl	86.0679	0.762646	1.98e-05	0	0	0	0	0	0	0	0	2+	1	1	0	0	0	0	FALSE	FALSE	-1.19278	0.0128773	-0.261167	0.578501	-0.439077	0.79631	-0.243301	0.937757	Rapid up	0.0382172	6.49212	5.28339	8.65099	1.33965	1.09807	1.81461	low	0.682579	1.64883	-1.5831	NA	NA	NA	0.307619	0.187957	-0.0214264
chr1:101902973-101903474	7.83673	3.28507	2pl	45.8663	-1.41529	2.44e-10	1	0	0	0	0	0	1	0	0	2	0	0	0	0	0	FALSE	FALSE	-0.772659	0.00411598	-0.927612	0.000555274	-1.45131	NA	-0.421252	NA	Rapid down	0.135779	19.6068	15.1819	24.825	-1.29626	-1.55661	-1.10028	med	-3.76893	-0.683393	-0.324429	NA	NA	NA	-0.89924	-0.444713	-0.347033
chr1:102071361-102071862	24.8731	21.9065	2pl	52.2836	-1.12736	1.88e-05	0	1	0	0	0	0	0	1	Palindrome	2	1	0	0	0	0	FALSE	FALSE	-1.52556	0.000231225	-2.20432	2.97e-07	-0.979059	NA	-2.4183	NA	Rapid down	0.10791	19.012	12.245	27.3229	-1.75051	-3.85398	-1.27132	med	1.40081	0.542442	1.83139	NA	NA	NA	-0.728266	-0.386047	-0.14309
chr1:10210155-10210656	-0.543494	-11.162	3pl	1993.51	0.206022	0.0376839	0	0	0	0	0	0	0	0	0	0	2	0	0	1+	0	FALSE	FALSE	0.0668352	0.694192	0.410083	0.0153261	0.341457	0.878721	0.405972	0.894933	Delayed up	6.73e-05	3.39819	2.15979	5.7923	3.72905	2.05274	7.28904	low	1.22569	-1.96866	0.620674	NA	NA	NA	-0.0607161	0.0668294	-0.0320031
chr1:102183793-102184294	3.8943	-0.591696	2pl	71.6058	0.828276	3.79e-06	1	0	0	0	0	1	0	0	0	1	2	1	0	0	0	FALSE	FALSE	0.437483	0.164944	0.693622	0.0256676	1.41709	NA	0.966452	NA	Delayed up	0.202645	31.6403	28.0709	36.5207	2.41846	2.04533	2.9692	hi	NA	3.86083	3.04178	NA	NA	NA	0.93718	0.494849	0.29322
chr1:102221587-102222088	1.90655	-11.0343	2pl	380.827	-0.951479	9.02e-16	0	0	1	0	0	0	0	1	Palindrome	1	0	0	1+	0	1+	FALSE	FALSE	-1.49754	8.57e-22	-1.28991	2.72e-17	-1.56538	9.48e-08	-1.44544	3.1e-06	Rapid down	0.065276	10.1345	8.14809	13.2236	-1.32789	-1.62761	-1.19244	low	-2.30206	-0.495239	0.10184	NA	NA	NA	-0.399837	-0.266405	-0.0879751
chr1:102222153-102222654	-2.11397	-23.6829	3pl	627.862	-0.369898	0.00112555	0	0	0	0	0	0	0	0	0	1	2	0	0	1+	1+	FALSE	FALSE	-0.627797	0.000195687	-0.570864	0.00067603	-1.90755	5.06e-15	-1.73457	8.19e-12	Rapid down	1.75e-12	2.18284	1.68486	4.35101	-7.79969	-16.0501	-5.02006	low	-1.40603	-0.0131851	0.0319352	NA	NA	NA	0.110828	0.105341	0.0425915
chr1:102858609-102859110	34.8493	33.2182	2pl	736.912	0.248646	0.00693566	0	0	0	0	0	0	0	0	0	2	0	0	1+	1+	1+	FALSE	FALSE	0.161412	0.207115	0.35313	0.0054657	0.0166889	0.987604	0.161484	0.871502	Delayed up	0.311922	40.7357	33.6797	48.5004	2.73477	2.32992	3.53849	hi	0.127322	-0.120869	-0.00680952	NA	NA	NA	0.301848	0.202244	0.0941952
chr1:102937446-102937947	-10.3493	-11.3475	2pl	38.6743	-0.956928	0.000750673	0	0	0	0	0	0	0	0	0	0	1	0	0	0	1+	FALSE	FALSE	0.0177722	0.962219	0.0696678	0.850689	-2.55508	NA	-0.531799	NA	Delayed down	0.138849	20.2713	13.4095	33.2341	-1.24729	-2.30662	-1.00872	med	-1.8981	-2.57483	1.58389	NA	NA	NA	-0.398709	-0.417576	-0.0676654
chr1:103106575-103107361	4.24356	-4.0407	2pl	1031.46	-0.308196	0.000401847	0	0	0	0	0	0	0	0	1	0	0	1	0	0	1+	FALSE	FALSE	-0.251562	0.0622209	-0.401689	0.00289129	-0.588395	0.0588379	-0.320636	0.583779	Delayed down	0.074381	11.02	8.46707	16.004	-1.33407	-1.54832	-1.13816	low	-0.982061	-0.112779	-0.317882	NA	NA	NA	-0.156486	-0.144823	-0.0163813
chr1:1031231-1031732	16.1487	-0.810532	2pl	83.044	-1.33374	2.79e-15	0	1	0	0	0	0	0	1	Palindrome	0	2	0	0	1+	0	FALSE	FALSE	-0.961955	6.79e-05	-1.49019	2.21e-09	-0.811725	NA	-0.606767	NA	Rapid down	0.190901	35.0542	32.6387	37.6676	-3.85447	-5.18433	-2.99248	hi	-1.37772	-0.694314	-0.987695	NA	NA	NA	-1.11837	-0.921703	-0.105283
chr1:103336336-103336837	0.227937	-12.1694	2pl	59.3776	-2.79226	8.05e-26	0	0	0	0	0	0	0	0	0	0	0	0	1+	0	0	FALSE	FALSE	-1.88082	2.21e-15	-2.68818	1.63e-25	-1.71642	0.0515092	-2.00419	0.0480878	Rapid down	0.234925	36.3794	34.0402	39.1297	-3.24134	-3.85117	-2.82799	hi	-1.10469	0.949218	2.42736	-1.94624	-1.26305	-1.29077	-2.36838	-1.46569	-0.305477
chr1:103457772-103458605	-1.98983	-9.18753	2pl	276.253	-3.00554	1.04e-78	1	0	1	0	1	0	0	1	Palindrome	0	0	0	0	0	0	FALSE	FALSE	-2.04548	1.41e-33	-2.82369	4.51e-58	-2.87389	5.76e-22	-1.69362	4.57e-09	Rapid down	0.202654	31.5646	28.3031	34.3764	-2.34049	-2.68601	-1.98117	hi	-1.02423	-0.869428	-0.750337	NA	NA	NA	-2.11474	-1.14034	-0.382571
chr1:103460466-103460967	5.86179	-21.0021	3pl	236.357	-2.48106	7.37e-74	0	0	0	0	0	0	0	0	2+	2	0	0	1+	0	1+	FALSE	FALSE	-1.79788	6.67e-23	-2.14633	3.07e-31	-3.09	4.61e-20	-2.20644	3.58e-11	Rapid down	0.202237	31.5904	25.3517	43.1606	-1.11818	-1.34243	-0.939077	hi	-1.04098	-2.15809	-0.499251	0.606969	0.73117	0.532548	-1.37772	-0.675406	-0.201809
chr1:103461155-103461656	10.2996	7.31504	2pl	65.1853	-1.03414	2.29e-06	0	0	1	0	1	0	0	1	Palindrome	1	0	0	0	0	0	FALSE	FALSE	-0.582175	0.0532493	-0.45731	0.119829	-2.87287	1.56e-06	-2.92724	1.19e-05	Delayed down	0.134073	27.346	22.5192	31.9452	-2.87732	-4.00612	-2.14691	hi	0.0966471	1.512	2.52138	0.0423075	-2.06531	0.178817	-0.830195	-0.378162	-0.128888
chr1:1037943-1038444	9.83902	-16.4761	3pl	267.079	-0.933247	5.07e-13	0	0	0	0	0	0	0	0	0	0	2	1	1+	1+	0	FALSE	FALSE	0.695027	0.154466	-0.550441	0.263289	-0.46125	NA	1.06497	NA	Delayed down	0.0417681	8.97338	7.7195	11.1832	-1.64172	-1.95691	-1.42891	low	1.49363	0.0498558	-1.3752	NA	NA	NA	-0.435721	-0.136876	0.0164348
chr1:1038659-1039160	33.1452	20.2808	2pl	218.296	-0.352319	0.0103338	0	0	0	0	0	0	0	0	0	1	0	1	0	0	0	FALSE	FALSE	0.478097	0.0177191	-0.00327637	0.987175	0.583379	0.747219	1.51702	0.184791	Delayed down	1.97e-06	7.84798	6.77568	9.41816	-5.50898	-11.5265	-2.13917	low	0.303058	0.201481	-0.302345	NA	NA	NA	-0.17326	-0.0286656	0.0479128
chr1:103898518-103899019	-2.69939	-27.5258	2pl	45.3798	1.06188	4.4e-06	0	0	0	0	0	0	0	0	0	2	0	0	0	0	1+	FALSE	FALSE	0.0803405	0.843971	0.611182	0.12222	0.59863	NA	0.285304	NA	Delayed up	0.0202215	6.78977	5.54764	8.21458	1.77517	1.42953	2.46203	low	0.0499055	-0.338034	-1.22112	NA	NA	NA	0.512709	0.227675	0.0623878
chr1:103901044-103901545	35.9187	34.3701	2pl	80.0612	0.396583	0.0438275	1	0	0	0	0	0	0	0	1	2	0	1	1+	0	1+	FALSE	FALSE	0.192857	0.427706	0.564298	0.0173751	0.612283	NA	-0.899164	NA	Delayed up	0.25125	35.6138	26.6288	46.6129	1.87305	1.43485	2.9498	hi	1.07681	1.44468	2.11633	NA	NA	NA	0.445048	0.234266	0.0856022
chr1:103914319-103914820	13.56	0.534268	2pl	36.802	-1.66135	9.41e-09	0	1	0	0	0	0	0	1	Palindrome	0	0	0	1+	0	0	FALSE	FALSE	-2.50418	1.65e-06	-2.45691	1.79e-06	-0.695314	0.66338	-1.40863	0.338172	Rapid down	0.140967	25.4786	20.1962	30.1693	-2.22632	-14.0337	-1.70372	med	-1.10469	-1.36314	1.1495	NA	NA	NA	-1.39042	-0.65046	-0.037122
chr1:103934485-103935391	59.9531	55.0945	2pl	331.319	0.366658	0.0306839	0	0	1	0	0	0	0	1	Palindrome	3	0	0	0	0	1+	FALSE	FALSE	-0.0960692	0.58955	0.132197	0.452719	0.0984112	0.952427	0.0258144	0.991822	Delayed up	0.0297666	7.83317	5.11416	14.2826	1.72256	1.0044	7.9569	low	-0.143752	1.0036	0.796825	NA	NA	NA	0.16858	0.111398	-0.0452833
chr1:104100017-104100518	34.4956	36.6004	2pl	118.59	0.339222	0.0414075	0	0	0	0	0	0	0	0	0	1	2	0	0	0	0	FALSE	FALSE	0.139761	0.539636	0.513355	0.0215601	0.109548	0.957149	0.597403	0.68672	Delayed up	0.162611	29.3809	17.3086	68.465	0.794833	0.616884	6.64964	hi	0.635294	-1.44105	2.63573	NA	NA	NA	0.191998	0.219608	0.244292
chr1:10422215-10422716	44.4178	44.1483	2pl	88.9221	-0.41979	0.0270064	0	0	0	0	0	0	0	0	0	1	1	1	1+	0	0	FALSE	FALSE	0.593971	0.0319831	0.00971573	0.972433	-0.378134	0.844518	0.206106	0.950324	Delayed down	0.133453	18.7645	10.2453	34.3414	-1.04653	-1.42493	-0.83243	med	-0.845897	-0.343126	0.170597	NA	NA	NA	-0.283095	-0.168852	-0.242105
chr1:104406656-104407157	9.01723	0.566263	2pl	126.432	-2.16126	5.86e-26	0	0	1	0	1	0	1	1	Palindrome	1	1	0	1+	1+	0	FALSE	FALSE	-2.44996	3.95e-30	-2.6356	8.86e-35	-1.91861	0.00114141	-1.39439	0.0493907	Rapid down	0.139713	25.577	20.299	29.602	-2.2888	-3.18828	-1.80088	med	-0.92005	-3.93311	-0.51366	-2.03699	-0.0359917	-0.518687	-1.7275	-0.717941	-0.203733
chr1:10459103-10459604	-1.98067	-7.74718	2pl	42.1998	1.2133	0.000137994	0	0	0	0	0	0	1	0	0	1	0	1	0	0	0	FALSE	FALSE	0.170727	0.668048	0.95795	0.0116286	0.710828	NA	0.455062	NA	Delayed up	0.0576191	13.95	9.34923	21.6489	2.04007	1.53597	3.05233	med	0.570961	1.06869	1.34365	NA	NA	NA	0.899758	0.381424	0.2573
chr1:104637423-104637924	16.1574	16.1561	2pl	220.304	-0.384007	0.00588372	0	0	0	0	0	1	0	0	0	2	0	1	1+	0	1+	FALSE	FALSE	-0.593204	0.00112988	-0.347403	0.0527847	-0.567869	0.223826	-0.0541487	0.972465	Rapid down	0.281141	38.8729	29.7539	48.8851	-2.64197	-3.60796	-1.81781	hi	-2.44561	0.0995062	-1.41992	NA	NA	NA	-0.367145	-0.246448	-0.121799
chr1:104764864-104766034	3.84258	-6.83587	2pl	997.397	0.577365	1.73e-10	0	0	0	0	0	0	1	0	0	0	2	0	1+	1+	1+	FALSE	FALSE	0.0315792	0.843279	0.258208	0.104287	0.239696	0.584183	0.222568	0.714537	Delayed up	0.13176	20.305	16.55	25.2193	1.50068	1.2613	1.87307	med	-0.870406	0.327179	0.683686	-2.07696	0.403398	0.00151277	0.438263	0.284966	0.153104
chr1:105100060-105100561	-4.10164	-9.8619	2pl	87.8134	-3.28193	2.82e-48	1	1	1	1	1	0	1	3	Palindrome	0	0	1	1+	1+	1+	FALSE	FALSE	-2.25659	5.18e-29	-3.37053	5.07e-49	-2.06088	0.0293728	-1.36747	0.290073	Rapid down	0.243689	36.6026	33.0388	41.6617	-2.99962	-11.5645	-2.61351	hi	-3.58944	-3.32971	0.782254	NA	NA	NA	-2.9109	-1.57696	-0.552905
chr1:105138585-105139086	27.2141	16.3271	3pl	65.8104	-0.72321	0.0021481	0	0	0	1	0	0	0	1	Palindrome	0	0	0	0	1+	0	FALSE	FALSE	0.154803	0.534375	-0.603748	0.0192164	0.439376	NA	1.15576	NA	Delayed down	0.0237509	28.2329	26.53	31.215	-6.3566	-11.8251	-2.09444	hi	-0.901375	0.471976	0.595272	NA	NA	NA	-0.637166	-0.384892	0.039095
chr1:105419210-105419711	0.136231	-8.0452	2pl	129.255	0.412523	0.0107161	0	0	0	0	0	0	0	0	0	0	2	0	0	0	0	FALSE	FALSE	-0.795518	0.000659595	-0.527623	0.0206414	-0.0956145	0.9683	-0.367712	0.882028	Rapid up	0.0116436	14.0731	10.1154	19.6345	3.72274	1.66485	8.12399	med	0.656513	-0.230109	0.931748	NA	NA	NA	0.301035	0.0165963	0.0247485
chr1:105483369-105483870	35.9271	28.965	2pl	37.3089	-1.13325	0.000744871	0	1	0	0	0	0	0	1	Palindrome	0	1	0	0	1+	0	FALSE	FALSE	-1.61382	1.09e-06	-1.927	9.16e-09	-1.49295	0.141656	-0.813627	0.660354	Rapid down	4.56e-05	25.4139	13.7034	26.8149	-10.0836	-21.6097	-1.79768	med	0.32623	0.260342	2.01273	NA	NA	NA	-0.799375	-0.437055	0.0308748
chr1:1055519-1056020	-9.91719	-24.2493	2pl	86.8256	-1.93838	1.35e-21	0	0	0	0	0	0	0	0	1	0	1	4	1+	1+	0	FALSE	FALSE	-1.39095	8.44e-11	-2.31662	4.78e-24	-1.35301	0.257562	-1.27255	0.423837	Rapid down	0.212055	34.6436	31.6209	37.54	-3.21268	-4.28465	-2.66982	hi	-1.03043	-2.80435	-1.41992	NA	NA	NA	-1.96607	-1.05651	-0.226612
chr1:105559187-105559688	11.0928	-2.35303	2pl	126.421	0.567363	0.000320005	0	0	0	0	0	0	0	0	0	1	0	1	1+	0	1+	FALSE	FALSE	0.0927455	0.671456	0.414037	0.0538038	0.129013	0.95943	0.505946	0.82369	Delayed up	0.0647904	16.0025	12.4615	20.2688	2.11749	1.44365	4.26442	med	0.788422	1.05022	0.774156	NA	NA	NA	0.500731	0.136399	0.018469
chr1:105678229-105678730	24.3987	21.2001	2pl	40.7074	0.658506	0.0148818	0	0	0	0	0	0	0	0	0	0	0	0	0	0	1+	FALSE	FALSE	-0.151828	0.69266	0.260503	0.483674	1.2153	0.0650134	0.72645	0.547373	Delayed up	0.103345	30.0503	24.8855	40.999	4.52853	2.91768	10.7364	hi	1.56155	1.92576	2.30486	-1.94184	-3.05417	0.315345	0.728951	0.477468	0.111296
chr1:1058247-1059875	20.6584	19.1885	2pl	508.544	-0.851067	2.2e-14	0	0	0	0	0	0	0	0	1	0	8	3	1+	1+	0	FALSE	FALSE	-0.440045	0.00662464	-0.719149	9.51e-06	-0.405176	0.848024	0.0265611	0.995144	Rapid down	0.264783	37.0591	31.5058	43.8219	-2.05481	-2.54843	-1.71764	hi	1.74862	1.12301	-0.885885	NA	NA	NA	-0.869783	-0.478353	-0.238848
chr1:105909250-105909751	35.2819	33.5875	2pl	55.3391	0.612242	0.0240962	0	1	0	0	0	0	0	1	Palindrome	0	1	0	0	0	0	FALSE	FALSE	-0.358888	0.273202	0.217871	0.489067	-0.989048	NA	-0.78272	NA	Delayed up	0.0598761	8.44249	4.5718	18.579	1.22246	1.01513	1.8293	low	-1.14609	-0.136894	-0.894017	NA	NA	NA	0.32958	0.424071	0.176594
chr1:10597857-10598763	29.2945	19.5861	2pl	1118.88	-0.252517	0.0273001	0	0	0	0	0	0	0	0	0	0	2	0	1+	1+	1+	FALSE	FALSE	0.241006	0.189597	-0.0951462	0.605142	0.443668	0.682263	0.641379	0.568945	Delayed down	5.53e-07	5.29887	1.83039	7.19029	-7.22984	-44.4857	-1.44498	low	-1.19448	-0.369176	-0.0183721	NA	NA	NA	-0.0686489	0.000966533	-0.0805252
chr1:106246065-106246566	33.1391	23.5097	2pl	83.1652	-0.778776	1.97e-05	2	0	0	0	0	0	1	0	1	1	0	1	0	0	0	FALSE	FALSE	-0.962566	4.84e-05	-0.857199	0.000220375	-0.829076	NA	-1.90619	NA	Rapid down	0.0485155	9.22958	6.89164	12.8369	-1.45973	-2.08362	-1.19116	low	-1.35755	-0.340874	1.72304	NA	NA	NA	-0.36807	-0.244967	-0.0907911
chr1:106288628-106289129	-10.2327	-13.349	2pl	54.4647	0.849839	0.000115812	0	0	0	0	0	0	1	0	0	1	1	0	1+	1+	0	FALSE	FALSE	0.58484	0.0826661	0.72574	0.029818	1.34128	NA	1.07434	NA	Delayed up	0.17172	25.9725	19.5189	33.5666	1.62691	1.32119	2.15059	med	-1.50145	1.53663	3.16652	NA	NA	NA	0.827369	0.389097	0.305016
chr1:106297008-106297509	34.4589	33.0585	2pl	69.6871	0.856131	3.36e-05	0	0	0	0	0	0	0	0	0	0	0	0	0	0	1+	FALSE	FALSE	-0.461678	0.153958	-0.015467	0.961104	0.438741	NA	0.528341	NA	Delayed up	0.276939	37.2231	28.0033	47.6862	2.28168	1.82982	3.18768	hi	2.30185	-2.57483	1.37681	0.788709	-0.166613	-0.85837	0.996053	0.690639	0.34071
chr1:1063742-1064583	45.0387	32.0225	2pl	285.122	0.292631	0.0194058	0	0	0	0	0	0	0	0	0	0	3	1	0	0	0	FALSE	FALSE	0.403689	0.0938603	0.604447	0.0111211	-1.77601	NA	0.0125592	NA	Delayed up	7.3e-17	2.06038	1.61552	6.21243	10.7281	6.27633	166.898	low	1.72897	-0.886939	-3.27669	NA	NA	NA	-0.191034	-0.00491739	-0.147043
chr1:10640269-10640770	12.6871	11.5793	2pl	69.2575	0.767747	0.000538436	0	0	0	0	0	0	0	0	1	0	2	1	1+	1+	0	FALSE	FALSE	-0.0381043	0.915047	0.138105	0.69403	-4.61266	NA	-2.24026	NA	Delayed up	0.210912	30.0675	21.0842	43.7766	1.68812	1.26058	2.17395	hi	2.01128	0.0783106	-1.30946	NA	NA	NA	0.776896	0.37744	0.421272
chr1:10640803-10642016	45.3772	44.4173	2pl	163.896	0.351288	0.0338506	0	0	0	0	1	0	0	0	0	0	5	2	0	1+	0	FALSE	FALSE	0.232273	0.362109	0.291078	0.248291	-2.95339	NA	0.660545	NA	Delayed up	0.228433	34.5827	22.8835	49.9639	1.37157	0.97705	1.95447	hi	1.88593	0.20512	-2.21679	NA	NA	NA	0.308833	0.183738	0.0651589
chr1:106588785-106589286	17.2615	17.6681	2pl	509.026	0.313791	0.0125318	0	1	0	0	0	0	0	1	Palindrome	1	0	0	0	0	1+	FALSE	FALSE	0.395267	0.0437552	0.422185	0.0310011	1.24366	0.12657	0.876431	0.508506	Delayed up	0.462484	49.4675	41.657	59.0503	4.01201	2.8669	6.08208	hi	-1.68679	-0.851277	-0.97642	NA	NA	NA	0.410011	0.329801	0.123066
chr1:10667746-10668247	-12.9238	-16.3593	2pl	378.538	-0.60337	0.000124012	0	0	0	0	0	0	0	0	0	0	2	0	1+	1+	1+	TRUE	FALSE	0.358371	0.15035	-0.0922062	0.712868	0.719796	NA	1.53266	NA	Delayed down	0.0609925	23.468	17.9793	31.1712	-3.62941	-18.217	-1.88447	med	2.43639	1.03138	-0.968268	NA	NA	NA	-0.443783	-0.156603	-0.148554
chr1:106717476-106717977	25.0196	15.0069	2pl	51.549	0.621665	0.0231138	0	0	0	0	0	0	0	0	0	1	0	0	0	0	0	FALSE	FALSE	0.281302	0.419826	0.459096	0.180979	1.59755	NA	-0.0739505	NA	Delayed up	0.0228462	8.64549	6.69728	12.5014	1.97195	1.2583	4.64081	low	-0.958075	-1.69233	-0.713774	NA	NA	NA	0.347556	0.125898	-0.155883
chr1:106802398-106802899	-14.676	-31.3829	2pl	42.188	1.24115	5.22e-07	0	0	0	0	0	0	0	0	0	1	0	0	0	0	0	FALSE	FALSE	0.00147625	0.997206	0.72738	0.0725598	-1.01559	NA	-1.01478	NA	Delayed up	0.0709998	12.5538	9.6307	16.7291	1.53595	1.29733	1.945	med	3.04118	0.919498	-0.792644	NA	NA	NA	0.806965	0.442824	-0.0210458
chr1:106817307-106818498	43.8996	39.1051	2pl	189.084	0.320856	0.0358747	0	0	0	0	0	0	0	0	0	1	0	1	1+	1+	1+	FALSE	FALSE	0.125643	0.535288	0.346606	0.0834301	1.03358	0.00198713	0.447616	0.518582	Delayed up	0.054112	22.7203	9.86519	27.5848	3.18564	1.88781	14.8579	med	0.120819	-0.368773	0.481663	0.660088	-0.620799	0.541321	0.264258	0.174946	0.00343714
chr1:106839456-106839957	8.37152	4.56438	2pl	176.767	0.926005	2.63e-08	0	0	0	0	0	0	0	0	0	1	0	0	0	1+	1+	FALSE	FALSE	0.26418	0.243052	0.769252	0.000541965	0.904317	NA	0.472104	NA	Delayed up	0.234388	35.3803	29.9106	41.7438	2.60784	2.10404	3.30156	hi	2.86674	0.88833	2.83203	NA	NA	NA	0.953839	0.708847	0.226601
chr1:106986531-106987032	41.8753	35.2574	2pl	35.9194	-0.561415	0.0489415	0	1	0	0	0	0	0	1	Palindrome	0	0	0	0	0	0	FALSE	FALSE	-0.0228984	0.95037	-0.268155	0.467379	0.471388	NA	0.044127	NA	Delayed down	0.0163279	8.27243	5.85808	12.6363	-2.33036	-10.1905	-1.2916	low	2.86369	3.33807	3.73573	NA	NA	NA	-0.301716	-0.1009	-0.114592
chr1:107024346-107024847	13.2387	10.7258	2pl	37.5644	1.14131	1.64e-05	0	0	0	0	0	0	0	0	0	2	0	0	0	0	0	FALSE	FALSE	-0.206442	0.638069	0.627142	0.132393	0.093571	NA	-0.95081	NA	Delayed up	0.224205	31.813	24.9576	39.4215	1.88854	1.4058	2.40289	hi	-1.8981	0.0189191	0.792068	-0.679507	-3.77162	-1.39502	1.18656	0.698037	0.34145
chr1:107076779-107077280	-2.41025	-24.2789	2pl	58.5859	0.945364	1.26e-06	0	0	0	0	0	0	0	0	1	0	0	0	1+	0	0	FALSE	FALSE	0.00527567	0.985841	-0.0316411	0.914436	0.675702	0.665445	0.612562	0.787751	Delayed up	0.0267775	6.21211	5.17496	7.46371	1.53412	1.18092	2.75076	low	-0.352973	-3.73273	-0.0983936	NA	NA	NA	0.399938	0.0493064	0.0869663
chr1:107198469-107198970	18.5335	12.2389	2pl	49.1088	0.822632	0.000571523	0	0	0	0	0	0	0	0	0	0	1	0	0	1+	0	FALSE	FALSE	0.351389	0.350713	0.878369	0.0164341	0.791527	0.630756	1.35337	NA	Delayed up	0.0858593	20.3203	13.3074	25.7862	2.30781	1.66631	14.4942	med	-1.50145	-1.96866	1.61373	NA	NA	NA	0.799029	0.445099	0.206629
chr1:10724369-10725919	31.0081	27.9943	2pl	1099.26	-0.358591	0.000591289	0	0	0	0	0	0	0	0	0	4	6	0	1+	1+	1+	FALSE	FALSE	0.272791	0.0622637	-0.207517	0.158368	0.350566	0.839069	0.939899	0.459472	Delayed down	0.107006	18.082	10.4243	26.7416	-1.57811	-2.57268	-1.12312	med	0.882548	0.321002	-0.653755	NA	NA	NA	-0.262332	-0.147536	-0.0961598
chr1:1073126-1073627	12.6274	9.62874	2pl	73.7158	0.924859	2.77e-05	0	0	0	0	0	0	0	0	0	0	5	1	0	0	0	FALSE	FALSE	0.558731	0.119053	0.274082	0.445797	-1.24431	NA	-0.550615	NA	Delayed up	0.156841	30.6456	22.1778	38.1614	3.01755	1.80464	7.50055	hi	3.36761	3.04856	1.1495	NA	NA	NA	0.893053	0.670668	0.295984
chr1:107318593-107319094	5.3044	-1.69121	2pl	280.993	0.462447	7.88e-05	0	0	1	0	0	0	1	1	Palindrome	1	1	0	1+	1+	1+	FALSE	FALSE	-0.301083	0.104798	0.242369	0.183489	-0.668531	0.595317	-0.427428	0.844598	Delayed up	0.125263	20.1959	15.0951	26.0054	1.67228	1.31611	2.2082	med	-0.1343	0.109774	0.27884	NA	NA	NA	0.384347	0.171184	0.135545
chr1:107338975-107339476	2.499	-0.178787	2pl	74.5028	-1.6927	1.19e-12	0	0	1	0	1	0	1	1	Palindrome	1	0	0	1+	0	1+	FALSE	FALSE	-1.80389	2.01e-11	-2.14116	2.74e-15	-1.77388	0.00973507	-0.716669	0.589819	Rapid down	0.268612	37.0175	32.8657	42.8039	-2.47405	-3.03444	-1.96972	hi	-0.567599	-0.73908	0.465543	0.14235	-1.62114	-0.379305	-1.45302	-0.971167	-0.309304
chr1:107394235-107394736	13.8426	13.3654	2pl	44.093	-1.08187	3.66e-06	0	0	0	0	0	0	0	0	0	0	0	0	1+	0	0	FALSE	FALSE	-1.62849	2.83e-08	-1.66495	8.26e-09	-1.7352	0.00217892	-0.867076	0.329962	Rapid down	0.339821	43.0884	36.8883	50.8334	-3.04255	-12.0137	-2.45386	hi	-2.02577	1.19051	2.46058	0.911955	-0.628532	0.882265	-1.13135	-0.749255	-0.332417
chr1:107394904-107395405	9.59073	7.92214	2pl	40.2852	-1.30338	7.79e-07	0	0	1	0	0	0	0	1	Palindrome	0	0	1	0	0	0	FALSE	FALSE	-1.4134	3.1e-05	-1.69882	7.07e-07	-1.74625	0.00725172	-1.33065	0.103771	Rapid down	0.263652	37.0763	31.122	43.183	-2.97858	-4.16372	-2.15703	hi	-1.50145	-1.96866	1.72818	-1.62591	-4.02114	-2.74298	-1.22465	-0.841542	-0.238843
chr1:107396572-107397073	4.67475	3.67865	2pl	74.1861	0.57056	0.0026278	0	0	0	0	0	0	0	0	1	0	2	1	1+	1+	1+	FALSE	FALSE	-0.193568	0.485105	0.286976	0.286896	-0.455126	0.622438	-0.819189	0.326494	Delayed up	0.106325	20.2185	11.6699	37.5632	2.02316	1.31241	6.32475	med	-1.50145	-1.96866	2.79178	NA	NA	NA	0.480622	0.289199	0.221448
chr1:107532072-107532812	50.4883	36.481	2pl	306.754	-0.474398	1.25e-05	0	0	0	0	0	0	0	0	0	1	0	0	1+	1+	0	FALSE	FALSE	-0.369963	0.0201863	-0.564753	0.000403166	-0.540616	0.463195	-0.158046	0.931002	Delayed down	0.00102924	4.37288	2.24319	7.11916	-2.8969	-58.787	-0.813719	low	-0.54202	-0.277356	-0.979552	NA	NA	NA	-0.103388	-0.0397634	-0.192131
chr1:107727841-107728619	19.3682	17.4755	2pl	160.672	0.422578	0.00538687	0	0	0	0	0	0	0	0	0	1	1	1	0	1+	1+	FALSE	FALSE	0.192153	0.389219	0.163601	0.461436	0.0836893	0.974618	-0.186136	0.95608	Delayed up	0.139597	19.6423	11.842	31.875	0.973592	0.835126	1.19106	med	1.12552	1.16937	1.54824	NA	NA	NA	0.245166	0.2528	0.0816794
chr1:107793279-107793780	22.6964	22.0979	2pl	35.9204	-0.581111	0.0486258	0	0	0	0	0	0	0	0	0	0	0	0	0	0	1+	FALSE	FALSE	0.0811888	0.83676	-0.062915	0.872601	-0.105853	NA	0.569296	NA	Delayed down	0.0866855	12.6427	6.48173	25.5614	-1.29818	-3.34034	-0.986427	med	-1.295	-1.66382	-1.36693	NA	NA	NA	-0.359451	-0.205435	-0.2907
chr1:107936417-107936918	27.2553	26.5251	2pl	470.341	0.387218	0.00524448	0	0	0	0	0	0	0	0	0	1	0	0	1+	0	1+	FALSE	FALSE	0.265783	0.0500885	0.342421	0.0109906	0.669556	0.334511	0.417228	0.743649	Delayed up	0.156122	22.4748	12.2037	34.9015	1.23052	0.935721	2.0157	med	-1.43852	-0.676972	-0.0860414	NA	NA	NA	0.270796	0.20945	0.125523
chr1:1079439-1079940	32.6465	30.1446	2pl	928.534	0.381769	0.000425189	0	0	0	0	0	0	0	0	0	0	0	2	1+	1+	0	FALSE	FALSE	0.301077	0.0435716	0.388087	0.00894697	0.240585	0.870224	0.299466	0.880393	Delayed up	0.126191	19.2844	12.7754	28.1119	1.41237	1.10169	2.22889	med	4.4478	3.32083	0.625105	NA	NA	NA	0.257575	0.213041	0.0936755
chr1:107946786-107947287	10.2635	0.673957	2pl	33.358	1.0537	0.000131945	0	0	0	0	0	0	0	0	0	1	0	0	0	0	0	FALSE	FALSE	0.522197	0.185679	0.466126	0.234401	0.789018	NA	1.13452	NA	Delayed up	0.0908855	12.0327	8.75762	16.8113	1.12823	0.975307	1.39761	low	NA	2.35308	3.58551	NA	NA	NA	0.692962	0.419809	0.276166
chr1:107951969-107952470	10.9009	-39.5526	2pl	243.705	1.29047	8.74e-30	0	0	0	0	0	0	0	0	1	1	0	0	0	0	1+	FALSE	FALSE	0.0287417	0.889115	0.789022	8.45e-05	0.416761	NA	-0.2628	NA	Delayed up	0.057695	9.94465	8.34875	11.2925	1.42754	1.28036	1.57933	low	1.32262	0.561568	1.29453	NA	NA	NA	0.805654	0.429074	0.147378
chr1:107953524-107954025	17.5465	-0.818974	2pl	181.568	1.01358	9.3e-12	0	0	0	0	0	0	0	0	0	2	1	1	1+	0	1+	FALSE	FALSE	0.272216	0.256722	1.00341	1.97e-05	0.378415	0.8029	0.317187	0.894652	Delayed up	0.0557091	11.6808	9.06113	14.6738	1.67085	1.42371	2.0814	low	0.025735	-0.620725	-1.12687	NA	NA	NA	0.701664	0.390503	0.156684
chr1:108051628-108052405	-6.63114	-8.55158	2pl	170.573	0.403559	0.01213	0	0	0	0	1	0	0	0	0	0	0	1	0	0	0	FALSE	FALSE	0.191893	0.369388	0.304088	0.149947	0.648458	0.282865	0.198284	0.902326	Delayed up	0.12988	30.0629	20.8535	40.1436	3.64633	1.96208	7.51116	hi	-4.58728	-0.874882	-0.319887	NA	NA	NA	0.312112	0.224234	0.0908791
chr1:108052614-108053115	36.5374	34.9777	2pl	93.5151	0.457302	0.0434967	0	0	0	0	0	0	0	0	0	1	0	1	0	0	0	FALSE	FALSE	-0.205517	0.541332	0.224344	0.499841	1.45483	0.112344	0.84497	0.629699	Delayed up	0.367272	44.9499	36.1062	55.9869	4.08435	2.50395	14.257	hi	2.29048	0.561917	1.54861	NA	NA	NA	0.481524	0.411001	0.0151982
chr1:108057500-108058001	13.3718	10.6069	2pl	303.294	0.258774	0.0452797	0	0	0	0	0	0	0	0	0	0	1	0	1+	1+	0	FALSE	FALSE	0.0709087	0.685014	0.168074	0.333288	0.747995	0.182669	0.44377	0.678005	Delayed up	0.157258	25.8855	18.9974	36.8085	2.10746	1.48805	17.9436	med	-1.50145	2.57996	0.0992424	-3.81326	0.307445	0.243116	0.215404	0.134609	0.0204513
chr1:108089399-108089900	21.6902	16.0675	2pl	189.78	0.499209	9.52e-05	0	0	0	0	0	0	0	0	0	1	0	0	1+	0	1+	FALSE	FALSE	0.137664	0.451292	0.392517	0.0292197	0.730337	NA	0.239049	NA	Delayed up	0.137404	21.2658	16.1929	28.1772	1.56679	1.30441	2.10075	med	3.31937	2.67545	2.48979	NA	NA	NA	0.401388	0.251546	0.136413
chr1:108113325-108113826	12.8548	5.14366	2pl	58.4902	0.553546	0.00763912	0	0	0	0	0	0	0	0	0	1	2	0	0	0	0	FALSE	FALSE	0.206601	0.534756	0.847458	0.00858395	0.756891	NA	0.0214465	NA	Delayed up	0.0622772	19.4152	13.0625	24.3468	2.56259	1.59618	8.9715	med	2.60977	0.222279	1.67966	NA	NA	NA	0.464084	0.129621	-0.00332761
chr1:108601666-108602167	23.4107	17.5893	2pl	137.014	0.530381	0.000111114	0	0	0	0	0	0	0	0	0	0	1	1	0	1+	0	FALSE	FALSE	-0.112112	0.658417	0.25475	0.304102	0.0657127	NA	0.0801575	NA	Delayed up	0.089912	12.3749	8.83335	18.0135	1.1904	1.03672	1.52114	low	-0.524515	1.91168	2.23159	NA	NA	NA	0.282129	0.277761	0.072972
chr1:108681613-108682114	32.5199	31.155	2pl	67.1968	0.489149	0.0327396	0	0	0	0	0	0	0	0	0	0	0	0	0	0	0	FALSE	FALSE	0.0249783	0.920799	0.173678	0.482182	0.65583	NA	0.130028	NA	Delayed up	0.179571	25.0352	16.9569	40.0767	1.29869	0.927197	1.7607	med	-1.65249	-0.860129	1.48409	NA	NA	NA	0.451687	0.131229	0.277268
chr1:108816945-108817446	26.7578	26.5084	2pl	113.426	-0.52031	0.00935931	0	1	0	0	0	0	0	1	Palindrome	0	0	0	0	0	0	FALSE	FALSE	-1.2451	2.53e-08	-1.18451	6.6e-08	-0.549898	0.201701	-0.875467	0.023118	Rapid down	0.469031	51.5513	42.8254	59.7771	-3.27508	-4.75079	-2.30156	hi	-1.77229	-0.562609	0.73398	NA	NA	NA	-0.379853	-0.557376	-0.107368
chr1:10888260-10889199	-3.412	-10.7106	2pl	235.8	0.376223	0.0185074	0	0	0	0	0	0	0	0	0	0	1	2	1+	1+	0	FALSE	FALSE	0.470702	0.0221117	0.446011	0.0290231	-0.4367	NA	0.0316884	NA	Delayed up	0.000389323	3.58364	2.08396	6.24505	3.14553	1.20428	5.88837	low	1.21857	2.21184	1.37282	NA	NA	NA	0.0426614	0.252103	0.00955573
chr1:108888999-108889500	19.2583	17.7743	2pl	164.433	-0.317451	0.0381173	0	0	0	0	0	0	0	0	0	1	0	0	0	0	1+	FALSE	FALSE	-0.794734	0.000301522	-0.433986	0.04415	-0.454774	0.607117	-0.890073	0.230095	Rapid down	0.133917	21.4851	13.1106	30.7075	-1.65704	-3.35879	-1.21097	med	-1.053	-0.523014	0.522027	-0.376309	0.487571	-2.16289	-0.251975	-0.125633	-0.124619
chr1:108889626-108890127	30.2659	30.8085	2pl	45.8192	-0.747786	0.00151372	0	0	0	0	1	0	0	0	0	0	0	0	0	0	0	FALSE	FALSE	-0.488543	0.103961	-0.537734	0.0704858	-0.464449	0.609245	-0.784563	0.35753	Delayed down	0.147486	21.3329	13.5256	37.0247	-1.01312	-1.44699	-0.818798	med	1.94512	-1.24371	2.80466	NA	NA	NA	-0.4706	-0.361132	-0.352157
chr1:10897995-10898496	14.2548	10.6444	2pl	80.2685	0.451455	0.0160389	0	0	0	0	0	0	0	0	0	0	1	1	0	1+	0	FALSE	FALSE	-0.184252	0.489735	0.0251192	0.923349	0.106718	NA	0.332682	NA	Delayed up	0.061396	5.90037	3.24982	11.2151	0.875409	0.663181	3.42677	low	1.16448	0.624752	-3.33697	NA	NA	NA	0.0976469	0.175228	0.125747
chr1:10900600-10901101	-15.9806	-16.5242	2pl	113.454	0.533489	0.00137385	0	0	0	0	0	0	0	0	0	0	3	0	1+	1+	0	FALSE	FALSE	-0.0175273	0.934943	0.324185	0.122111	1.15187	NA	0.937414	NA	Delayed up	0.240124	35.1498	27.4738	42.1749	2.63375	1.95963	3.57828	hi	1.15159	0.626804	-1.59	NA	NA	NA	0.43545	0.356272	0.203951
chr1:10905016-10905517	22.4451	11.9354	2pl	129.104	0.42285	0.0229149	0	0	0	0	0	0	0	0	0	0	1	1	1+	1+	0	FALSE	FALSE	0.112322	0.637201	0.590068	0.011042	0.58056	0.724411	-0.0410381	0.991639	Delayed up	1.04e-05	7.47658	5.83086	8.70343	5.80149	2.68779	7.37604	low	5.34862	2.35308	NA	NA	NA	NA	0.203581	0.0201316	0.0823488
chr1:10909901-10910402	30.4772	21.0199	2pl	182.355	-0.465381	0.000906604	0	0	0	0	0	0	0	0	0	0	2	2	1+	1+	0	FALSE	FALSE	0.444557	0.108733	0.0401752	0.885316	0.458218	NA	-0.192154	NA	Delayed down	0.0393041	6.36088	4.91045	9.90368	-1.28205	-1.84546	-0.961472	low	2.49108	1.58663	1.45432	NA	NA	NA	-0.163182	-0.134016	-0.0524776
chr1:109103199-109103700	3.01519	-1.17	2pl	106.074	-1.8733	1.79e-29	0	0	1	0	0	0	0	1	Palindrome	0	0	0	0	0	1+	FALSE	FALSE	-1.61135	2.74e-12	-2.05325	3.19e-18	-1.1353	0.267486	-1.06291	0.434016	Rapid down	0.222507	33.5369	29.2229	38.6276	-2.48213	-3.07353	-2.07088	hi	-2.06661	-1.2591	-0.473194	NA	NA	NA	-1.6062	-0.979986	-0.400222
chr1:109149951-109150748	28.1185	-14.9581	2pl	115.261	1.01193	4.93e-12	0	0	0	0	0	0	0	0	0	0	0	1	1+	0	0	FALSE	FALSE	0.377491	0.0715192	0.701391	0.000634599	2.02137	NA	1.07397	NA	Delayed up	0.00401839	6.3355	5.12836	7.54956	2.66246	1.55495	6.73107	low	1.05578	0.384345	-0.369141	NA	NA	NA	0.374903	0.0339586	0.124713
chr1:109197300-109197801	-8.6823	-24.5383	3pl	157.54	0.433752	0.0131577	0	0	0	0	0	0	0	0	0	1	0	2	1+	0	0	FALSE	FALSE	0.333922	0.158424	0.457933	0.0497005	1.52196	NA	-1.09168	NA	Delayed up	0.000187883	4.15995	2.4056	5.64304	3.92537	2.91903	5.34334	low	-0.658851	0.486536	-0.967802	NA	NA	NA	-0.119727	-0.222015	-0.215423
chr1:109229857-109230358	39.8052	28.1212	2pl	117.065	-0.739168	1.36e-05	0	0	0	0	0	0	0	0	1	1	0	1	1+	1+	0	FALSE	FALSE	-0.526269	0.00542994	-0.88134	3.95e-06	-0.61162	NA	-0.587999	NA	Rapid down	0.0607258	15.5819	11.3375	25.4348	-2.12521	-15.2559	-1.68629	med	-0.472196	-0.0645414	-0.526931	NA	NA	NA	-0.502353	-0.214838	0.0825354
chr1:109253699-109254524	0.927805	-5.1119	2pl	561.495	-0.710614	1.4e-11	0	0	0	0	0	0	0	0	0	0	0	1	1+	1+	0	FALSE	FALSE	-0.531501	0.00014905	-0.616126	1.02e-05	-1.31019	5.28e-06	-0.680958	0.0845014	Rapid down	0.162625	27.8252	20.9879	32.2358	-2.36654	-3.72638	-1.69783	hi	1.03722	-0.671305	-2.32277	NA	NA	NA	-0.54261	-0.363491	-0.0708798
chr1:109254884-109255686	12.6789	3.84794	2pl	250.865	-0.411108	0.00078237	0	0	0	0	0	0	0	0	1	0	2	3	1+	0	0	FALSE	FALSE	-0.26925	0.12147	-0.321172	0.0635045	-1.44262	0.0788223	-0.720377	0.647584	Delayed down	0.0977889	14.5322	9.7662	19.6646	-1.3141	-1.67459	-1.07746	med	0.888476	-0.241479	-2.74089	NA	NA	NA	-0.247008	-0.116149	-0.0451485
chr1:109274362-109276079	-18.3229	-46.6225	3pl	1469.74	-1.47869	2.85e-104	0	0	2	0	0	0	0	2	Palindrome	1	5	0	1+	1+	0	FALSE	FALSE	-0.765985	2.47e-07	-1.20096	7.74e-16	-1.74737	1.01e-11	-0.942315	0.00171596	Rapid down	0.279347	43.4389	36.1888	54.8187	-1.40298	-1.65942	-1.23218	hi	-0.624112	-1.0361	-1.4066	NA	NA	NA	-1.17371	-0.728302	-0.258316
chr1:109392885-109393386	32.5714	29.2916	2pl	133.978	-0.808315	1.26e-07	0	0	0	1	0	0	0	1	Palindrome	0	0	0	1+	1+	0	FALSE	FALSE	-0.510234	0.00619265	-0.71366	0.000126782	-0.999558	0.255917	-0.744537	0.592537	Rapid down	0.160371	27.9698	19.935	33.6536	-2.32832	-5.63601	-1.64546	hi	-3.3821	-0.255481	-0.92265	NA	NA	NA	-0.635816	-0.459777	-0.184618
chr1:109438725-109439226	-3.19795	-25.0657	2pl	52.2465	0.838454	0.000279365	0	0	0	0	0	0	0	0	0	0	0	1	1+	0	0	FALSE	FALSE	0.0605853	0.849982	0.485459	0.117957	0.241851	NA	-0.960436	NA	Delayed up	5.01e-08	2.12819	2.02225	2.89141	6.22554	4.51456	7.2498	low	-1.60941	0.113401	-0.0718199	NA	NA	NA	-0.0367967	0.0771297	-0.0349443
chr1:10960649-10961422	23.4052	23.5154	2pl	411.363	0.232217	0.037983	0	0	0	0	0	0	0	0	0	0	0	1	1+	1+	0	FALSE	FALSE	0.170781	0.347386	0.228607	0.206195	2.54643	NA	1.64846	NA	Delayed up	0.283299	38.9924	24.1499	57.2954	2.31219	1.58763	4.88659	hi	1.86932	0.894904	-0.266691	NA	NA	NA	0.25552	0.161565	0.133529
chr1:109610900-109611401	7.43249	-6.0784	2pl	47.7906	1.08635	0.000491144	0	1	0	0	0	0	0	1	Palindrome	0	0	0	0	0	0	FALSE	FALSE	-0.293139	0.430777	-0.00334435	0.992647	-0.606662	NA	-0.426431	NA	Delayed up	0.0507358	10.9676	8.37506	15.2016	1.67787	1.29026	2.46068	low	0.214472	0.460826	0.4102	NA	NA	NA	0.80216	0.431049	0.342475
chr1:109624477-109624978	40.2193	22.4306	2pl	259.939	-0.291551	0.0385222	0	0	0	0	0	0	1	0	1	0	4	1	1+	1+	0	FALSE	FALSE	0.440058	0.00632835	0.017784	0.912681	0.148122	0.925611	0.64281	0.570763	Rapid down	0.00120006	7.99212	6.51764	10.2094	-3.5318	-11.0564	-1.84238	low	1.47685	0.503655	-2.06643	NA	NA	NA	-0.116039	0.0258283	0.0661361
chr1:109636041-109637195	28.5905	22.409	2pl	443.819	0.361038	0.00941382	0	0	0	0	0	0	0	0	0	1	1	2	1+	0	1+	FALSE	FALSE	0.27523	0.103146	0.550698	0.00100368	0.908949	0.0821795	0.463804	0.669022	Delayed up	0.0549735	9.75832	6.1376	17.6992	1.45204	1.09198	2.52897	low	-0.284242	0.029404	0.0316294	NA	NA	NA	0.211656	0.146601	0.0123543
chr1:109649329-109649830	-0.971322	-8.52249	2pl	37.2634	0.805796	0.00144673	0	0	0	0	0	0	0	0	0	0	0	0	0	0	0	FALSE	FALSE	0.403187	0.34147	0.490915	0.240381	-0.000639831	NA	-0.285095	NA	Delayed up	0.0801078	11.0272	7.4676	15.7123	1.18559	0.993033	1.53777	low	-1.50145	-1.96866	1.72818	NA	NA	NA	0.449065	0.245983	0.198245
chr1:109731970-109732471	31.0563	26.59	2pl	72.7685	0.486962	0.0393051	0	0	0	0	0	0	0	0	0	0	1	0	0	0	0	FALSE	FALSE	0.435148	0.273619	0.728752	0.0618705	-0.335681	NA	0.22945	NA	Delayed up	0.00430933	27.6837	25.2278	36.0055	9.82824	3.77781	13.2156	hi	-0.708021	-1.29132	-0.62033	NA	NA	NA	0.543705	0.383494	0.0588767
chr1:10979400-10979901	4.88296	5.76419	3pl	109.271	-1.81059	9.01e-26	0	0	1	0	0	0	0	1	Palindrome	0	0	1	1+	0	0	FALSE	FALSE	-1.7964	1e-13	-2.276	1.98e-20	-1.14776	NA	-1.31257	NA	Rapid down	0.419957	247.464	75.8479	5840.81	-1.0229	-1.52984	-0.831558	hi	-0.713885	-0.254356	-0.509087	NA	NA	NA	-1.45174	-0.986204	-0.423946
chr1:109799410-109799911	38.3778	34.9608	2pl	48.7012	-0.708678	0.0155169	0	0	0	0	0	0	0	0	0	1	1	0	0	0	1+	FALSE	FALSE	-0.308362	0.314665	-0.0846973	0.778347	0.297275	NA	0.147849	NA	Delayed down	0.0880997	13.8232	7.63626	25.2436	-1.45593	-3.63226	-0.980679	med	0.0939714	-0.0130469	0.647968	NA	NA	NA	-0.357289	-0.145122	-0.0140798
chr1:10980099-10980600	15.354	8.46168	2pl	260.484	-0.431038	0.000130099	0	0	0	0	0	0	0	0	1	0	1	0	0	1+	0	FALSE	FALSE	0.0802063	0.637345	0.00936191	0.955898	-0.293711	NA	-0.703797	NA	Delayed down	0.0928609	13.6465	9.69192	19.0106	-1.28735	-1.75376	-1.03506	med	-0.709606	-0.294085	-1.43851	NA	NA	NA	-0.267416	-0.188675	-0.0520345
chr1:109805365-109806217	-26.6199	-33.3096	2pl	272.091	-0.937127	1.57e-13	0	0	0	0	0	0	0	0	0	2	2	0	0	0	0	FALSE	FALSE	0.0268182	0.937699	-0.74819	0.03077	-0.243455	0.929036	0.69974	0.783172	Delayed down	0.0345161	14.8956	10.6082	25.0576	-2.64393	-15.8778	-2.11239	med	0.205178	-0.889041	-0.413144	NA	NA	NA	-0.583988	-0.296827	-0.087439
chr1:109961432-109961933	-44.8039	-51.4161	3pl	109.534	-0.627317	0.00022563	0	0	0	0	0	1	0	0	0	0	0	2	1+	1+	0	FALSE	FALSE	0.388096	0.356591	-0.661589	0.119286	0.0675464	NA	0.530992	NA	Delayed down	0.0503922	12.5301	8.84013	19.8666	-1.85807	-3.04054	-1.33776	med	-0.268365	-0.0334389	0.307517	NA	NA	NA	-0.167606	-0.0540065	0.127257
chr1:109997195-109998080	4.14081	3.22213	2pl	310.066	-0.840484	2.6e-08	0	0	0	0	0	0	0	0	1	1	1	1	1+	1+	1+	FALSE	FALSE	-1.25672	4.68e-11	-1.27193	1.94e-11	-1.04703	0.0135072	-0.925657	0.0674084	Rapid down	0.344987	43.7044	38.3914	50.8636	-2.71813	-3.40318	-2.2356	hi	-3.73911	-1.45253	-1.99485	0.849888	0.756354	0.127893	-0.828236	-0.632414	-0.18852
chr1:110003984-110004485	30.5664	25.6216	2pl	280.732	0.294628	0.0393777	0	0	0	0	0	0	0	0	0	0	0	1	1+	1+	0	FALSE	FALSE	0.117619	0.536366	0.442799	0.0179312	0.76613	0.367584	0.499284	0.742276	Delayed up	0.0397172	7.21923	5.13379	13.1725	1.41279	1.02059	4.18148	low	-3.03468	0.320928	-0.365015	NA	NA	NA	0.152914	0.071524	0.0719125
chr1:110049010-110049511	-3.96063	-17.5874	2pl	157.318	-2.36643	1.04e-50	1	0	1	0	0	1	0	1	Palindrome	0	3	4	1+	1+	0	FALSE	FALSE	-1.17056	1.6e-08	-1.96638	8.58e-20	-0.692597	0.443736	0.00133918	0.999885	Rapid down	0.195185	32.3654	29.3799	34.8869	-2.82361	-3.3869	-2.26667	hi	-4.59635	-1.89818	-1.43376	NA	NA	NA	-1.94772	-1.13203	-0.27078
chr1:110070605-110071341	6.63602	2.25637	2pl	571.805	0.461428	9.13e-07	0	0	0	0	0	0	0	0	1	0	1	0	1+	1+	0	FALSE	FALSE	0.30014	0.0360447	0.400416	0.00489383	1.18009	0.00105149	0.944031	0.0302267	Delayed up	0.178551	26.2112	21.5751	31.3789	1.42827	1.19423	1.70387	med	1.42235	0.756331	0.622527	NA	NA	NA	0.355905	0.260044	0.119711
chr1:110089667-110090168	31.8551	10.43	3pl	2947.49	-0.239555	0.00836626	0	0	0	0	0	0	0	0	0	0	1	2	1+	1+	1+	FALSE	FALSE	0.237763	0.0400634	0.0656846	0.570616	0.617686	0.00346812	0.439979	0.12053	Delayed down	0.00585708	4.90445	4.2834	5.77375	-2.07984	-2.67694	-1.55583	low	0.767531	0.620093	-0.647755	NA	NA	NA	-0.0335675	-0.0177853	0.0733561
chr1:110098274-110098775	31.1465	30.7534	2pl	1187.91	0.407548	1.9e-05	0	0	0	0	0	0	0	0	0	0	3	1	1+	1+	0	FALSE	FALSE	0.221744	0.0819341	0.268406	0.0349194	0.821944	0.00411767	0.519372	0.228547	Delayed up	0.241877	34.3048	24.7712	44.3455	1.94564	1.46192	2.66701	hi	1.85552	0.850308	-0.0666754	NA	NA	NA	0.350092	0.220591	0.177583
chr1:110136821-110137322	18.8407	12.957	2pl	126.844	-0.580913	4.48e-05	0	0	0	0	0	0	0	0	0	0	2	0	0	1+	0	FALSE	FALSE	-0.374372	0.0872697	-0.465655	0.0323404	-0.516363	NA	-0.452371	NA	Delayed down	0.121197	16.6834	12.1616	22.9133	-1.09665	-1.32433	-0.933342	med	-2.08501	0.00836601	0.208407	NA	NA	NA	-0.354902	-0.201952	-0.163282
chr1:110159956-110160457	23.0042	17.2019	2pl	83.6054	-0.608099	0.00368568	0	0	0	0	0	0	0	0	0	1	0	0	1+	1+	1+	FALSE	FALSE	-0.0515565	0.851174	0.0435569	0.872643	0.337873	NA	-0.359016	NA	Delayed down	0.00992461	9.95929	7.82903	15.7137	-2.88001	-9.91335	-1.78384	low	-1.73865	-0.753473	-0.740172	NA	NA	NA	-0.537804	-0.156438	-0.162763
chr1:110266152-110266653	1.19767	0.949822	2pl	71.1811	-2.31524	1.11e-18	0	1	0	0	0	0	0	1	Palindrome	0	2	0	0	1+	0	FALSE	FALSE	-1.89048	6.61e-12	-2.35569	6.07e-17	-1.14958	NA	-0.855208	NA	Rapid down	0.220503	33.1067	27.1247	39.5514	-2.45496	-3.02581	-1.95878	hi	0.861169	0.15091	-0.247223	NA	NA	NA	-1.7482	-1.00131	-0.4889
chr1:110350576-110351077	30.6635	19.2227	2pl	50.7853	-0.793833	0.000518213	0	0	0	0	0	0	0	0	1	0	0	0	0	0	0	FALSE	FALSE	-1.61245	2.47e-07	-1.74635	1.88e-08	-0.503071	0.793338	-0.709449	NA	Rapid down	0.00011458	26.8366	23.1953	31.8775	-12.4469	-23.2298	-2.60587	med	-3.81615	-3.68252	1.33059	NA	NA	NA	-0.633247	-0.44086	0.0182678
chr1:110390553-110391360	1.40482	-0.962276	2pl	668.215	-0.66654	1.13e-11	1	0	0	0	0	0	0	0	0	0	2	0	0	1+	1+	FALSE	FALSE	-0.605907	7.37e-06	-0.769996	1.21e-08	-1.42402	3.78e-05	-0.827579	0.071054	Rapid down	0.193345	31.9919	25.7514	36.0457	-2.79758	-12.0217	-1.67549	hi	-6.60487	-3.95161	-1.15091	-1.02498	-0.527252	-0.579344	-0.499038	-0.423606	-0.14153
chr1:110465190-110465691	29.7788	28.4448	2pl	44.5416	-0.651648	0.0150595	0	0	0	0	0	0	0	0	1	0	0	0	0	0	0	FALSE	FALSE	0.620399	0.0619692	-0.367153	0.28608	0.173757	NA	1.01148	NA	Delayed down	0.0884168	16.0589	10.2951	31.8557	-1.78435	-10.8061	-1.34461	med	0.21291	-0.496148	-0.48668	NA	NA	NA	-0.378122	-0.365109	-0.0497916
chr1:110475354-110475855	23.1959	20.5096	2pl	46.7784	0.569935	0.0358635	0	0	0	0	0	0	0	0	0	0	1	0	0	0	0	FALSE	FALSE	0.320314	0.403141	0.123574	0.747073	-0.139429	NA	0.720491	NA	Delayed up	0.0877497	12.0016	5.92057	24.1028	1.28692	0.886043	2.16535	low	-0.792752	-0.860592	-2.25875	NA	NA	NA	0.356867	0.215719	0.132149
chr1:110527419-110527920	4.99757	8.19914	2pl	112.496	-0.45787	0.0124802	0	0	0	0	0	0	0	0	0	2	0	0	0	0	1+	FALSE	FALSE	0.130277	0.602742	-0.292244	0.248448	-0.494464	NA	0.96901	NA	Delayed down	0.277479	49.3136	24.8782	77.9755	-1.19153	-16.5894	-0.721661	hi	-1.38753	-0.979245	0.344792	NA	NA	NA	-0.383313	-0.332566	-0.397667
chr1:110565560-110566061	-7.43639	-6.07608	2pl	43.4795	-2.91635	2.06e-20	0	2	0	1	0	1	0	3	Palindrome	0	1	0	0	0	0	FALSE	FALSE	-2.54735	3.63e-18	-3.16226	4.01e-24	-0.737322	NA	-0.422908	NA	Rapid down	0.280109	38.0973	33.8286	43.6569	-2.13784	-2.48107	-1.80352	hi	-1.31777	-0.885931	-0.4664	NA	NA	NA	-2.16966	-1.44039	-0.524776
chr1:110779632-110780133	50.0073	48.8223	2pl	57.8246	-0.500549	0.0293185	0	0	0	0	0	0	0	0	1	1	0	1	0	0	0	FALSE	FALSE	-0.539937	0.0516803	-0.783302	0.00487702	0.0744073	NA	-1.2856	NA	Delayed down	0.128221	17.6551	8.49246	31.5466	-1.05476	-1.80757	-0.726527	med	-0.98695	-1.48004	-0.332356	NA	NA	NA	-0.341681	-0.229377	-0.116115
chr1:111139184-111139685	27.8711	27.8049	2pl	466.027	0.217488	0.0275691	0	0	0	0	0	0	0	0	0	0	0	0	1+	1+	0	FALSE	FALSE	0.187939	0.208921	0.235751	0.112468	0.418765	0.186663	0.337538	0.463462	Delayed up	0.207481	30.9101	20.6163	39.2479	1.42125	0.996435	2.28049	hi	0.822876	1.0622	-0.860103	NA	NA	NA	0.152313	0.146769	0.0247925
chr1:111228352-111228853	-4.99849	-10.1639	2pl	76.5292	-2.51685	9.24e-12	0	1	0	2	0	0	0	3	Palindrome	0	1	0	1+	1+	1+	FALSE	FALSE	-2.60901	8.93e-27	-3.26539	4.44e-37	-1.76872	0.0245686	-2.28333	0.00926707	Rapid down	0.254668	35.9294	32.5162	39.4503	-2.36651	-2.68737	-1.98921	hi	-1.67006	0.208362	-0.365015	NA	NA	NA	-2.13493	-1.26086	-0.36067
chr1:111406257-111406758	-19.8795	-19.8986	2pl	67.8087	-1.74193	2.83e-12	0	0	0	0	0	0	0	0	0	0	2	0	1+	1+	0	FALSE	FALSE	-0.768525	0.226107	-1.79334	0.00520738	-1.25515	NA	-1.83798	NA	Delayed down	0.367517	45.7834	35.5598	54.9901	-2.63663	-3.57118	-2.19256	hi	NA	2.35308	3.04178	NA	NA	NA	-1.21624	-0.910407	-0.406682
chr1:111513615-111514116	-14.2818	-14.5313	2pl	114.709	-1.649	1.05e-18	0	0	0	0	0	0	0	0	0	1	0	0	1+	1+	0	FALSE	FALSE	-2.12419	9.06e-29	-2.40961	2.97e-36	-1.10223	0.0554136	-0.937552	0.211695	Rapid down	0.315962	41.4733	35.6771	46.5667	-2.776	-3.2334	-2.40918	hi	-0.346153	0.0331246	0.562832	NA	NA	NA	-1.43443	-1.09073	-0.39753
chr1:111535674-111536175	-15.6756	-21.6165	2pl	117.772	-4.04265	9.82e-23	0	0	1	0	1	0	1	1	Palindrome	0	0	0	1+	0	0	FALSE	FALSE	-2.79247	1.63e-57	-3.75157	3.41e-84	-2.29866	0.000447897	-1.1505	0.198422	Rapid down	0.302905	40.8205	36.5617	44.6253	-3.13853	-3.717	-2.72835	hi	-3.94823	-3.56122	-1.43983	-3.08515	-0.35872	-2.13458	-3.53071	-1.96431	-0.481249
chr1:111561262-111562092	-14.5635	-31.9105	2pl	172.393	-0.92969	7.35e-14	1	1	0	1	0	0	0	2	Palindrome	1	1	3	1+	1+	1+	FALSE	FALSE	-0.665485	0.00132858	-0.677888	0.00102059	-0.585656	0.47388	-1.20053	0.0618963	Rapid down	0.14154	25.1326	20.5951	28.621	-2.18597	-2.93018	-1.78535	med	-0.947931	-0.897668	0.0262319	NA	NA	NA	-0.772201	-0.441522	-0.109165
chr1:111603906-111604407	31.0155	20.5421	2pl	70.8503	0.567939	0.00896607	0	0	0	0	0	0	0	0	0	0	1	0	1+	1+	0	FALSE	FALSE	0.237328	0.449303	0.543504	0.07937	0.973362	0.422492	0.0605098	0.987349	Delayed up	0.026921	9.69309	7.98631	12.9092	2.02169	1.52589	3.98443	low	1.62614	0.683372	2.72145	NA	NA	NA	0.348434	0.0217869	-0.0378047
chr1:111729489-111729990	27.4258	14.031	2pl	546.101	-0.38264	0.000216321	0	0	0	0	0	0	0	0	0	0	1	0	1+	1+	1+	FALSE	FALSE	0.311769	0.0382119	0.197592	0.18794	0.180049	0.895926	-0.0424125	0.985665	Delayed down	0.0549157	12.8982	9.88385	17.1349	-1.88724	-2.61599	-1.51939	med	0.74378	0.366781	-1.42162	NA	NA	NA	-0.262233	-0.102407	-0.00192001
chr1:111733290-111733791	34.4344	32.3037	2pl	1110.02	-0.363389	0.00282665	0	0	0	0	0	0	0	0	0	0	2	1	1+	1+	1+	FALSE	FALSE	0.0915771	0.518279	0.115306	0.414487	0.203356	0.863411	0.338585	0.800357	Delayed down	0.153546	23.2003	15.658	35.3143	-1.50216	-2.79527	-1.17545	med	-0.0746982	-0.27755	-0.751827	NA	NA	NA	-0.266255	-0.194876	-0.06552
chr1:111920045-111920546	-10.9703	-18.7858	2pl	60.5024	-0.64978	0.00545081	0	0	0	0	0	0	0	0	0	0	2	0	1+	1+	0	FALSE	FALSE	0.329708	0.375071	-0.423054	0.262995	-0.0940722	NA	-1.12596	NA	Delayed down	0	3.86328	2.15394	7.17841	-2.78166	-44.4567	-0.888709	low	-0.0954678	-0.85134	1.12117	NA	NA	NA	-0.0179773	-0.152725	-0.0432611
chr1:112515539-112516040	42.4483	37.9206	2pl	186.479	-0.455577	0.00236221	0	0	0	0	0	0	0	0	0	0	0	2	1+	0	0	FALSE	FALSE	-0.446626	0.0108964	-0.484132	0.00539864	-0.768671	NA	-0.919253	NA	Rapid down	0.185365	38.2084	29.2309	45.3657	-5.20057	-14.7807	-3.08913	hi	-0.219505	0.41402	-1.12488	NA	NA	NA	-0.460005	-0.364957	-0.0934693
chr1:112524196-112524697	32.1099	29.7704	2pl	84.934	0.481202	0.0199751	0	0	0	0	0	0	0	0	0	1	0	0	1+	0	0	FALSE	FALSE	0.0107812	0.966316	0.179523	0.474623	0.61535	NA	0.336604	NA	Delayed up	0.241531	34.8148	26.9515	44.9714	1.74683	1.37954	2.4301	hi	-0.375105	-0.354666	-1.45407	NA	NA	NA	0.522097	0.262809	0.093688
chr1:112637184-112637685	-19.7356	-21.6035	2pl	107.506	-0.674755	0.00761011	1	0	0	0	0	0	0	0	0	1	0	0	0	0	0	FALSE	FALSE	-1.08916	0.000421756	-1.53696	1.03e-06	-0.935566	0.46956	-0.86898	0.635503	Rapid down	0.175262	34.6391	27.7739	48.5308	-4.37974	-12.7376	-2.29766	hi	-0.189756	-0.189835	0.439346	NA	NA	NA	-0.615459	-0.511043	-0.242596
chr1:112640477-112640978	11.7454	7.382	2pl	38.3581	-0.815073	0.00355687	0	0	1	0	0	0	0	1	Palindrome	0	0	1	0	0	0	FALSE	FALSE	-1.5509	5.57e-05	-1.78155	4.06e-06	-3.63315	NA	-1.30386	NA	Rapid down	0.161466	35.0465	26.8033	47.9671	-4.49878	-23.051	-3.02571	hi	0.10183	-0.383712	1.40438	NA	NA	NA	-0.75964	-0.587911	-0.135323
chr1:112700721-112701222	-7.90402	-34.7946	2pl	303.806	0.596668	1.85e-07	0	0	0	0	0	0	0	0	0	0	0	0	1+	1+	0	FALSE	FALSE	0.122975	0.570439	0.480333	0.0248108	0.106988	0.949887	-0.120635	0.961005	Delayed up	0.00138685	7.26925	6.30331	8.03986	3.56665	1.81689	6.70124	low	0.246187	0.77946	-0.955093	NA	NA	NA	0.275572	0.0745462	0.041752
chr1:112707220-112707721	27.9255	19.9212	2pl	921.604	0.176587	0.0450262	0	0	0	0	0	0	0	0	0	0	0	0	1+	1+	0	FALSE	FALSE	-0.000253206	0.998775	0.259168	0.113449	-0.245044	0.924399	0.146383	NA	Delayed up	1.52e-12	2.18052	1.79313	6.0897	11.5453	2.06699	105.824	low	0.88852	-1.12061	-1.39652	NA	NA	NA	-0.0361051	0.0608331	-0.00649223
chr1:112722604-112723474	0.860802	-9.221	2pl	552.838	-0.743692	1.52e-18	0	0	1	0	0	0	0	1	Palindrome	0	2	1	1+	1+	0	FALSE	FALSE	-0.529183	0.000107678	-0.70215	2.71e-07	-0.681506	0.48774	-0.438926	0.798841	Rapid down	0.210508	32.4597	29.5925	35.2372	-2.50507	-2.946	-2.16204	hi	0.0799306	0.118764	-0.667471	NA	NA	NA	-0.699809	-0.449693	-0.185545
chr1:112809155-112809656	35.6382	38.9726	2pl	324.052	-0.421016	0.000431711	0	0	1	0	0	0	0	1	Palindrome	1	0	1	1+	1+	0	FALSE	FALSE	-0.487973	0.00184024	-0.440051	0.00460798	-1.18194	NA	-0.935738	NA	Rapid down	0.235306	33.3479	21.6304	52.2848	-2.08807	-17.1951	-1.26056	hi	-0.101102	-0.330766	-0.636377	NA	NA	NA	-0.292568	-0.252293	-0.145395
chr1:11292587-11293088	-3.13092	-8.48006	2pl	132.937	0.551471	0.000196521	0	0	0	0	0	0	0	0	0	2	1	2	1+	1+	1+	FALSE	FALSE	-0.26939	0.200695	-0.0190576	0.926227	-0.673112	NA	0.120446	NA	Delayed up	0.000221553	8.32489	5.85586	11.2321	5.25984	2.55231	7.18458	low	0.490358	0.50687	0.585832	NA	NA	NA	0.364238	0.134009	0.0793124
chr1:112927554-112928055	35.3024	25.9438	2pl	27.4585	-2.28558	4.79e-11	0	0	2	0	1	0	0	2	Palindrome	0	0	0	0	0	0	FALSE	FALSE	-2.38769	3.7e-07	-2.72912	1.2e-08	-1.34453	0.181743	-1.38278	0.264236	Rapid down	0.132484	22.0515	17.4926	27.7488	-1.88692	-2.75342	-1.53807	med	-0.425731	-0.714058	-1.12123	NA	NA	NA	-1.74093	-0.649818	-0.262503
chr1:112936960-112938583	22.5707	19.1447	2pl	538.608	-0.409722	0.000274397	0	0	0	0	0	1	0	0	1	0	2	0	1+	1+	1+	FALSE	FALSE	-0.410977	0.00331374	-0.457964	0.00102963	-1.20916	3.58e-09	-0.743498	0.00189985	Rapid down	0.0187154	8.3477	6.48918	13.0083	-2.05449	-5.23156	-1.55977	low	-1.09611	-0.978412	0.20423	-0.66491	-0.147106	0.0979928	-0.235248	-0.146111	-0.0571087
chr1:113026918-113027914	32.3209	30.0934	2pl	120.607	-0.627513	0.000214984	0	1	0	0	0	0	0	1	Palindrome	0	2	3	1+	1+	0	FALSE	FALSE	-0.306896	0.150057	-0.431653	0.042447	-1.0569	0.198356	-0.708502	0.604112	Delayed down	0.0637147	11.1454	6.9282	27.4824	-1.62096	-12.0283	-1.21985	low	-4.19618	-0.508597	-0.638416	NA	NA	NA	-0.326359	-0.341476	-0.0295168
chr1:113041932-113042433	-3.777	-10.5626	3pl	216.794	-1.67696	9.07e-44	0	0	0	0	0	0	0	0	0	0	0	0	1+	1+	0	FALSE	FALSE	-1.31017	3.09e-09	-1.8172	6.27e-16	-2.6469	5.25e-52	-1.67901	2.09e-22	Rapid down	0.3267	53.1132	41.7813	83.1946	-1.42976	-1.85505	-1.122	hi	-1.0824	-0.795486	-0.0789772	NA	NA	NA	-1.3781	-0.81466	-0.342867
chr1:113042478-113042979	-2.19998	-37.6925	3pl	910.361	-1.38071	2.19e-53	0	1	0	0	0	0	1	1	Palindrome	0	0	0	1+	1+	1+	FALSE	FALSE	-0.969395	4.85e-16	-1.16539	1.76e-22	-1.44263	9.04e-14	-0.930245	1.15e-05	Rapid down	0.208011	31.1592	27.5358	38.0574	-1.2578	-1.49492	-1.07634	hi	-2.27073	-2.53661	-1.05757	-2.09484	-0.258266	0.153286	-0.932133	-0.517125	-0.1288
chr1:113056925-113057426	-3.71866	-5.43038	2pl	92.0191	-0.572935	0.0022497	0	0	0	0	0	0	0	0	0	0	0	1	1+	1+	1+	FALSE	FALSE	0.0579958	0.80709	-0.502585	0.036783	-0.380629	0.853226	0.074465	0.98403	Delayed down	0.119505	19.0335	10.7165	32.7918	-1.68699	-14.8255	-1.0802	med	-3.16128	-1.74497	-1.86586	-0.0482921	-1.16532	-1.61005	-0.314455	-0.229578	-0.0785779
chr1:113100506-113101007	-46.661	-50.9732	2pl	30.2567	-2.89443	6.71e-12	0	0	0	0	0	0	0	0	1	2	0	0	0	0	0	FALSE	FALSE	-2.18939	4.91e-08	-3.23237	1.76e-12	-0.94776	0.511002	-0.973154	NA	Rapid down	0.578404	54.177	50.1442	57.4479	-4.86229	-6.86893	-3.70083	hi	-0.735765	-2.00752	-0.101302	NA	NA	NA	-2.72615	-2.25853	-0.988884
chr1:113191686-113192187	-6.33434	-22.8128	2pl	111.492	0.699019	0.000344779	0	0	0	0	0	0	0	0	0	1	0	1	0	0	0	FALSE	FALSE	-0.251771	0.230751	0.343065	0.0888657	1.03212	NA	-0.592112	NA	Delayed up	0.000248591	3.70978	2.22722	5.30568	3.25408	0.95064	5.78797	low	1.73241	1.0358	-0.0736358	NA	NA	NA	0.0919119	0.0703806	0.0178194
chr1:11342204-11343043	4.4789	-6.95248	2pl	917.183	-0.399509	5.12e-05	0	0	0	1	0	0	0	1	Palindrome	1	1	0	1+	1+	1+	FALSE	FALSE	0.145667	0.349642	-0.319831	0.0410762	0.54714	0.322864	0.527798	0.455785	Delayed down	0.0042125	4.69612	3.90859	6.15132	-2.24371	-4.65394	-1.60019	low	-1.0652	-0.220826	0.180365	-1.48844	0.410347	1.33831	-0.157652	-0.158813	-0.0435227
chr1:113534138-113534639	32.9234	25.3109	2pl	117.257	0.846748	2.59e-05	0	0	0	0	0	0	0	0	0	0	0	0	0	0	0	FALSE	FALSE	0.126656	0.645421	0.51	0.0566662	0.0612214	0.977217	0.029196	0.992088	Delayed up	0.0558472	13.8457	9.50548	19.724	2.10544	1.45231	14.6573	med	-0.185255	-2.50623	1.07189	NA	NA	NA	0.681557	0.290606	0.264274
chr1:113812220-113812721	43.2876	33.6716	2pl	2408.23	0.198554	0.0247088	0	0	0	0	0	0	0	0	0	0	1	1	0	1+	0	FALSE	FALSE	-0.106103	0.453673	0.140439	0.319411	0.163607	0.911452	0.0900485	0.970551	Delayed up	0.000113612	3.46523	2.11846	5.08684	3.56267	1.65685	6.68173	low	0.341756	-1.7003	-4.57687	NA	NA	NA	0.00595348	0.0555604	-0.0226466
chr1:114023283-114023784	18.8403	15.6893	2pl	331.831	0.372871	0.00299447	0	0	0	0	0	0	0	0	0	0	0	0	1+	1+	0	FALSE	FALSE	0.284651	0.0968023	0.406615	0.0167671	0.523162	0.531768	-0.173316	0.932363	Delayed up	0.0915042	16.0181	10.872	28.6818	1.65003	1.3298	12.1613	med	-1.84236	0.193349	-0.113441	NA	NA	NA	0.249412	0.207631	-0.00107646
chr1:114107746-114108247	18.6471	16.6109	2pl	72.8663	0.703371	0.000705833	0	0	0	0	0	0	0	0	0	0	0	1	0	1+	0	FALSE	FALSE	0.123963	0.698864	0.395993	0.209194	-0.236368	NA	0.898729	NA	Delayed up	0.117561	18.2637	10.7802	28.4638	1.46852	1.11643	2.16256	med	-0.161818	0.976495	-0.81325	NA	NA	NA	0.55041	0.414777	0.250848
chr1:114126219-114127075	18.4489	-6.36307	2pl	284.49	0.5732	9.48e-08	0	0	0	0	0	0	0	0	0	0	3	1	1+	1+	0	FALSE	FALSE	0.438877	0.0296808	0.57911	0.00388161	-0.0876939	0.97357	-0.375446	0.894578	Delayed up	0.000889616	24.5021	23.7578	25.3264	10.9244	9.31638	12.1889	med	1.09658	-0.0409072	-1.83383	NA	NA	NA	0.607968	0.245873	-0.0690359
chr1:114145433-114145934	13.4499	-7.60501	2pl	506.405	0.749049	0.00337046	0	0	0	0	0	0	0	0	0	1	0	0	0	0	1+	FALSE	FALSE	-0.193203	0.276159	0.363051	0.0364587	1.37405	NA	0.322915	NA	Delayed up	0.036642	9.34474	7.56389	11.8409	1.76348	1.38537	2.62575	low	-0.325393	-0.321583	0.492184	NA	NA	NA	0.461177	0.158002	0.000265765
chr1:114154943-114155444	0.0610713	0.645339	2pl	105.84	0.403862	0.0375511	0	0	0	0	0	0	0	0	0	0	1	1	0	0	0	FALSE	FALSE	-0.0361726	0.881846	0.170504	0.475715	0.26255	NA	-0.428509	NA	Delayed up	0.209409	30.9219	15.5693	53.4802	1.35582	0.860491	2.32318	hi	0.636566	0.233148	-1.6396	NA	NA	NA	0.283292	0.198233	0.164853
chr1:11417167-11417668	-2.87791	-3.47823	2pl	407.767	0.342892	0.0194858	0	0	0	0	0	0	0	0	1	3	0	0	1+	1+	1+	FALSE	FALSE	0.447547	0.00871101	0.394897	0.0203386	0.552826	0.560867	0.0483231	0.984871	Rapid up	0.23612	36.5666	27.5425	47.879	3.50547	2.51521	9.39277	hi	-0.263244	0.158133	-0.383685	NA	NA	NA	0.367367	0.181341	0.0743082
chr1:114669570-114670408	32.6698	22.3943	2pl	1061.28	0.233453	0.0258481	0	0	0	0	0	0	0	0	0	0	1	0	0	1+	0	FALSE	FALSE	0.0620949	0.661573	0.222472	0.11451	1.95658	NA	2.21289	NA	Delayed up	1.71e-07	2.15047	1.7325	4.84843	5.77837	3.76567	141.052	low	3.70948	0.949218	1.67395	NA	NA	NA	-0.0575528	0.0363357	-0.0734619
chr1:114702629-114703589	49.5278	48.2836	2pl	161.653	-0.315607	0.0314733	0	1	0	1	0	1	0	2	Palindrome	2	0	0	1+	0	1+	FALSE	FALSE	-0.44993	0.0199944	-0.28756	0.130894	-0.585277	0.552319	-0.536	0.70459	Delayed down	0.348112	43.8887	31.1698	53.7822	-2.5381	-41.6941	-1.97319	hi	-0.381173	-1.46984	1.12105	NA	NA	NA	-0.373981	-0.266417	0.0072828
chr1:11471526-11472027	-16.4599	-16.3534	2pl	48.3612	-0.804344	0.000352321	0	1	0	0	0	0	0	1	Palindrome	0	0	0	0	0	0	FALSE	FALSE	0.457246	0.136718	-0.533091	0.0973515	-0.819099	NA	-2.52126	NA	Delayed down	0.108897	20.5658	12.2977	30.1764	-1.96993	-7.56981	-1.42466	med	-0.421106	-0.240199	-0.918785	NA	NA	NA	-0.455286	-0.34817	-0.183931
chr1:114955643-114956144	27.9629	26.2116	2pl	30.0303	-1.11977	7.39e-05	0	0	0	0	0	0	0	0	1	1	0	0	1+	0	0	FALSE	FALSE	-1.31536	0.000249562	-1.63083	7.14e-06	-1.85498	NA	-0.710654	NA	Rapid down	0.187443	28.2066	20.8916	34.2905	-1.81956	-2.43825	-1.4246	hi	-3.07509	0.146067	1.37061	NA	NA	NA	-0.912296	-0.499622	-0.237115
chr1:115183983-115184484	37.4834	34.6321	2pl	103.274	0.51758	0.00127082	0	0	0	0	0	0	0	0	0	0	1	1	1+	0	1+	FALSE	FALSE	0.16933	0.553253	0.480414	0.0867863	0.984434	0.0157823	0.208979	0.883943	Delayed up	0.125819	16.8117	10.2386	26.5093	1.04237	0.88451	1.37669	med	-0.130903	-0.28821	-0.383411	NA	NA	NA	0.30758	0.253104	0.0711464
chr1:115188996-115189497	52.7917	45.7298	2pl	183.963	-0.53992	3.03e-05	0	0	0	0	0	0	0	0	0	0	0	0	1+	1+	1+	FALSE	FALSE	-0.0255163	0.892148	-0.16669	0.374147	0.26041	0.636218	0.472331	0.299868	Delayed down	0.0258184	8.42351	6.3092	11.5269	-1.76864	-3.14277	-1.28577	low	0.0422874	-0.269186	-0.252283	NA	NA	NA	-0.301608	-0.179805	-0.0526076
chr1:115194097-115194937	53.5002	35.7086	2pl	588.307	-0.430952	5.57e-05	0	0	0	0	0	0	0	0	0	1	3	0	0	0	1+	FALSE	FALSE	0.15113	0.308626	-0.0217038	0.883762	0.381624	0.269573	0.468392	0.185849	Delayed down	2.36e-07	6.24054	2.09312	7.35205	-7.77013	-25.5431	-5.00255	low	-1.61339	-0.560883	0.255273	NA	NA	NA	-0.121694	0.0456333	-0.0433629
chr1:115226182-115226683	4.57824	3.64064	2pl	1079.67	-0.434268	2.83e-06	0	0	0	0	0	0	0	0	1	2	1	0	1+	0	1+	FALSE	FALSE	-0.728438	1.43e-06	-0.668873	8.95e-06	0.213421	0.532922	0.278392	0.439527	Rapid down	0.230875	33.537	26.4441	42.1194	-1.99759	-2.63453	-1.62934	hi	-0.97177	-0.413742	-0.331636	NA	NA	NA	-0.389557	-0.255556	-0.142741
chr1:11522816-11523562	4.37892	-8.14432	2pl	563.603	0.706222	8.54e-14	0	0	0	0	0	0	0	0	0	1	2	5	1+	1+	0	FALSE	FALSE	0.315654	0.0203386	0.464515	0.000577796	0.577782	0.752401	-0.021656	NA	Delayed up	0.125947	22.567	18.1488	26.3623	2.02128	1.63294	2.78103	med	1.01258	-0.0191841	-0.852619	NA	NA	NA	0.597501	0.38357	0.198114
chr1:115317011-115317902	12.1156	3.58666	2pl	846.632	-0.325901	7.09e-05	0	1	0	0	0	1	1	1	Palindrome	1	0	0	1+	1+	1+	FALSE	FALSE	-0.291685	0.0338714	-0.266824	0.051471	-0.48059	0.274552	0.165284	0.878363	Delayed down	0.109098	16.7497	13.3363	21.1375	-1.45546	-1.76262	-1.21814	med	-1.46202	-0.715031	-0.288581	NA	NA	NA	-0.221113	-0.139182	-0.0680566
chr1:115364708-115365209	25.3927	21.646	2pl	133.002	0.579132	0.000190459	0	0	0	0	0	0	0	0	0	0	2	0	0	1+	1+	FALSE	FALSE	0.257138	0.233482	0.423664	0.0466901	1.10305	0.351793	0.174759	0.963162	Delayed up	0.168133	25.1315	18.9823	31.3436	1.48947	1.09997	2.15975	med	0.0198833	0.239853	-0.697747	NA	NA	NA	0.43106	0.326238	0.0894799
chr1:115465860-115466849	41.9542	40.241	2pl	300.447	0.345102	0.00379986	0	0	0	0	0	0	0	0	0	0	2	1	0	1+	0	FALSE	FALSE	0.0263077	0.867633	0.272364	0.0800194	0.746424	0.315675	0.264957	0.88789	Delayed up	0.174475	25.4815	17.0846	37.322	1.55907	1.05215	4.59407	med	-0.289921	-0.0075155	-0.812534	NA	NA	NA	0.280387	0.211868	0.0627951
chr1:115473658-115474474	37.7074	40.2526	2pl	135.436	0.410415	0.00558487	0	0	0	0	0	0	0	0	0	1	1	0	0	1+	0	FALSE	FALSE	0.23502	0.275936	0.327988	0.124979	0.612865	0.366899	0.111759	0.957245	Delayed up	0.253634	35.2303	25.4321	58.7066	1.89187	1.43358	22.2449	hi	-0.609189	-0.0553328	-0.407541	-0.0762963	-0.875865	1.20259	0.402257	0.226518	0.281972
chr1:115555405-115555906	43.5718	41.0236	2pl	122.595	0.390636	0.0105741	1	1	0	0	0	0	0	1	Palindrome	1	0	0	0	0	1+	FALSE	FALSE	0.162803	0.421824	-0.190144	0.351724	0.336179	0.865253	0.804373	0.646534	Delayed up	0.128428	21.4358	14.6822	29.3027	1.92578	1.33142	7.15573	med	-0.695926	-0.604717	0.0639345	NA	NA	NA	0.368471	0.17281	0.186988
chr1:115676779-115677572	2.21506	1.85787	2pl	195.744	0.42809	0.027181	0	0	0	0	0	0	0	0	0	0	1	0	0	1+	0	FALSE	FALSE	-0.21934	0.399798	0.0767882	0.764436	1.32532	NA	0.490575	NA	Delayed up	0.312484	42.7265	30.8406	54.7458	3.75908	2.49704	9.29147	hi	0.4154	0.791972	-1.11466	NA	NA	NA	0.666688	0.367722	0.137665
chr1:115702843-115703344	-10.957	-15.4719	2pl	51.1066	1.10341	2.2e-07	0	0	0	0	0	0	0	0	0	1	0	0	1+	0	1+	FALSE	FALSE	0.0758423	0.821577	0.782386	0.0157405	0.262015	NA	-0.656128	NA	Delayed up	0.098378	14.5467	11.225	23.5917	1.36798	1.15275	2.01633	med	3.20004	2.23914	2.53709	NA	NA	NA	0.683815	0.643452	-0.0137391
chr1:1157336-1157837	37.9593	30.6189	2pl	81.8935	-0.60326	0.00133279	0	0	0	0	0	0	0	0	1	0	2	0	1+	1+	0	FALSE	FALSE	-0.482415	0.057886	-0.424824	0.0895376	-1.34311	NA	-1.55489	NA	Delayed down	0.127998	21.1407	16.3151	27.0811	-1.77065	-3.23213	-1.2817	med	3.0661	NA	3.8238	NA	NA	NA	-0.522722	-0.222172	0.00871855
chr1:115765869-115766370	6.23391	-14.9278	2pl	185.597	0.806077	6.87e-12	0	0	0	0	0	0	0	0	0	0	1	0	0	1+	1+	FALSE	FALSE	0.347429	0.0848777	0.675984	0.000631711	1.15905	0.345076	0.510845	NA	Delayed up	0.102251	19.4884	15.9862	24.7872	1.89143	1.61231	8.95263	med	-0.152374	0.0874147	0.27492	NA	NA	NA	0.665275	0.420348	0.0819495
chr1:115766465-115766966	2.68089	-18.5734	2pl	139.704	1.45133	5.95e-24	0	0	0	0	0	0	0	0	0	0	0	0	0	0	1+	FALSE	FALSE	-0.0179181	0.950045	0.984214	0.000377418	0.210806	NA	0.343141	NA	Delayed up	0.0943316	18.5658	15.2186	23.1756	1.91164	1.55594	2.58675	med	0.351843	0.152137	-0.0315394	NA	NA	NA	1.23555	0.712026	0.331202
chr1:115771759-115772260	36.5353	33.4556	2pl	566.196	0.326035	0.00196309	0	0	0	0	0	0	0	0	0	0	3	0	0	1+	0	FALSE	FALSE	0.038915	0.772641	0.195642	0.142417	0.876088	0.463961	0.390677	0.883596	Delayed up	0.113356	16.9635	11.4715	28.0448	1.3139	1.06743	2.11328	med	-0.112706	0.686199	0.137367	NA	NA	NA	0.227103	0.171648	0.0763576
chr1:1157959-1158460	8.033	2.84292	2pl	122.61	-1.74367	7.46e-20	0	1	0	1	0	0	0	2	Palindrome	0	2	0	1+	1+	0	FALSE	FALSE	-1.69383	8.64e-13	-1.7471	7.11e-14	-2.13807	NA	-1.87797	NA	Rapid down	0.183288	26.9529	22.2955	32.6721	-1.67415	-1.95243	-1.42175	hi	1.32202	3.33807	2.51242	NA	NA	NA	-1.50959	-0.587177	-0.37009
chr1:115796854-115797355	36.0329	3.53458	2pl	392.63	-0.532593	6.14e-06	0	1	0	0	0	0	0	1	Palindrome	0	1	0	1+	1+	1+	FALSE	FALSE	-0.271377	0.0848761	-0.430448	0.00628734	-0.18356	0.845185	-0.136646	0.92873	Delayed down	3.21e-05	6.16667	4.47668	7.13673	-6.04058	-9.44466	-1.97963	low	-3.54733	-1.07555	-1.11984	NA	NA	NA	-0.121224	-0.0220904	-0.00459041
chr1:11592669-11593170	14.9958	0.0573149	3pl	260.388	-0.403737	0.00629804	0	0	0	0	0	0	0	0	0	1	0	0	1+	1+	1+	FALSE	FALSE	0.214446	0.14997	-0.388487	0.0103708	0.185391	NA	0.899888	NA	Delayed down	1.66e-05	6.21762	4.09364	7.48217	-4.74254	-8.28429	-2.28665	low	-0.432777	-0.0445584	-0.826914	NA	NA	NA	-0.0423364	0.0393318	0.0853537
chr1:115975960-115976461	37.0325	38.4292	2pl	268.065	-0.26049	0.0299407	0	0	0	0	0	0	0	0	0	0	0	0	0	1+	0	FALSE	FALSE	0.0564018	0.701023	0.0762447	0.600919	-0.0286661	NA	-0.0378177	NA	Delayed down	0.414105	63.4659	45.7214	84.0541	-1.76077	-28.5919	-1.0585	hi	1.73556	-1.38546	-0.674164	NA	NA	NA	-0.266534	-0.151107	-0.178406
chr1:116096002-116096503	12.9836	-1.72203	2pl	22.6748	-0.825559	0.0257473	0	0	0	0	0	0	0	0	0	0	1	0	0	0	0	FALSE	FALSE	-1.03543	0.0123208	-0.79386	0.0464321	-0.595493	NA	-0.959157	NA	Rapid down	3.18e-06	5.49325	2.18092	7.20739	-5.06228	-12.1026	-1.26015	low	0.292342	1.06516	1.4575	NA	NA	NA	-0.143844	0.0260713	-0.121363
chr1:116416039-116416540	17.1539	6.40004	3pl	185.805	-0.912718	4.19e-14	0	1	0	1	0	0	1	2	Palindrome	0	3	1	0	0	0	FALSE	FALSE	-0.522645	0.00335452	-0.922616	3.01e-07	-0.799038	0.605578	-0.704948	0.757014	Rapid down	0.218046	47.4314	28.3345	97.9802	-0.84913	-1.07098	-0.718357	hi	-0.767689	-0.934435	0.42274	NA	NA	NA	-0.509454	-0.384761	-0.10407
chr1:116433472-116433973	6.40732	0.268936	2pl	45.4554	-1.75912	7.09e-13	1	0	1	1	2	0	1	2	Palindrome	0	1	1	0	0	0	FALSE	FALSE	-2.11321	1.57e-13	-2.77676	1.38e-19	-0.609193	NA	-1.31019	NA	Rapid down	0.330143	42.5186	38.2779	47.9706	-3.52525	-13.8575	-3.07181	hi	-1.08213	-2.11469	-1.57688	NA	NA	NA	-2.04809	-1.34265	-0.329257
chr1:116445509-116446010	17.0344	17.4978	2pl	30.0772	-0.749834	0.025321	0	0	0	0	0	0	0	0	0	0	0	3	1+	0	0	FALSE	FALSE	-0.351875	0.400878	-0.619589	0.140391	-1.31952	NA	1.24501	NA	Delayed down	0.188332	30.4551	15.5456	42.2828	-2.45912	-5.74013	-1.30273	hi	2.30099	4.21827	2.80313	NA	NA	NA	-0.507395	-0.41712	-0.0534229
chr1:116472240-116472741	28.8969	17.5728	3pl	208.495	-1.14126	4.58e-21	0	0	0	0	0	1	0	0	1	0	1	0	0	1+	1+	FALSE	FALSE	-1.1529	2.18e-11	-1.29967	4.34e-14	-1.46119	0.100954	-1.10387	0.388977	Rapid down	0.20224	35.0356	21.8962	75.5451	-0.973661	-1.2109	-0.803493	hi	-2.38216	-1.70144	-2.29319	NA	NA	NA	-0.767147	-0.432237	-0.197943
chr1:116485133-116485634	34.7008	32.3023	2pl	487.416	-0.231226	0.0206361	1	0	0	0	1	0	1	0	1	0	3	0	1+	1+	0	FALSE	FALSE	-0.3785	0.005712	-0.437928	0.00131147	-0.0246674	0.992851	-0.446681	0.874035	Rapid down	0.238825	37.0306	29.411	44.6672	-3.11745	-5.01776	-2.29956	hi	-0.526939	0.113191	-1.80569	NA	NA	NA	-0.238424	-0.157881	-0.0518225
chr1:116489176-116489677	-20.2072	-17.6499	2pl	84.0218	-2.74897	5.31e-13	0	0	0	0	0	0	0	0	2+	0	1	0	1+	1+	0	FALSE	FALSE	-3.62243	2.85e-41	-3.58287	5.25e-43	-2.57363	2.71e-06	-2.19825	0.000185953	Rapid down	0.368171	45.0795	40.7192	51.1966	-2.60893	-3.08418	-2.26848	hi	-1.50145	-1.96866	-1.24413	NA	NA	NA	-2.66969	-1.47665	-0.650899
chr1:116586801-116587302	-6.96393	-25.2844	2pl	969.914	-0.268637	0.00265472	0	0	0	0	0	0	0	0	0	2	2	0	1+	1+	1+	FALSE	FALSE	-0.329819	0.015377	-0.145288	0.283156	-1.05505	1.88e-05	-0.92882	0.000622242	Delayed down	0.0232361	11.9012	9.78313	15.6287	-2.51081	-3.11407	-2.06876	low	-2.01944	-1.38864	-0.0932638	NA	NA	NA	-0.162535	-0.0591826	0.0268255
chr1:116604408-116604909	-8.82269	-10.1055	2pl	48.6699	0.554388	0.0302405	0	0	0	0	0	0	0	0	0	1	1	0	0	1+	0	FALSE	FALSE	-0.186985	0.549426	-0.0382594	0.90059	0.180383	NA	0.53184	NA	Delayed up	0.0357158	28.1715	13.9497	48.2573	6.46379	1.79757	32.6593	hi	-3.81615	-2.2631	-1.87202	NA	NA	NA	0.399239	0.367406	0.119347
chr1:116645800-116646301	27.0454	21.1896	2pl	171.613	0.340695	0.0293041	0	0	0	0	0	0	0	0	1	0	1	1	1+	1+	0	FALSE	FALSE	-0.206763	0.282406	-0.0325903	0.863887	-0.16846	0.913164	-0.470162	0.75294	Delayed up	0.0220797	6.14654	4.03825	11.1762	1.54585	1.09949	3.1119	low	0.611342	-1.66131	-1.65753	NA	NA	NA	0.142891	0.149426	0.0296421
chr1:116679195-116679696	-28.9435	-40.408	3pl	706.363	-1.7382	3.09e-51	0	0	1	0	1	0	0	1	Palindrome	0	1	0	1+	1+	1+	FALSE	FALSE	-1.43168	4.57e-17	-1.69156	3.74e-23	-1.69715	6.95e-20	-0.660805	0.00318171	Rapid down	0.345568	75.2683	51.1361	170.684	-1.18592	-1.49864	-0.941925	hi	-2.09851	-1.12596	-0.36162	-0.163685	0.570217	0.0901707	-1.43462	-0.94268	-0.348059
chr1:116699518-116700019	47.4744	45.4701	2pl	337.579	0.303268	0.0366112	0	0	0	0	0	0	0	0	0	1	0	1	1+	1+	1+	FALSE	FALSE	0.019532	0.916118	0.171187	0.352318	0.0639898	0.964156	-0.0378534	0.984306	Delayed up	0.0956201	14.6066	8.2778	27.5081	1.45633	0.921508	7.22549	med	0.324574	-0.216484	0.997013	1.64025	0.38027	-3.97099	0.25514	0.0719415	0.127696
chr1:116855266-116855767	19.8406	19.383	2pl	352.827	-0.382084	0.00146259	0	0	0	0	0	0	0	0	0	1	0	0	0	1+	1+	FALSE	FALSE	-0.115158	0.509824	-0.427553	0.014888	0.173564	0.727589	0.0585306	0.955415	Delayed down	0.121956	16.6468	9.25214	40.0135	-1.28751	-12.0084	-1.06767	med	-1.09438	-0.302871	-0.994602	NA	NA	NA	-0.228474	-0.227852	-0.0792215
chr1:116873860-116874361	12.0264	1.55788	2pl	696.418	-0.435315	2.82e-07	0	0	0	0	0	1	0	0	2+	0	0	0	1+	1+	1+	FALSE	FALSE	-0.583788	2.86e-05	-0.495543	0.000356904	-0.512528	0.093365	-0.529264	0.128426	Rapid down	0.107536	14.7067	11.3321	20.8324	-1.18993	-1.3928	-1.05581	med	-1.24975	-0.675933	-0.55128	NA	NA	NA	-0.264672	-0.14816	-0.100315
chr1:11690575-11691541	37.933	28.6006	2pl	321.081	-0.271614	0.0179412	0	0	0	0	0	0	0	0	0	1	2	2	1+	1+	1+	FALSE	FALSE	0.425157	0.0211027	0.126936	0.49221	0.332279	NA	1.79376	NA	Delayed down	9.93e-07	10.1624	8.35028	19.1879	-7.28811	-70.5161	-1.18105	low	1.31616	0.104159	-0.469199	NA	NA	NA	-0.216937	0.0273865	-0.0389611
chr1:117036008-117036509	15.3045	16.0703	2pl	101.711	0.639639	0.00076014	0	0	0	0	0	0	0	0	0	0	0	1	1+	1+	0	FALSE	FALSE	0.27374	0.206917	0.379967	0.0759838	0.877317	NA	0.8737	NA	Delayed up	0.302691	40.1135	26.3179	55.3712	2.20017	1.43399	3.68241	hi	-0.761476	0.590048	0.65631	NA	NA	NA	0.608991	0.452713	0.390032
chr1:117104982-117105483	20.2289	15.7948	2pl	67.2715	-0.802692	0.000346122	1	0	1	0	0	0	0	1	Palindrome	1	0	0	0	0	1+	FALSE	FALSE	-0.228217	0.466399	-0.762232	0.0167232	-0.829983	NA	-1.58656	NA	Delayed down	0.0349223	8.74259	6.55963	12.8624	-1.7186	-2.58803	-1.33738	low	-1.81659	-0.648009	-1.13744	NA	NA	NA	-0.449526	-0.371943	-0.13546
chr1:117153127-117153628	40.7157	35.8944	2pl	37.0739	-1.34703	3.66e-05	0	0	0	0	0	0	0	0	1	0	0	2	1+	0	0	FALSE	FALSE	-1.62456	3.85e-07	-1.47194	2.16e-06	-1.60298	NA	-1.30915	NA	Rapid down	0.210974	33.2645	26.9595	40.0917	-2.75379	-14.4433	-1.98166	hi	0.423276	-0.513095	0.631693	NA	NA	NA	-1.13381	-0.723021	-0.0359216
chr1:117261003-117261504	16.3843	15.4954	2pl	69.6279	-1.14016	6.46e-06	0	0	0	0	0	0	0	0	0	0	0	0	0	0	0	FALSE	FALSE	-1.35899	3.4e-10	-2.17876	1.35e-21	-0.430124	NA	-0.946677	NA	Rapid down	0.229765	36.676	26.6134	50.9487	-3.47859	-39.9058	-2.04572	hi	-1.10469	-1.36314	1.4575	NA	NA	NA	-1.05034	-0.785055	-0.236024
chr1:117336004-117336505	-1.40775	-5.9891	2pl	171.913	-0.627725	6.01e-06	0	1	0	0	0	0	0	1	Palindrome	0	0	1	1+	1+	1+	FALSE	FALSE	-0.192114	0.319232	-0.525735	0.0067876	-0.553363	0.679695	-0.236278	0.929888	Delayed down	0.11973	17.5761	13.2561	25.2	-1.37976	-1.74498	-1.17097	med	-0.378426	-0.964814	0.398949	NA	NA	NA	-0.380648	-0.278933	-0.0949885
chr1:117496344-117497134	43.1912	34.4694	2pl	90.7834	0.383914	0.0323419	0	0	0	0	0	0	0	0	0	2	0	0	0	0	1+	FALSE	FALSE	0.153278	0.521278	0.396157	0.0906963	-0.210316	0.900129	-0.00598917	0.99857	Delayed up	0.0350813	7.03387	4.88111	11.9016	1.50697	1.05965	3.40085	low	-2.48737	0.103427	-0.834381	0.0551445	-0.0672668	-1.40481	0.148817	0.108633	-0.0779366
chr1:11767850-11768351	39.3682	30.3072	2pl	255.956	-0.444706	0.0112712	0	0	0	0	0	0	0	0	0	1	3	1	1+	1+	1+	FALSE	FALSE	0.140557	0.524111	0.0302799	0.890723	-0.74012	NA	-0.8976	NA	Delayed down	0.0292045	5.73003	4.07796	10.5782	-1.29039	-6.39611	-0.828514	low	0.466392	0.41736	-0.370655	NA	NA	NA	-0.147561	-0.0531079	-0.0729803
chr1:117780987-117781488	13.3853	-5.14589	2pl	367.305	0.659868	4.81e-12	0	0	0	0	0	0	0	0	0	0	0	1	1+	1+	1+	FALSE	FALSE	-0.165637	0.344949	0.262117	0.129001	0.154764	0.83115	-0.126703	0.911503	Delayed up	0.101604	17.629	14.7503	21.3688	1.73199	1.5089	2.0833	med	0.471207	0.22672	1.16918	NA	NA	NA	0.526894	0.290967	0.14069
chr1:117795088-117795589	32.3435	17.7307	2pl	60.3448	0.732215	0.000819284	0	1	0	0	0	1	0	1	Palindrome	1	1	1	1+	1+	1+	TRUE	FALSE	-0.39862	0.210281	-0.22576	0.470602	0.109983	NA	-0.960381	NA	Delayed up	1.16e-05	8.54566	7.73352	9.61517	7.16316	3.82454	8.52054	low	-1.38354	-0.637369	0.064738	NA	NA	NA	0.517616	0.0620156	0.152912
chr1:117802490-117803337	-1.25807	-3.51454	2pl	227.033	-1.82003	3.55e-28	0	0	0	1	0	0	0	1	Palindrome	0	2	0	1+	1+	1+	TRUE	FALSE	-2.75293	1.84e-64	-2.90323	7.09e-72	-2.30867	1.3e-26	-2.04573	4.58e-20	Rapid down	0.351536	43.8264	39.7906	49.1997	-3.37748	-4.50044	-2.76781	hi	NA	4.48238	4.99335	0.136954	-0.580767	-0.246166	-1.7349	-1.26774	-0.456025
chr1:117806246-117806747	47.0806	42.3053	2pl	102.837	0.497127	0.00130473	0	0	0	0	0	0	0	0	0	0	0	0	1+	1+	1+	FALSE	FALSE	-0.73502	0.0013401	-0.157795	0.473214	-1.99908	1.11e-05	-1.12422	0.0463983	Rapid up	0.158634	23.2629	17.5298	29.3825	1.39608	1.10504	1.97849	med	2.15681	1.83706	2.89367	NA	NA	NA	0.458576	0.198842	0.141726
chr1:117820619-117821120	21.4338	10.173	2pl	74.4309	0.652	0.000455093	0	0	0	0	0	0	0	0	0	1	1	1	0	0	0	FALSE	FALSE	-0.00779385	0.977822	0.0102904	0.970477	0.491614	NA	0.062295	NA	Delayed up	0.0169616	17.0332	10.8428	24.122	4.11759	2.44561	16.4137	med	-0.47091	-0.206277	-0.718181	NA	NA	NA	0.568682	0.24205	0.00129144
chr1:11789155-11789656	27.2587	21.0601	2pl	112.854	-0.430438	0.00710399	0	0	0	0	0	0	0	0	0	0	4	0	1+	1+	0	FALSE	FALSE	0.295629	0.221455	-0.197729	0.418683	-0.0590033	0.981816	0.597691	0.73555	Delayed down	0.0286547	11.9045	8.48951	23.1571	-2.25718	-13.1882	-1.40586	low	1.21537	1.35584	-1.69038	NA	NA	NA	-0.333054	-0.122128	-0.158937
chr1:117970400-117970901	46.3303	41.6019	2pl	267.354	-0.259138	0.0451687	0	0	0	0	0	0	0	0	0	0	0	1	1+	0	1+	FALSE	FALSE	0.1336	0.449447	0.116969	0.506031	-0.0529027	0.964687	-0.0894149	0.954302	Delayed down	0.025737	7.36836	4.94088	13.25	-1.67148	-5.82749	-1.0088	low	-0.183167	-0.410499	-0.217149	NA	NA	NA	-0.131382	-0.0911744	-0.0135634
chr1:11805797-11806298	29.9096	21.6507	2pl	2301.56	0.200678	0.0126115	0	0	0	0	0	0	0	0	1	0	0	0	0	1+	0	FALSE	FALSE	0.168211	0.312937	0.33284	0.0452585	0.467992	0.802741	0.199793	0.956201	Delayed up	8.31e-07	2.19665	2.01308	4.4834	5.22402	2.53693	89.0763	low	2.09579	1.86869	0.625878	NA	NA	NA	-0.0398726	0.0387981	-0.0017127
chr1:118074047-118074548	-4.78835	-6.87002	2pl	47.4081	-0.685938	0.0308485	0	0	0	0	0	0	0	0	0	0	0	0	0	0	0	FALSE	FALSE	0.653842	0.0552744	-0.157943	0.653213	0.0173692	NA	-0.168094	NA	Delayed down	0.0348265	8.78932	5.13077	26.2766	-1.87207	-11.4269	-1.22362	low	0.0966471	-2.57483	0.940241	-1.69352	-3.77162	-1.39502	-0.333842	-0.205706	-0.0527087
chr1:118137851-118138352	43.0093	43.4553	2pl	36.8525	0.611495	0.0427833	1	0	1	0	0	0	0	1	Palindrome	1	0	2	1+	0	0	FALSE	FALSE	-0.684771	0.0563145	-0.199388	0.563464	-0.0231737	NA	-1.19994	NA	Delayed up	0.195112	31.1138	13.7918	71.8011	1.1215	0.791802	8.37403	hi	-0.0901111	3.22471	1.714	NA	NA	NA	0.516739	0.334043	0.471353
chr1:118228143-118228644	7.74644	-3.84062	2pl	51.182	1.15472	3.09e-08	0	0	0	0	0	0	0	0	0	1	0	2	1+	0	1+	FALSE	FALSE	0.399399	0.261758	0.814237	0.0189821	0.699414	NA	0.399677	NA	Delayed up	0.129336	19.2853	15.6396	24.4218	1.40056	1.1734	1.69562	med	-0.953971	-1.84248	-2.59033	NA	NA	NA	0.864658	0.689986	0.111575
chr1:118303397-118303898	-1.4504	-1.68649	2pl	81.3267	-0.720451	0.000103231	0	1	0	0	0	0	0	1	Palindrome	1	0	1	1+	1+	1+	FALSE	FALSE	-0.842701	0.000268509	-0.853845	0.000186332	-0.686038	0.630756	-1.04986	0.483182	Rapid down	0.450133	50.5118	42.6427	57.2064	-3.30009	-4.18182	-2.76569	hi	-1.88952	-0.809613	-0.260491	NA	NA	NA	-0.850307	-0.60587	-0.257218
chr1:118333844-118334345	14.4993	-16.7236	2pl	636.463	-0.562582	1.51e-09	0	0	0	0	0	0	0	0	0	0	1	0	0	1+	1+	FALSE	FALSE	-0.0379159	0.828583	-0.397592	0.0235025	-1.23992	NA	-0.451396	NA	Delayed down	0.0182981	6.08355	5.21802	7.16834	-1.68083	-2.28119	-1.40855	low	-0.476342	-0.404921	0.185512	-2.47534	0.766234	-0.524419	-0.21155	-0.138164	0.0216134
chr1:118381145-118381646	23.9148	22.7482	2pl	42.941	-0.645089	0.0118842	0	0	0	0	0	0	0	0	0	0	0	0	0	0	0	FALSE	FALSE	-0.209765	0.560595	-0.449674	0.213243	-0.449927	NA	0.308602	NA	Delayed down	0.170338	26.4751	18.5625	40.7561	-2.00027	-10.918	-1.4872	med	NA	NA	2.80313	NA	NA	NA	-0.607176	-0.295602	-0.16916
chr1:118486307-118487163	-2.0729	-3.08695	2pl	89.7675	-2.06818	2.83e-32	0	1	1	1	0	0	0	3	Palindrome	2	0	0	1+	0	1+	FALSE	FALSE	-1.7495	5.19e-10	-2.07192	3.16e-13	-2.77516	1.98e-05	-1.35813	0.0794458	Rapid down	0.193593	29.5002	24.6159	33.6648	-1.91518	-2.35859	-1.62845	hi	-2.31046	-2.25754	0.908453	NA	NA	NA	-1.43919	-0.802505	-0.431187
chr1:118504055-118504556	31.5414	32.3321	2pl	47.8781	-0.627599	0.0207364	1	0	1	0	0	0	0	1	Palindrome	0	1	0	0	0	0	TRUE	FALSE	-0.34614	0.127861	-1.19207	5.09e-07	-1.17417	0.186113	-0.492133	0.799829	Delayed down	0.123798	18.6601	8.84326	36.935	-1.2232	-3.70369	-0.923733	med	NA	2.35308	1.90627	NA	NA	NA	-0.285923	-0.331729	-0.0766374
chr1:118753696-118754197	20.1864	20.1368	2pl	52.898	-0.888906	0.00034964	0	0	0	0	0	0	0	0	0	1	0	0	0	0	0	FALSE	FALSE	-1.20709	9.43e-05	-0.723091	0.0138787	-1.40215	NA	-1.59784	NA	Rapid down	0.104438	12.9487	8.22632	20.271	-0.884278	-1.06691	-0.740486	med	-1.42443	-1.97712	1.04266	NA	NA	NA	-0.361996	-0.447856	-0.336633
chr1:11881021-11881522	22.8805	11.2812	2pl	492.751	-0.459302	6.73e-07	0	0	0	0	0	0	0	0	0	0	1	1	1+	1+	1+	FALSE	FALSE	0.163909	0.257355	-0.226235	0.119588	0.381986	0.66071	-0.20225	0.903151	Delayed down	0.0671819	8.49889	6.94325	10.9974	-1.09515	-1.21392	-0.99838	low	1.18846	0.448805	-1.88084	NA	NA	NA	-0.170653	-0.204814	-0.0687672
chr1:118827051-118828177	-15.0283	-37.11	2pl	171.251	0.570935	2.8e-05	0	0	0	0	0	0	0	0	1	4	0	0	1+	0	1+	FALSE	FALSE	-0.102346	0.663071	0.113508	0.624493	-0.133696	0.952427	-0.697794	0.698606	Delayed up	0.00792713	11.8432	9.40048	15.8186	3.42714	2.02798	6.97532	low	0.0221335	0.308248	0.704266	1.04376	1.41604	0.69143	0.375379	0.00536553	-0.120528
chr1:118842384-118842885	0.854636	-19.202	2pl	63.4427	1.02491	1.62e-05	0	0	0	0	0	0	0	0	0	0	1	2	1+	0	0	FALSE	FALSE	0.28053	0.424281	0.522785	0.127131	1.26397	NA	1.22498	NA	Delayed up	0.00482966	6.7571	5.60924	8.08224	2.66945	1.6683	5.78459	low	-0.00387846	0.683372	-0.0868415	NA	NA	NA	0.466668	0.118557	-0.170054
chr1:118863736-118864237	21.8378	13.984	2pl	127.465	1.33821	8.95e-21	0	0	0	0	0	0	0	0	0	0	2	1	1+	0	0	FALSE	FALSE	-0.786856	0.211965	0.268912	0.666502	0.283023	0.906092	-0.524205	NA	Delayed up	0.0932445	26.5349	21.7745	30.7906	3.4558	2.14946	9.84373	med	-1.08481	-1.08962	0.218887	NA	NA	NA	1.27724	0.708368	0.140264
chr1:118871492-118871993	23.3408	19.3109	2pl	142.712	0.508813	0.000643873	0	0	0	0	0	0	0	0	0	0	0	0	1+	1+	0	FALSE	FALSE	0.181267	0.460915	0.127535	0.601396	-0.648416	NA	-0.0657836	NA	Delayed up	0.11127	29.0284	24.9128	34.9553	3.88096	2.09768	17.415	hi	-0.660145	-1.66077	2.46916	NA	NA	NA	0.471035	0.352361	0.0883767
chr1:118924954-118925455	6.50492	6.5164	2pl	458.339	0.405075	0.000242722	0	0	0	0	0	0	0	0	0	1	0	1	1+	0	1+	FALSE	FALSE	0.0283096	0.89186	0.16156	0.436327	0.895071	0.0219127	0.645421	0.2537	Delayed up	0.375945	45.4061	37.7497	53.3883	3.04356	2.57293	3.83428	hi	-0.119683	0.818765	-0.0910685	NA	NA	NA	0.517121	0.354981	0.123419
chr1:118927387-118928236	-11.306	-31.4379	2pl	1137.07	0.950228	1.5e-38	0	0	0	0	0	0	0	0	1	1	1	4	1+	1+	1+	FALSE	FALSE	-0.127299	0.379317	0.265323	0.0647555	0.757602	0.102632	0.235271	0.853535	Delayed up	0.133461	21.4872	18.1437	24.3712	1.67152	1.45889	2.00154	med	-0.83972	-0.609036	-0.563816	NA	NA	NA	0.768753	0.506513	0.165842
chr1:118979157-118979658	20.775	19.3375	2pl	70.9558	0.591047	0.00463163	0	0	0	0	0	0	0	0	1	0	1	0	0	1+	0	FALSE	FALSE	0.35657	0.26184	0.28719	0.362913	0.764116	NA	1.11635	NA	Delayed up	0.0959156	12.6322	6.4072	30.0314	1.07175	0.865588	9.87947	med	-0.211885	0.00182608	-0.0199254	NA	NA	NA	0.218918	0.408074	-0.00885455
chr1:118979677-118980178	-12.3893	-26.9676	2pl	185.503	0.368963	0.0102941	0	0	0	0	0	0	0	0	0	0	1	0	1+	1+	0	FALSE	FALSE	0.534548	0.026101	0.622152	0.00886193	1.18177	NA	0.74309	NA	Delayed up	0.00430391	6.50693	4.80437	7.91174	2.58108	1.30746	5.80305	low	0.292342	2.67182	1.4575	NA	NA	NA	0.0909474	0.116087	-0.0279698
chr1:118993015-118993516	39.108	40.1723	2pl	161.489	-0.380239	0.0290654	0	0	1	0	1	0	0	1	Palindrome	0	1	0	0	1+	0	TRUE	TRUE	-0.347644	0.0987103	-0.105105	0.608543	3.12164	NA	2.43342	NA	Delayed down	0.410871	54.6374	37.5145	81.19	-1.86962	-24.7497	-1.31789	hi	1.7717	1.71337	1.5815	NA	NA	NA	-0.473567	-0.217107	-0.259975
chr1:119159919-119160420	35.9514	29.6078	2pl	178.435	-0.568547	0.000792798	0	0	0	0	0	0	0	0	0	2	0	0	1+	1+	1+	TRUE	TRUE	-0.224811	0.211325	-0.379422	0.0348688	0.526915	0.453294	0.233978	0.879663	Delayed down	0.069926	10.0669	6.72829	16.0103	-1.24618	-1.68981	-1.04095	low	-1.97261	-0.508416	-1.19932	-0.694197	0.670432	0.930823	-0.286427	-0.201194	-0.14117
chr1:119209942-119210726	46.9962	47.4708	2pl	199.282	0.325	0.0214201	0	0	0	1	0	0	0	1	Palindrome	1	0	0	1+	1+	1+	FALSE	FALSE	-0.0176105	0.941304	0.378996	0.108527	0.495965	0.413245	0.32269	0.763719	Delayed up	0.546001	51.5172	30.5804	65.4644	5.33104	2.31024	26.2962	hi	-0.715879	-0.624319	-0.364085	NA	NA	NA	0.436044	0.312798	0.210423
chr1:119226931-119227432	13.3864	7.22208	2pl	165.998	-0.737258	3.88e-09	0	0	0	0	0	0	0	0	0	0	0	0	1+	1+	1+	TRUE	TRUE	-0.444417	0.0395631	-0.58152	0.00689572	-0.969285	5.23e-06	-0.943895	3.07e-05	Delayed down	0.0593201	13.7727	10.8454	25.5765	-1.93961	-6.5609	-1.60508	med	-1.13126	-0.490085	-0.034396	NA	NA	NA	-0.478567	-0.287438	-0.0395397
chr1:119227451-119227952	3.71185	-18.7146	2pl	921.024	-0.871808	6.26e-25	0	0	0	0	0	0	0	0	0	1	1	0	1+	1+	1+	FALSE	FALSE	-0.810012	1.39e-10	-0.966456	1.84e-14	-0.640664	0.029534	-0.547262	0.139198	Rapid down	0.0817686	12.7883	10.8037	15.5823	-1.38939	-1.55739	-1.24908	med	-0.981147	-0.370532	0.0667259	NA	NA	NA	-0.462307	-0.280346	-0.0845403
chr1:119245797-119246922	-36.6112	-64.8743	3pl	1436.41	-1.6211	2e-74	0	0	1	0	0	0	0	1	Palindrome	1	1	1	1+	1+	1+	FALSE	FALSE	-1.34634	1.14e-06	-1.25032	6.05e-06	-1.25439	1.79e-09	-0.931363	4.99e-05	Rapid down	0.279352	55.4996	43.7084	76.3072	-1.08328	-1.24471	-0.943657	hi	-2.97093	-2.28735	-0.871805	-1.59634	-1.37786	0.129012	-1.22223	-0.712516	-0.286118
chr1:119249146-119249647	30.29	24.7389	2pl	180.042	0.595642	0.00030593	0	0	0	0	0	0	0	0	1	0	0	1	1+	1+	1+	FALSE	FALSE	0.0522911	0.916192	0.891492	0.071242	0.146184	0.904498	-0.534479	0.581271	Delayed up	0.113608	26.1138	20.7392	33.5117	3.1464	2.11537	9.67748	med	-0.313611	0.0149563	0.720214	NA	NA	NA	0.583642	0.32	0.075447
chr1:119279354-119279855	13.7656	-4.30576	2pl	248.862	0.907851	5.46e-09	0	0	0	0	0	1	0	0	0	0	0	0	1+	1+	1+	FALSE	FALSE	0.159248	0.433981	0.530681	0.00775935	0.682669	0.00746464	0.298714	0.582067	Delayed up	0.0234899	10.4021	8.46541	13.092	2.21596	1.75771	3.52379	low	-0.812536	-0.675922	-0.421333	NA	NA	NA	0.648661	0.174621	0.0831337
chr1:11927969-11928470	20.0343	13.2076	2pl	142.161	-1.72594	6.6e-26	0	1	0	0	1	0	0	1	Palindrome	0	1	0	1+	1+	0	FALSE	FALSE	-2.01841	5.15e-23	-2.40912	7.64e-31	-1.89504	1e-07	-0.820093	0.0942682	Rapid down	0.179453	30.5559	25.9664	34.1891	-2.64779	-3.55325	-1.88045	hi	-1.03881	-0.900164	-0.116154	-0.804797	0.434797	0.400643	-1.33167	-0.848304	-0.211335
chr1:119279924-119280425	-1.31253	-20.2123	2pl	1020.42	0.601306	8.31e-12	0	0	0	0	0	0	0	0	0	1	2	0	1+	1+	1+	FALSE	FALSE	-0.0303205	0.861248	0.32359	0.0610193	0.156989	0.745202	-0.0488959	0.961693	Delayed up	0.0838189	17.1191	13.7981	21.4193	1.88436	1.5628	2.37898	med	-1.274	-0.616836	-1.16878	NA	NA	NA	0.487388	0.208785	0.0644594
chr1:119294695-119295584	31.7714	16.6352	3pl	372.914	0.312221	0.0202144	0	0	0	0	0	0	0	0	0	0	0	1	1+	0	1+	FALSE	FALSE	-0.22746	0.278764	0.230992	0.26448	0.417608	0.358776	-0.0122581	0.993415	Delayed up	0.00155327	9.25156	8.07055	13.1171	3.9606	2.48222	7.45142	low	-0.913875	0.136492	0.420609	NA	NA	NA	0.25155	-0.0302889	-0.164371
chr1:11929767-11930268	35.0837	30.4018	2pl	552.046	-0.282024	0.00317765	0	0	0	0	0	0	0	0	0	0	2	0	1+	1+	1+	FALSE	FALSE	0.119921	0.354192	-0.0525144	0.684699	-0.0426037	0.97068	0.21501	0.833899	Delayed down	0.128111	17.7578	13.3446	23.6662	-1.13258	-1.45506	-0.937772	med	-1.68619	-1.2806	-0.0565128	NA	NA	NA	-0.170493	-0.107445	-0.0361169
chr1:119387786-119388287	32.306	18.5388	3pl	159.215	-0.351144	0.043396	0	0	0	0	0	0	0	0	0	1	0	0	1+	0	0	FALSE	FALSE	-0.153029	0.357035	-0.140932	0.392472	-0.450891	NA	0.211486	NA	Delayed down	0.00397872	6.62597	4.84573	8.03204	-2.68689	-6.1685	-1.77176	low	-1.86924	-2.18647	0.819719	NA	NA	NA	-0.0651094	0.0496584	0.119044
chr1:119517549-119518050	19.0841	-6.52665	3pl	371.112	-0.645289	7.08e-08	0	0	0	0	0	0	0	0	0	0	0	0	1+	0	0	FALSE	FALSE	0.012674	0.937629	-0.462087	0.00470311	1.25768	NA	1.61085	NA	Delayed down	0.00835241	6.28289	5.30359	7.52268	-2.14619	-3.61032	-1.70635	low	-0.825099	-0.81156	-1.65807	NA	NA	NA	-0.181948	-0.0116396	0.0466576
chr1:119553644-119554615	-5.53022	-16.7679	2pl	745.981	-1.43522	3.39e-62	0	0	0	0	0	0	0	0	1	1	3	0	1+	1+	1+	FALSE	FALSE	-0.634706	1.36e-05	-1.1605	2.99e-15	-1.30181	0.00540309	-0.715415	0.341432	Rapid down	0.0999321	19.875	14.9837	25.6662	-2.01094	-13.0146	-1.61899	med	1.25584	0.813477	0.969749	NA	NA	NA	-0.996909	-0.542439	-0.131582
chr1:119618197-119618698	-34.334	-40.257	3pl	60.5123	-0.667635	0.00553667	0	0	0	0	0	0	0	0	1	0	0	0	0	0	0	FALSE	FALSE	0.216907	0.43875	-0.520936	0.0680371	1.43828	NA	1.04148	NA	Delayed down	7.23e-07	8.32475	7.1411	10.6129	-7.10888	-10.5839	-1.96457	low	-1.81989	-0.874574	0.47646	NA	NA	NA	-0.0582036	0.15019	0.0721251
chr1:119638595-119639697	28.2781	28.1973	2pl	140.369	-0.404255	0.0161219	0	0	0	0	0	0	0	0	1	0	2	2	1+	1+	0	FALSE	FALSE	-0.729285	0.000470881	-0.851097	4.11e-05	-1.27317	0.00798142	-1.12383	0.0482276	Rapid down	0.681414	55.1007	51.1961	63.9195	-8.64056	-16.5985	-5.022	hi	-0.693592	0.366123	-0.396881	NA	NA	NA	-0.646161	-0.52991	-0.235572
chr1:119673556-119674531	28.1751	23.9848	2pl	138.679	-0.552846	0.00395071	0	1	0	1	0	0	1	2	Palindrome	0	1	1	1+	1+	0	FALSE	FALSE	-1.24142	2.24e-10	-1.18136	9.3e-10	-0.566809	0.273015	-0.957377	0.0363277	Rapid down	0.142947	31.8726	26.2297	48.095	-3.87788	-30.7024	-2.76719	hi	-0.117496	-0.464169	0.620674	-1.25611	0.489931	-0.00845019	-0.672348	-0.332836	-0.0642446
chr1:119732680-119733181	-10.4779	-19.4791	2pl	103.967	-2.65714	1.83e-42	0	0	0	0	0	0	0	0	1	1	1	0	0	1+	0	FALSE	FALSE	-2.4653	1.19e-21	-3.65073	4.5e-35	-2.79542	0.00325704	-2.2699	NA	Rapid down	0.229908	35.1049	32.4127	49.226	-2.86761	-19.8931	-2.59508	hi	-1.01702	-2.08823	-0.917829	NA	NA	NA	-2.38815	-1.23342	-0.417784
chr1:119737273-119737774	12.4511	10.6121	2pl	55.5877	-1.10725	4.74e-06	0	0	1	0	0	0	0	1	Palindrome	0	0	0	0	0	0	FALSE	FALSE	-1.24107	4.38e-06	-1.74627	3.78e-10	-1.37522	NA	-0.864884	NA	Rapid down	0.205235	32.3347	23.4093	40.7633	-2.5152	-17.869	-1.9132	hi	-0.190062	0.115985	-2.56342	NA	NA	NA	-1.06688	-0.614101	-0.351165
chr1:119773786-119774287	31.0994	32.1115	2pl	90.6552	0.409033	0.021852	0	0	0	0	0	0	0	0	0	0	1	2	1+	1+	0	FALSE	FALSE	-0.156963	0.483637	-0.233095	0.295167	-1.25093	NA	-0.911971	NA	Delayed up	0.403947	47.3706	38.5716	58.9239	3.0853	2.36906	4.20322	hi	0.527675	-1.96866	2.01273	NA	NA	NA	0.551471	0.340517	0.165252
chr1:119786624-119787125	21.1099	16.7523	3pl	44.5515	-0.67688	0.0105751	0	0	0	0	0	0	0	0	1	0	0	0	0	0	0	FALSE	FALSE	0.363048	0.190426	-0.685579	0.0193005	-0.586719	NA	-1.4892	NA	Delayed down	0.138224	19.69	11.116	35.1755	-1.21675	-1.9959	-0.867034	med	0.669553	-0.486849	-2.34801	NA	NA	NA	-0.371551	-0.223921	-0.0278918
chr1:119877150-119877651	0.226965	-3.98036	2pl	78.3588	-3.17963	1.71e-39	0	1	0	0	0	0	0	1	Palindrome	1	0	0	1+	0	0	FALSE	FALSE	-3.36858	5.02e-57	-3.66496	7.32e-65	-3.39184	5.41e-07	-1.87217	0.00514436	Rapid down	0.245912	35.973	27.9614	39.3234	-2.83355	-12.0577	-2.39489	hi	-4.33324	-1.6677	-0.533204	NA	NA	NA	-2.49954	-1.45064	-0.414142
chr1:119966056-119966557	-21.2495	-18.1161	2pl	107.684	-1.02116	1.93e-07	1	0	0	0	0	1	0	0	1	0	0	1	1+	0	1+	FALSE	FALSE	-0.796954	0.000508088	-0.586284	0.0090748	-0.77744	0.305473	-0.510111	0.69896	Rapid down	0.304811	40.4796	29.0087	49.5418	-2.4147	-3.85632	-1.38452	hi	-0.216038	-0.715009	0.704342	-1.69352	1.11201	-0.0969032	-0.780369	-0.71784	-0.419217
chr1:119979869-119980370	2.30598	-17.8294	3pl	62.7929	-1.72194	1.65e-19	0	0	1	0	0	0	0	1	Palindrome	1	0	0	1+	0	0	FALSE	FALSE	-1.46028	1.07e-11	-1.53416	6.08e-13	0.00315344	0.99914	-0.776412	0.700902	Rapid down	0.174563	25.6364	19.9313	33.6418	-1.11415	-1.3527	-0.923862	med	NA	1.53288	NA	-0.202869	-0.313978	0.3234	-0.970565	-0.538284	-0.141586
chr1:120117274-120118101	36.7583	17.3298	3pl	114.813	-0.636402	7.08e-05	0	0	0	0	1	0	0	0	0	1	1	2	1+	0	1+	FALSE	FALSE	0.130362	0.506596	0.0434526	0.824025	0.0462557	0.97794	0.0899943	0.966468	Delayed down	0.000674793	7.01902	6.04823	7.83492	-3.81009	-7.30995	-2.54774	low	1.60755	1.18851	2.62762	NA	NA	NA	-0.156521	0.10251	0.242269
chr1:12034427-12034928	3.3704	-0.034946	2pl	57.7375	-1.1209	1.5e-07	0	0	0	0	0	0	0	0	1	0	1	1	1+	0	0	FALSE	FALSE	-1.29036	8.78e-06	-1.53236	1.38e-07	-1.11651	0.306786	-1.22445	0.351994	Rapid down	0.214964	32.9183	25.9744	37.5749	-2.51955	-3.47201	-1.69031	hi	-0.16189	0.0662574	0.121155	NA	NA	NA	-0.864947	-0.642739	-0.167047
chr1:120942099-120942870	27.8023	13.818	2pl	358.994	-0.314955	0.00269177	0	0	0	0	0	0	0	0	1	1	0	1	0	0	0	FALSE	FALSE	-0.225853	0.179892	-0.157463	0.345848	-0.0582754	NA	-0.465118	NA	Delayed down	0.000174253	6.53769	4.70548	7.65088	-5.17409	-9.68125	-1.78429	low	1.05089	-0.0389562	-1.33265	NA	NA	NA	-0.111989	-0.0219388	-0.055325
chr1:121347406-121347907	-2.90157	-27.5377	2pl	503.733	-0.755306	8.69e-14	0	0	1	0	0	1	0	1	Palindrome	1	0	1	1+	0	1+	FALSE	FALSE	-0.913249	3.4e-10	-0.9221	1.83e-10	-1.24173	NA	-1.08524	NA	Rapid down	0.0896016	15.6835	13.469	18.4485	-1.62267	-1.8811	-1.44324	med	-2.38358	-1.02972	-0.543676	NA	NA	NA	-0.501725	-0.186604	-0.0759744
chr1:12161753-12162254	-17.6248	-30.01	2pl	55.1124	0.717337	0.00148301	0	0	0	0	0	0	0	0	0	0	3	0	0	0	0	FALSE	FALSE	0.0287004	0.925493	0.452681	0.128701	-0.555554	NA	0.302208	NA	Delayed up	0.0147016	7.76118	5.71149	10.6236	2.0786	1.22664	6.05196	low	-0.436905	-0.308398	-0.954052	NA	NA	NA	0.279044	0.0402447	-0.0981576
chr1:12185794-12186295	38.6632	30.6722	2pl	132.653	-0.527983	0.00321139	0	0	0	0	0	0	0	0	0	2	2	0	1+	1+	0	FALSE	FALSE	0.295852	0.159862	-0.195547	0.358392	-0.0694705	0.97688	0.38281	0.858616	Delayed down	0.00129051	27.5516	19.0519	30.3354	-13.4821	-41.4362	-1.7022	hi	1.66107	0.750256	-1.04114	NA	NA	NA	-0.410572	-0.371811	0.00795788
chr1:12187992-12188493	-12.7726	-18.3644	2pl	126.91	-2.97645	4.22e-48	0	0	1	0	0	0	0	1	Palindrome	0	0	0	1+	1+	0	FALSE	FALSE	-3.03539	5.28e-42	-2.95169	4.38e-43	-1.23385	NA	-2.30344	NA	Rapid down	0.214106	32.3658	29.2347	35.4955	-2.31143	-2.66408	-1.96322	hi	-1.19171	-2.17096	-0.425043	NA	NA	NA	-2.12167	-1.16381	-0.382192
chr1:12192204-12192705	27.7058	24.0948	2pl	129.734	-0.549646	0.000279064	0	1	0	0	0	0	0	1	Palindrome	0	2	0	1+	1+	0	FALSE	FALSE	-0.29764	0.184563	-0.61106	0.00684256	0.0522444	NA	-1.30735	NA	Delayed down	0.0771116	14.8151	9.37085	24.2516	-1.78559	-2.46341	-1.41123	med	0.215999	-0.222989	-0.359147	NA	NA	NA	-0.398077	-0.260272	-0.11058
chr1:12205203-12205704	21.4611	5.06561	2pl	534.11	-0.500176	8.66e-08	0	0	0	0	0	0	0	0	1	1	1	0	1+	1+	1+	FALSE	FALSE	-0.0414218	0.756328	-0.425219	0.00153938	-0.254393	0.870644	0.185536	0.941512	Delayed down	0.0729488	13.0905	10.5904	15.99	-1.56539	-1.92032	-1.3222	med	-0.373934	-0.0246445	-0.541938	NA	NA	NA	-0.314034	-0.154226	-0.0272321
chr1:12327490-12328287	21.092	20.4868	2pl	172.008	-0.646588	1.86e-05	0	0	1	0	1	0	0	1	Palindrome	1	2	0	0	1+	1+	FALSE	FALSE	-0.82325	0.000104275	-0.865257	3.97e-05	-1.57925	0.00220031	-0.542209	0.626681	Rapid down	0.169983	29.7417	18.0167	35.2571	-2.4108	-4.82476	-1.41095	hi	-0.966499	-0.663546	0.144399	NA	NA	NA	-0.472669	-0.404718	-0.132346
chr1:12369221-12369722	-2.40227	-2.01878	2pl	27.0143	-1.93315	5.07e-08	0	0	0	0	0	0	1	0	1	0	0	1	1+	0	1+	FALSE	FALSE	-2.29975	4.25e-14	-3.37708	1.02e-21	-2.21457	4.29e-05	-1.7682	0.00326767	Rapid down	0.318764	41.946	35.9323	47.8775	-2.25452	-2.57854	-1.96226	hi	-2.15433	-0.514932	-1.05703	0.316392	-0.328934	-1.81168	-1.81096	-1.09777	-0.432643
chr1:12405903-12407196	-27.7502	-35.9481	2pl	495.819	-3.15661	3.06e-127	0	0	0	0	1	0	0	0	1	1	0	0	1+	1+	1+	FALSE	FALSE	-2.20418	7.91e-35	-2.83052	3.45e-54	-4.23213	3.86e-137	-2.53802	2.49e-60	Rapid down	0.277066	38.4396	36.0463	41.3537	-2.96242	-3.23831	-2.73822	hi	-3.42213	-3.29292	-0.112728	-1.07054	-0.736027	-0.183857	-2.66664	-1.60089	-0.498724
chr1:1246974-1247475	29.8092	30.6965	2pl	79.7259	0.380913	0.0487385	0	0	0	0	0	0	0	0	0	0	0	1	0	0	0	FALSE	FALSE	0.28315	0.383616	-0.191264	0.56093	0.541587	NA	-0.590582	NA	Delayed up	0.263432	53.2149	20.5033	64.4264	27.8853	1.91281	144.814	hi	3.0661	1.53288	NA	NA	NA	NA	0.367429	0.260814	0.30812
chr1:12481551-12482355	9.32518	7.38498	2pl	612.215	-0.564852	6.14e-10	0	0	0	0	0	0	0	0	0	1	0	1	1+	1+	1+	FALSE	FALSE	-0.298786	0.0228038	-0.719082	5.41e-08	-0.926282	0.000320541	-0.483145	0.228572	Delayed down	0.195792	30.1639	22.6501	35.1131	-2.02768	-2.76524	-1.50791	hi	-0.64258	-0.132397	-0.0995903	NA	NA	NA	-0.457449	-0.330043	-0.144261
chr1:12497380-12497881	9.98565	-0.812548	2pl	427.425	-0.95763	1.84e-05	0	0	0	0	0	0	0	0	0	1	1	0	1+	0	1+	FALSE	FALSE	-0.720312	0.000142609	-0.664087	0.000435818	-0.660885	0.056132	-0.565963	0.203089	Rapid down	0.09926	12.9655	9.32474	16.4117	-1.09736	-1.23322	-0.964033	med	-1.75793	-0.568125	0.31871	NA	NA	NA	-0.493275	-0.301334	-0.212328
chr1:12553122-12553623	33.3357	28.5506	2pl	92.0442	-0.753353	0.000738425	0	0	0	0	0	0	0	0	0	0	2	0	0	0	0	FALSE	FALSE	-0.298638	0.2682	-0.905204	0.000956527	-0.188023	NA	-0.21818	NA	Delayed down	0.097771	14.3366	9.27956	22.846	-1.4197	-2.00873	-1.12373	med	0.138256	-0.890602	-2.49301	NA	NA	NA	-0.42311	-0.184815	-0.102537
chr1:12556332-12556833	3.2931	-5.05541	2pl	279.305	-0.859844	1.21e-11	0	1	0	1	0	0	0	2	Palindrome	0	2	0	1+	1+	1+	FALSE	FALSE	-0.748223	3.91e-05	-0.997188	4.35e-08	-0.52957	0.490118	-0.672659	0.434016	Rapid down	0.168901	28.0487	22.8135	32.5377	-2.20894	-2.94974	-1.70154	hi	-0.164198	-0.205778	-1.55491	NA	NA	NA	-0.679385	-0.419464	-0.113861
chr1:12604019-12604830	27.6512	14.8953	2pl	185.551	0.352608	0.00860858	0	0	0	0	0	0	0	0	0	0	0	2	1+	1+	0	FALSE	FALSE	0.115427	0.528163	0.0741569	0.682817	-0.412642	0.750736	-0.559649	0.718047	Delayed up	0.000401873	5.75304	3.85442	7.88266	3.9447	1.055	6.06039	low	1.5553	1.32823	-1.6555	NA	NA	NA	0.125951	0.00354962	0.0210405
chr1:12616028-12616845	4.7543	3.2244	2pl	373.337	-0.629736	1.41e-06	0	1	0	0	0	0	0	1	Palindrome	0	1	0	1+	1+	0	FALSE	FALSE	-0.428339	0.00607432	-0.844741	7.86e-08	-1.77185	0.000343951	-1.35498	0.0196574	Rapid down	0.332366	42.971	37.6346	49.5335	-3.24676	-10.0644	-2.70435	hi	1.58515	0.58882	-0.536529	NA	NA	NA	-0.627085	-0.467128	-0.186457
chr1:12617819-12618710	37.8879	38.0931	2pl	788.889	-0.354192	0.00719661	0	0	0	0	0	0	0	0	0	0	3	0	1+	1+	0	FALSE	FALSE	-0.235406	0.161008	-0.361774	0.0309158	-1.22509	0.0276709	-0.547156	0.633418	Delayed down	0.304618	40.421	28.727	57.3022	-2.14159	-3.30382	-1.44574	hi	0.672391	-0.139901	-1.78156	NA	NA	NA	-0.402866	-0.246759	-0.16552
chr1:12618889-12620231	17.6513	14.7128	2pl	1031.81	-0.225059	0.0125593	0	0	0	0	0	0	0	0	1	0	0	1	1+	1+	0	FALSE	FALSE	-0.0368418	0.772688	-0.226517	0.0756047	-1.31773	0.000123478	-0.915441	0.0301413	Delayed down	0.179848	29.1004	21.4291	36.7583	-2.48015	-8.34832	-1.62355	hi	0.342803	-0.188211	-2.28095	NA	NA	NA	-0.213142	-0.13039	-0.0303803
chr1:12629268-12629769	-19.6784	-20.0478	2pl	113.98	-2.48427	2.54e-29	1	0	0	0	0	0	0	0	0	0	1	0	1+	1+	0	FALSE	FALSE	-2.10222	0.000532842	-2.94153	1.95e-06	-2.47483	NA	-1.8737	NA	Rapid down	0.294004	39.2827	28.6318	46.8186	-2.33795	-3.01595	-1.45769	hi	-0.825501	-0.99342	-1.68722	NA	NA	NA	-2.20899	-1.33825	-0.481913
chr1:12636502-12637003	47.4294	34.2221	3pl	55.2568	-0.585781	0.0118842	0	0	0	0	0	0	0	0	0	0	1	1	0	0	0	FALSE	FALSE	-0.0682037	0.818823	-0.34689	0.246431	-1.69487	NA	0.30579	NA	Delayed down	0.00285799	8.86706	7.55966	11.1912	-3.52215	-7.14226	-2.06123	low	-0.123652	-1.11884	0.151722	NA	NA	NA	-0.331141	0.0311085	0.177218
chr1:1298940-1299441	4.46881	-0.00423711	2pl	308.449	-1.31946	8.51e-24	0	0	0	0	0	0	0	0	0	0	1	0	1+	1+	0	FALSE	FALSE	-0.556512	0.228739	-1.05255	0.023121	-0.759753	NA	-1.43603	NA	Delayed down	0.159103	31.2094	25.9582	36.4676	-3.45163	-10.3994	-1.89103	hi	1.71652	1.24241	0.0979509	NA	NA	NA	-1.14252	-0.79494	-0.197579
chr1:13529531-13530448	8.35673	1.82615	2pl	64.9264	-1.13812	1.73e-08	0	0	0	0	0	0	0	0	0	2	1	0	0	1+	0	FALSE	FALSE	-1.26187	1.27e-06	-1.60365	1.16e-09	-1.67193	0.0873883	-0.728965	NA	Rapid down	0.245153	37.0158	32.2005	45.2424	-3.1639	-26.5975	-2.53286	hi	-0.488608	-0.476462	-1.15154	NA	NA	NA	-1.05507	-0.766933	-0.209469
chr1:13775579-13776362	24.8848	24.1984	2pl	76.329	-0.533862	0.00454905	0	0	1	0	1	0	0	1	Palindrome	1	0	1	0	0	1+	FALSE	FALSE	-0.334532	0.190533	-0.616873	0.0162756	-0.108024	0.960352	-0.374311	0.862785	Delayed down	0.352298	43.8338	36.2801	51.1734	-3.03473	-4.23912	-2.35176	hi	-1.11395	-0.384892	-0.0573738	NA	NA	NA	-0.59265	-0.416177	-0.169925
chr1:13888613-13889114	36.88	29.7957	2pl	106.818	-0.466871	0.00342534	0	0	0	0	0	0	0	0	0	0	3	2	1+	1+	1+	FALSE	FALSE	-0.195192	0.347035	-0.58884	0.00498669	-0.497473	NA	-0.524667	NA	Delayed down	0.0102223	7.16029	5.23798	9.25363	-2.20167	-7.73089	-1.54924	low	-1.57247	-0.617161	0.117117	NA	NA	NA	-0.19169	-0.0715574	-0.0402697
chr1:1409728-1410229	39.2395	24.0351	2pl	61.3459	-0.679762	0.00347757	0	0	0	0	0	0	0	0	1	0	1	1	0	0	0	FALSE	FALSE	0.00536245	0.983062	-0.487284	0.057881	-0.560959	0.707531	-0.141007	0.96528	Delayed down	0.00652423	7.9385	6.53246	10.8872	-2.82141	-9.84081	-1.46917	low	0.17946	0.418501	0.00811631	NA	NA	NA	-0.269759	-0.0334382	0.133169
chr1:14168705-14169206	41.1887	42.95	2pl	131.55	-0.477704	0.00304665	0	0	0	0	0	0	0	0	0	2	0	1	0	0	1+	FALSE	FALSE	-0.739389	0.00119861	-0.433056	0.053068	0.171587	0.942113	-0.593689	0.799767	Rapid down	0.142637	26.0678	13.4524	68.2982	-0.655274	-7.46468	-0.530362	med	-2.12586	-1.26821	0.319005	NA	NA	NA	-0.185197	-0.308116	-0.302952
chr1:1421122-1421623	36.0925	37.4218	2pl	63.4681	-0.466773	0.0290243	1	0	0	0	0	0	0	0	0	0	1	1	0	1+	0	FALSE	FALSE	0.114793	0.745425	0.0178781	0.959566	-0.57795	NA	-0.955746	NA	Delayed down	0.111696	18.5507	9.29893	38.0304	-1.61949	-17.1784	-1.20789	med	1.95965	0.082495	-1.13479	NA	NA	NA	-0.249048	-0.31917	-0.0286065
chr1:1430140-1430854	36.6493	24.9961	2pl	453.378	-0.474028	7.35e-07	0	0	0	0	0	0	0	0	0	1	3	1	1+	1+	0	FALSE	FALSE	-0.000265966	0.998797	-0.104024	0.55472	-0.665686	0.613319	-0.282209	0.916478	Delayed down	0.105352	16.0719	12.3218	20.8159	-1.45144	-2.05554	-1.1384	med	0.695591	0.678502	-1.78004	NA	NA	NA	-0.354122	-0.130344	-0.0565254
chr1:1431840-1432341	30.0369	20.7047	2pl	406.919	-1.0102	7.28e-14	0	0	0	0	0	0	0	0	0	0	1	0	1+	1+	0	FALSE	FALSE	-0.328734	0.049148	-0.523371	0.00175018	-2.02417	6.59e-06	-1.02469	0.0819567	Delayed down	0.113786	19.0865	14.6389	23.9872	-1.73225	-2.38266	-1.37124	med	1.05364	-0.390495	-1.92591	NA	NA	NA	-0.781939	-0.324135	-0.12865
chr1:1433086-1433587	-0.252573	-32.9736	2pl	1030.11	-1.97371	6e-109	0	0	0	0	0	0	0	0	1	0	2	2	1+	1+	0	FALSE	FALSE	-0.99957	0.00108367	-1.51771	7.41e-07	-1.35158	0.0020568	-0.530748	0.552071	Rapid down	0.127786	22.8336	20.5816	25.6435	-2.01753	-2.50198	-1.81041	med	0.989488	-0.560408	-1.66654	NA	NA	NA	-1.50235	-0.673571	-0.193864
chr1:14366266-14366767	23.9416	12.2587	2pl	189.336	0.426126	0.00147022	0	0	0	0	0	0	0	0	0	0	0	0	1+	0	0	FALSE	FALSE	0.275631	0.14027	0.355202	0.0543806	0.583832	0.633998	0.562133	0.740745	Delayed up	0.0592822	8.94668	6.22255	12.1752	1.27215	1.07179	1.54771	low	0.722582	0.420596	-1.39516	NA	NA	NA	0.201837	0.149802	0.00839032
chr1:144418915-144419416	56.3806	57.2179	2pl	218.259	-0.304219	0.035399	0	0	0	1	0	0	0	1	Palindrome	0	0	0	0	0	0	FALSE	FALSE	0.310176	0.207746	0.461606	0.0584282	0.429549	NA	0.845953	NA	Delayed down	0.547077	59.93	41.0905	79.8012	-3.45701	-19.299	-1.56939	hi	-0.0978299	0.534897	-1.76164	NA	NA	NA	-0.346452	-0.244115	-0.203716
chr1:144444564-144445065	23.7772	14.9813	2pl	57.634	-0.984196	0.000129949	1	0	0	0	1	0	1	0	0	1	0	0	0	0	0	FALSE	FALSE	-0.122765	0.663364	-0.51776	0.0696428	1.22841	NA	1.34397	NA	Delayed down	0.104767	17.0694	12.9234	22.4131	-1.54571	-2.02712	-1.25272	med	-1.50145	1.51926	2.29482	NA	NA	NA	-0.607633	-0.235946	-0.0731682
chr1:14463702-14464203	34.0346	26.6236	2pl	34.5874	0.877981	0.00409346	0	0	0	0	0	0	1	0	0	0	1	0	1+	1+	0	FALSE	FALSE	0.0760013	0.83558	0.023752	0.947937	0.482368	NA	-0.554236	NA	Delayed up	0.109026	13.2805	8.19037	19.3763	0.926495	0.800122	1.23161	med	-1.8981	0.0189191	2.61684	NA	NA	NA	0.589684	0.324485	0.279837
chr1:144932129-144932630	11.8924	-14.9219	3pl	646.226	-0.742953	1.1e-17	0	0	1	0	0	1	0	1	Palindrome	1	0	1	1+	1+	1+	FALSE	FALSE	-0.710233	4.26e-07	-0.798103	1.23e-08	-0.46351	NA	-0.261889	NA	Rapid down	0.15578	22.5656	19.1542	27.7757	-1.27221	-1.56647	-1.07604	med	-1.78167	-1.02155	0.0990837	NA	NA	NA	-0.473789	-0.273023	-0.0203917
chr1:144998551-144999052	28.7893	24.064	2pl	33.3381	-0.704818	0.0163391	0	0	0	0	0	0	0	0	1	0	0	1	0	0	1+	FALSE	FALSE	-0.40905	0.277971	-0.909437	0.0186142	-0.441373	0.712246	-0.129891	0.960034	Delayed down	0.0820397	8.77625	4.81472	14.944	-0.891738	-2.41953	-0.724824	low	-0.441154	0.489042	0.0758282	NA	NA	NA	-0.262997	-0.160046	-0.267958
chr1:145064071-145064955	51.5172	47.7453	2pl	346.047	-0.307545	0.0344586	0	0	1	0	1	0	0	1	Palindrome	3	1	1	1+	1+	1+	FALSE	FALSE	-0.369646	0.00904388	-0.292199	0.0372098	-0.509173	NA	-1.51313	NA	Rapid down	0.0475223	12.3404	6.75083	24.6303	-2.01785	-9.1722	-1.32249	low	-2.53833	0.297428	1.1052	NA	NA	NA	-0.196708	-0.0921594	0.0248461
chr1:14507178-14507679	36.1927	35.2306	2pl	28.7294	-0.850304	0.0333124	0	0	1	0	0	0	0	1	Palindrome	1	0	0	0	0	0	FALSE	FALSE	-0.39775	0.449809	-0.0402316	0.936983	-0.133664	NA	-1.55434	NA	Delayed down	0.0999244	11.1914	6.00359	24.3308	-0.83819	-1.11343	-0.675465	low	1.58787	0.125623	3.08794	NA	NA	NA	-0.225159	-0.298308	-0.233601
chr1:145230412-145230913	28.5846	27.6398	2pl	35.9485	0.637207	0.031131	0	0	0	0	0	0	0	0	0	0	0	0	0	0	1+	FALSE	FALSE	0.409844	0.317232	0.770887	0.0549549	0.153901	NA	-0.0939206	NA	Delayed up	0.121542	19.4051	10.7971	34.9078	1.6615	1.16704	4.79241	med	-1.11719	0.81865	1.9049	NA	NA	NA	0.513145	0.429718	0.219259
chr1:145287465-145287966	37.7667	34.4573	2pl	309.422	-0.379755	0.000885766	0	0	0	1	0	0	0	1	Palindrome	0	0	0	0	1+	0	FALSE	FALSE	0.125715	0.511052	0.0327636	0.86369	-0.364975	NA	0.235978	NA	Delayed down	0.0890722	10.4645	6.58807	18.2477	-0.981349	-1.325	-0.794615	low	0.282244	0.937126	0.631664	NA	NA	NA	-0.202236	-0.109542	-0.140457
chr1:145409719-145410220	26.6131	19.1144	2pl	87.169	-0.585212	0.00143729	1	0	0	0	1	0	1	0	0	1	0	0	0	0	1+	FALSE	FALSE	-0.19553	0.412731	-0.437179	0.0682843	0.401441	NA	0.504082	NA	Delayed down	0.0508885	7.44414	4.5666	11.8037	-1.2164	-1.82932	-0.967326	low	0.464579	0.482965	-0.241266	NA	NA	NA	-0.194301	-0.217768	-0.00882567
chr1:145475273-145475774	35.4842	36.3905	2pl	75.461	-0.431714	0.0451172	0	1	0	0	0	0	0	1	Palindrome	0	1	0	0	0	0	FALSE	FALSE	-0.107813	0.689166	0.198253	0.449982	-0.231503	NA	0.572886	NA	Delayed down	0.133335	18.8347	8.25374	47.8491	-1.22518	-8.25333	-0.82377	med	-0.509198	-0.33713	-0.582227	NA	NA	NA	-0.26579	-0.303383	-0.105893
chr1:145535395-145535896	10.6239	2.20674	2pl	72.7178	-0.941769	1.98e-07	0	0	0	0	0	0	0	0	0	0	0	0	0	0	0	FALSE	FALSE	-0.326397	0.288938	-0.863307	0.00572167	-0.457015	NA	-0.898189	NA	Delayed down	0.0763371	13.016	10.5565	18.0768	-1.50701	-2.0293	-1.21351	med	2.10928	2.92834	1.90627	NA	NA	NA	-0.48917	-0.227058	-0.0453594
chr1:145620800-145621301	10.81	3.28228	2pl	31.2712	-5.58988	6.94e-10	0	1	0	0	0	0	0	1	Palindrome	1	1	0	0	1+	0	FALSE	FALSE	-3.50993	6.9e-17	-6.42323	1.67e-13	-3.29363	0.00104765	-2.25161	0.0386911	Rapid down	0.195565	33.6944	28.2464	37.9806	-3.20042	-14.2484	-2.51331	hi	NA	NA	2.46905	NA	NA	NA	-3.57536	-1.73899	-0.352512
chr1:145707284-145707785	17.0714	13.9865	2pl	93.2546	-0.844103	5.05e-05	0	0	0	0	0	0	0	0	2+	1	1	2	1+	1+	0	FALSE	FALSE	-0.257206	0.231595	-1.18675	1.11e-07	-0.131527	0.958628	-0.523316	0.827554	Delayed down	0.11914	19.7632	13.2096	27.2184	-1.6518	-2.87117	-1.27583	med	0.00084627	-0.109273	-1.01335	NA	NA	NA	-0.578415	-0.350202	-0.150917
chr1:145891843-145892344	0.741094	-8.74094	2pl	1075.9	-0.404279	3.05e-06	0	0	0	0	0	0	0	0	1	0	1	0	1+	1+	1+	FALSE	FALSE	-0.643924	2.19e-07	-0.613983	6.89e-07	-0.818635	0.0858682	-0.741451	0.216881	Rapid down	0.314191	42.3527	38.386	48.5043	-4.14706	-12.4464	-3.29188	hi	-0.876635	-0.183787	-0.741251	NA	NA	NA	-0.411792	-0.348398	-0.0907567
chr1:14590765-14591266	-23.3189	-34.6377	2pl	53.1536	0.75342	0.000893762	0	0	0	0	0	0	0	0	0	0	0	1	1+	0	0	FALSE	FALSE	0.0637729	0.859131	0.664377	0.0539158	0.962249	NA	0.428106	NA	Delayed up	0.00745623	7.55159	5.78803	9.79934	2.45019	1.3334	5.93705	low	-2.02577	-2.77003	0.434812	NA	NA	NA	0.273756	-0.0190857	0.0596661
chr1:145908633-145909134	18.4274	9.05485	2pl	47.3424	0.927553	6.86e-05	0	0	0	0	0	0	0	0	0	0	2	0	0	0	0	FALSE	FALSE	-0.489931	0.215743	-0.253537	0.512999	-0.0174217	NA	0.280366	NA	Delayed up	0.045134	11.5406	8.11175	16.0268	1.85863	1.32495	2.72608	low	-0.117829	-0.527948	0.899261	NA	NA	NA	0.709421	0.329587	0.307169
chr1:145978851-145979837	26.1227	-8.09785	2pl	2401.97	0.291966	0.000287897	0	0	1	0	1	1	0	1	Palindrome	0	1	1	1+	1+	1+	FALSE	FALSE	0.0231298	0.854649	0.215791	0.086371	0.242123	0.4751	-0.194178	0.714832	Delayed up	0.000273224	7.15919	6.01474	7.73233	4.1746	1.84401	7.19166	low	-1.91604	-1.47639	0.25192	-0.154652	1.26042	-0.784787	0.125188	0.0209287	-0.00101009
chr1:146174457-146174958	39.3385	30.9253	2pl	388.995	-0.303561	0.0111426	0	0	0	0	0	0	0	0	0	1	1	1	1+	1+	1+	FALSE	FALSE	-0.299132	0.0593631	-0.300071	0.0570828	-0.0246981	0.990734	0.283819	0.886846	Delayed down	0.00827396	6.62384	4.41872	10.3402	-2.22528	-7.50786	-1.67193	low	-0.385956	-0.929428	0.0491828	NA	NA	NA	-0.117181	-0.055715	0.036675
chr1:14634442-14634943	-1.79105	-24.288	3pl	228.875	-1.25426	1.35e-21	0	2	0	0	0	0	0	2	Palindrome	0	0	0	1+	0	0	FALSE	FALSE	-0.636986	8.98e-06	-1.06188	2.08e-13	-0.923126	0.432723	-0.936091	0.548349	Rapid down	0.202497	30.1065	24.7131	38.7561	-1.29552	-1.66452	-1.07059	hi	-2.48615	-0.801822	0.0830174	NA	NA	NA	-0.865666	-0.529672	-0.105702
chr1:146369878-146370379	49.8222	47.9404	2pl	181.321	-0.560738	1.14e-05	0	0	0	1	0	0	0	1	Palindrome	0	0	0	0	0	0	FALSE	FALSE	-0.0582936	0.776711	-0.232225	0.258153	-0.847984	NA	-1.18998	NA	Delayed down	0.101681	11.8219	7.79602	17.4613	-0.803093	-0.925042	-0.689264	low	0.716161	-0.517903	-0.314675	NA	NA	NA	-0.232032	-0.26586	-0.232654
chr1:146472275-146472776	37.0597	30.5172	2pl	667.991	-0.262143	0.0142509	0	0	0	0	0	0	0	0	0	0	0	1	1+	1+	0	FALSE	FALSE	-0.00354008	0.981586	-0.135726	0.375606	-0.734981	NA	0.273796	NA	Delayed down	0.0141771	20.0607	12.3306	24.5023	-4.29777	-20.1432	-2.1833	med	3.75243	-0.778808	0.842923	NA	NA	NA	-0.260814	-0.0957463	-0.0492574
chr1:146912917-146913418	-6.779	-9.09166	2pl	47.8908	0.546137	0.033979	0	0	0	0	0	0	0	0	0	0	1	0	0	1+	0	FALSE	FALSE	0.158907	0.672226	0.472511	0.196168	0.636569	NA	1.53925	NA	Delayed up	0.122117	16.9515	10.0089	28.5857	1.25714	0.91556	2.17565	med	2.24674	0.555397	-0.674842	NA	NA	NA	0.374685	0.0996733	0.211168
chr1:14700622-14701412	26.8228	-19.3348	2pl	146.407	1.02403	1.13e-14	0	0	0	1	0	0	0	1	Palindrome	1	0	1	0	0	0	FALSE	FALSE	0.254473	0.371998	0.979641	0.00045496	0.580454	0.549464	-0.541315	0.710458	Delayed up	0.00871431	7.95066	6.99574	8.84892	2.43739	1.82501	4.65303	low	0.14561	0.781581	0.948581	NA	NA	NA	0.601122	0.0738872	0.00117258
chr1:1470558-1471395	43.8751	39.8269	2pl	201.052	-0.349436	0.0110959	1	1	0	1	0	0	0	2	Palindrome	0	1	0	1+	0	0	FALSE	FALSE	0.0821251	0.677463	-0.136177	0.491263	-0.26832	0.728029	-0.0271301	0.98733	Delayed down	0.0825235	13.7191	8.80181	21.2621	-1.52523	-2.35037	-1.09066	med	1.81635	1.87546	2.414	-1.20066	-0.100985	0.155167	-0.213521	-0.0886476	-0.0371402
chr1:147242324-147242825	-35.3793	-44.4065	3pl	759.966	0.210626	0.046441	0	0	0	0	0	0	0	0	0	1	1	0	0	1+	0	FALSE	FALSE	0.103563	0.483739	0.15632	0.287727	-0.0424611	0.98803	0.0909068	0.98046	Delayed up	0.00026708	3.56732	2.20244	5.97503	3.59033	2.83163	4.73842	low	1.45002	0.289394	1.81556	NA	NA	NA	-0.0203936	0.146515	0.00112065
chr1:14732932-14733866	22.56	9.88148	2pl	797.687	0.297665	0.00125279	0	0	0	1	0	0	1	1	Palindrome	0	1	0	1+	1+	0	FALSE	FALSE	0.251829	0.0946765	0.280562	0.0612858	0.580598	0.280257	0.158232	0.915645	Delayed up	0.0419788	8.74562	6.43644	13.8932	1.54408	1.15252	3.87499	low	-0.190031	-0.294385	-0.716705	NA	NA	NA	0.176502	0.0624056	0.0426302
chr1:147504886-147505387	27.4043	11.8647	2pl	445.801	-0.272705	0.0132723	0	0	0	0	0	0	0	0	0	1	1	0	0	1+	0	FALSE	FALSE	-0.0728315	0.575933	-0.25699	0.0484538	-0.82168	0.179437	-0.16167	0.93208	Delayed down	0.00771229	4.21515	3.31155	6.65838	-1.82504	-17.4787	-1.00634	low	2.55458	1.77671	1.9066	NA	NA	NA	-0.0383205	-0.050507	0.00614406
chr1:147509945-147510446	-23.3751	-26.205	2pl	154.285	-0.484108	0.0014789	0	0	0	0	0	0	0	0	0	1	2	0	0	1+	1+	FALSE	FALSE	0.0812901	0.670882	-0.0595589	0.754883	-0.815319	NA	-0.140949	NA	Delayed down	0.115141	14.4426	10.3972	24.1013	-0.874079	-1.0001	-0.774545	med	-0.817574	-0.332357	0.3582	NA	NA	NA	-0.180027	-0.183535	-0.0787703
chr1:147534226-147534727	15.259	9.52504	2pl	51.2255	0.61924	0.0145077	0	0	0	0	0	0	0	0	1	0	2	0	0	1+	0	FALSE	FALSE	0.109918	0.725983	0.118139	0.703766	0.466423	NA	-0.217076	NA	Delayed up	0.106851	14.2034	8.95218	24.2845	1.20478	0.999994	1.62829	med	-1.8981	0.876201	1.37681	NA	NA	NA	0.448647	0.197862	0.118537
chr1:14755817-14756318	36.6687	37.8532	2pl	192.808	-0.41601	0.00815569	0	0	0	0	0	0	1	0	1	2	0	0	0	0	0	FALSE	FALSE	-0.25465	0.204716	-0.0855026	0.665072	-0.180373	0.930751	-0.164174	0.959777	Delayed down	0.131004	18.9806	9.47373	52.1023	-0.774251	-3.75405	-0.628628	med	-1.57071	-0.413249	-0.310809	NA	NA	NA	-0.168225	-0.306154	-0.197025
chr1:147579491-147579992	11.6345	4.59897	2pl	243.225	0.290123	0.0210153	0	0	0	0	0	0	0	0	1	0	0	0	0	0	1+	FALSE	FALSE	-0.173586	0.402041	0.356817	0.0801352	-0.066307	0.965301	-0.30749	0.821805	Delayed up	0.0368916	6.99391	4.37802	10.7052	1.51651	0.927975	6.58622	low	-1.51244	-0.117362	0.0809251	NA	NA	NA	0.0853551	-0.0525697	0.0247774
chr1:147687069-147687570	31.8398	29.5291	2pl	33.8961	-0.748806	0.0110085	0	0	0	0	0	0	0	0	2+	1	0	0	1+	0	1+	FALSE	FALSE	-1.29521	1.35e-05	-1.36647	3.56e-06	-0.0832517	NA	0.19784	NA	Rapid down	0.111419	21.9647	14.2035	32.5021	-2.1122	-5.92175	-1.33797	med	1.01103	0.683372	2.61503	NA	NA	NA	-0.701169	-0.271459	-0.213735
chr1:147807337-147807838	19.9503	14.34	2pl	73.1362	0.542945	0.00691511	0	1	0	0	0	0	0	1	Palindrome	0	1	1	0	1+	0	FALSE	FALSE	0.0826865	0.794538	0.179437	0.567625	-0.125674	NA	-0.439433	NA	Delayed up	0.062644	14.7217	9.57336	24.2805	1.99566	1.47192	8.25601	med	NA	2.56973	4.75509	NA	NA	NA	0.424254	0.209483	0.0153852
chr1:147833360-147833861	17.9746	14.2078	2pl	50.3062	-0.837126	0.00161041	0	0	0	0	0	0	0	0	0	0	1	1	1+	1+	0	FALSE	FALSE	0.024655	0.918154	-0.998769	6.65e-05	-0.604201	NA	-0.280908	NA	Delayed down	0.031084	7.75129	4.97868	25.9026	-1.69965	-13.9792	-1.31498	low	-1.1549	-0.590924	-0.592024	NA	NA	NA	-0.292463	-0.41454	0.036521
chr1:147912386-147912887	19.6811	-3.01089	2pl	167.369	0.546079	9e-05	0	0	0	0	0	0	0	0	0	0	1	0	1+	1+	1+	FALSE	FALSE	-0.118567	0.791328	0.184218	0.680226	-0.0509053	NA	0.89059	NA	Delayed up	0.0213299	10.7789	9.01798	13.6327	2.42571	1.83802	3.29235	low	-0.826585	0.199138	1.25218	NA	NA	NA	0.341778	0.0719533	0.00173598
chr1:147941187-147941688	17.112	11.1531	2pl	31.1047	-5.41784	1.4e-11	0	1	0	0	0	0	0	1	Palindrome	1	1	0	0	1+	0	FALSE	FALSE	-3.51399	1.19e-14	-4.92132	5.23e-16	-4.3427	0.000461633	-2.9338	0.0095421	Rapid down	0.215156	34.9539	27.5631	42.8217	-3.28901	-14.5738	-2.67275	hi	-1.50145	-1.96866	-1.24413	NA	NA	NA	-3.91377	-1.80098	-0.477279
chr1:14826095-14826596	-3.74946	-1.75215	2pl	316.843	-0.670653	3.43e-07	0	0	0	0	0	1	0	0	0	1	0	0	0	0	0	FALSE	FALSE	-0.892239	4.03e-06	-0.65829	0.0005818	-0.182699	0.927409	-0.411164	0.854533	Rapid down	0.378604	46.41	37.3889	53.7432	-2.76539	-4.12166	-2.04235	hi	-0.346653	-0.495071	-0.667769	NA	NA	NA	-0.650357	-0.512803	-0.311879
chr1:148276453-148276954	34.3159	29.362	2pl	32.3162	0.647551	0.022295	0	0	0	0	0	0	0	0	1	1	0	1	0	0	1+	FALSE	FALSE	-0.294174	0.469078	0.0857978	0.827519	-1.16035	NA	-0.265733	NA	Delayed up	0.0924924	9.82585	6.55035	17.2377	0.687597	0.514049	2.07922	low	0.1952	-0.0987203	0.655302	NA	NA	NA	0.349632	-0.014377	0.369691
chr1:148307723-148308224	13.2331	11.9651	2pl	229.651	-0.653541	3.93e-07	0	0	0	1	0	0	0	1	Palindrome	2	1	0	0	1+	1+	FALSE	FALSE	-1.12193	3.49e-08	-0.893703	7.62e-06	-0.407828	NA	-0.393401	NA	Rapid down	0.171998	26.6998	19.2517	33.0398	-1.62857	-2.06929	-1.31754	med	-0.574638	-0.307166	-0.0333208	NA	NA	NA	-0.502221	-0.338704	-0.195623
chr1:148529152-148529653	54.8217	54.2152	2pl	142	-0.387387	0.0211795	0	0	0	0	0	0	0	0	0	0	0	0	0	0	0	FALSE	FALSE	-0.00808057	0.974334	-0.114106	0.648598	0.922195	NA	1.36796	NA	Delayed down	0.126075	16.9537	8.8262	34.5452	-0.783229	-1.13919	-0.613555	med	0.142145	1.33537	-0.0828243	NA	NA	NA	-0.230634	-0.124833	-0.193066
chr1:14906653-14907154	24.3444	13.0647	2pl	61.6326	-0.901416	0.000373992	0	0	0	0	0	0	1	0	2+	1	2	1	1+	1+	0	FALSE	FALSE	-0.705607	0.00621273	-0.800594	0.00182863	-0.310213	NA	-0.665632	NA	Rapid down	0.00747092	10.8601	8.54625	16.4396	-3.24355	-11.4266	-2.26296	low	-0.212051	-0.646373	0.515918	NA	NA	NA	-0.569393	-0.0488031	0.122769
chr1:149103480-149103981	26.7598	18.3885	2pl	344.31	-0.352932	0.00467034	0	0	0	0	0	0	0	0	0	0	1	1	1+	1+	1+	FALSE	FALSE	-0.219814	0.21874	0.10264	0.5595	-1.00852	NA	0.199593	NA	Delayed down	0.091427	15.8443	9.55447	23.8626	-1.64469	-14.1721	-1.19323	med	2.69334	2.3258	3.03091	NA	NA	NA	-0.329556	-0.0288982	-0.0808555
chr1:14911136-14911637	-3.71328	-13.7182	2pl	196.797	0.567279	5.84e-05	0	0	0	0	0	0	0	0	0	0	1	2	1+	1+	0	FALSE	FALSE	0.220498	0.248361	0.398009	0.0353798	0.254737	0.861712	-0.201881	0.933815	Delayed up	0.103665	13.7137	9.26281	19.588	1.10089	0.934077	1.43179	med	-1.03511	-0.464211	-1.75882	NA	NA	NA	0.386257	0.212574	0.10633
chr1:14946510-14947011	48.4092	50.0546	2pl	330.014	0.382162	0.0108786	0	0	0	0	0	0	0	0	0	1	0	0	1+	1+	0	FALSE	FALSE	0.350877	0.0723896	0.479336	0.0136901	1.4447	0.000123464	0.888986	0.0935219	Delayed up	0.756426	66.0215	48.7532	143746	5.30644	2.60385	1068.95	hi	-0.226955	0.0796675	-0.275866	NA	NA	NA	0.573843	0.37539	0.279863
chr1:149644740-149645567	50.0699	51.3228	2pl	122.635	-0.476044	0.00687817	0	0	0	0	0	0	0	0	0	1	0	1	0	0	1+	FALSE	FALSE	-0.550374	0.019261	-0.571908	0.0141898	-0.534725	0.436398	-0.718023	0.314005	Delayed down	0.204419	31.7237	16.7584	58.9709	-1.18927	-3.49022	-0.805308	hi	0.37874	-2.39294	-0.0469018	NA	NA	NA	-0.302337	-0.303306	-0.177787
chr1:14968356-14968857	22.7838	10.0009	2pl	833.687	-0.278191	0.00171167	1	0	0	0	0	1	0	0	1	0	2	1	1+	1+	1+	FALSE	FALSE	-0.253836	0.0400657	-0.276944	0.0246866	-0.0114222	0.991058	-0.223102	0.779212	Delayed down	0.0612169	8.03901	5.62396	11.153	-1.10691	-1.37765	-0.961561	low	-0.249411	0.0592125	-0.744993	NA	NA	NA	-0.10106	-0.107905	-0.0112562
chr1:14980745-14981246	24.5782	25.1413	2pl	74.996	0.758739	0.000149222	0	0	0	0	0	0	0	0	0	0	0	0	0	0	0	FALSE	FALSE	0.606714	0.025868	0.704041	0.00876782	-1.05411	NA	-0.540909	NA	Delayed up	0.173811	25.1049	15.9808	41.777	1.29088	0.997589	2.46458	med	1.89233	1.39127	-0.558665	NA	NA	NA	0.63639	0.39784	0.402374
chr1:149915775-149916276	37.9414	40.4041	2pl	222.105	0.307218	0.0149244	0	0	0	0	0	0	0	0	0	0	2	0	1+	1+	0	FALSE	FALSE	0.206564	0.299342	0.25937	0.189207	0.0756987	0.973142	-0.0119921	0.997573	Delayed up	0.244999	35.3092	19.6387	60.8793	1.92715	1.19723	34.9644	hi	-0.299083	-0.561248	-0.0693139	NA	NA	NA	0.272096	0.205153	0.227065
chr1:149936640-149937141	-2.73554	-9.57035	2pl	111.131	0.515763	0.00248574	0	0	0	0	0	0	0	0	0	0	0	0	0	0	0	FALSE	FALSE	0.198859	0.421707	0.0693162	0.778575	1.04007	NA	0.797286	NA	Delayed up	0.0856918	10.9841	7.90309	16.6563	1.04338	0.892519	1.32311	low	0.0561513	-0.223488	0.698361	NA	NA	NA	0.267463	0.14199	0.167411
chr1:149938976-149939750	5.48384	-24.1973	2pl	675.998	0.770107	1.36e-13	0	0	0	0	0	0	0	0	0	1	1	2	1+	1+	1+	FALSE	FALSE	0.204048	0.254441	0.504227	0.004514	0.790991	0.0435112	0.0290248	0.986211	Delayed up	0.0368027	9.78875	7.98847	12.1287	1.76705	1.49441	2.27432	low	-0.0961386	0.248961	0.11153	NA	NA	NA	0.500497	0.198984	0.0378846
chr1:149942193-149942694	39.3195	32.5863	2pl	228.568	0.311996	0.0207653	0	0	0	0	0	0	0	0	0	0	0	1	0	0	0	FALSE	FALSE	0.189215	0.264045	0.0900427	0.593454	0.0786096	0.973695	0.251726	0.926475	Delayed up	0.064881	9.85263	6.07926	15.8957	1.30792	0.978815	2.38122	low	-2.27602	-1.25946	1.76824	NA	NA	NA	0.184338	0.0926934	0.0812797
chr1:150173241-150173742	24.639	-3.53847	2pl	312.9	-0.779999	6.22e-14	0	0	0	0	0	0	0	0	0	0	0	2	1+	1+	1+	FALSE	FALSE	-0.477924	0.00166141	-0.693148	5.18e-06	-0.758668	0.556126	0.131289	0.967724	Rapid down	0.044626	10.1435	8.82371	11.7533	-1.67379	-1.97921	-1.48785	low	-1.93843	-1.30194	-2.60307	NA	NA	NA	-0.39817	-0.185063	-0.0153039
chr1:150256580-150257398	18.0782	13.0119	2pl	540.368	-0.73221	3.59e-14	0	1	0	0	0	0	0	1	Palindrome	0	0	2	1+	0	0	FALSE	FALSE	-0.432254	0.00430929	-0.65745	1.43e-05	-0.403557	0.27351	-0.253354	0.699714	Rapid down	0.162121	26.5812	20.2702	31.8369	-2.131	-2.98423	-1.66701	med	0.107024	-0.00838703	-0.351731	NA	NA	NA	-0.558111	-0.390419	-0.127258
chr1:150257494-150257995	23.2984	25.0533	2pl	365.053	-0.279196	0.0165225	0	0	0	0	0	0	0	0	0	0	1	2	1+	1+	0	FALSE	FALSE	0.0695009	0.693357	-0.171921	0.329952	-0.528077	0.139119	-0.470017	0.311815	Delayed down	0.32358	42.9023	22.7699	52.2457	-3.26714	-24.618	-1.19262	hi	0.39252	0.675813	-0.340302	NA	NA	NA	-0.201246	-0.210771	-0.112695
chr1:150532129-150532952	-3.01355	-6.35815	2pl	341.386	-0.923842	2.15e-12	0	0	1	0	0	0	0	1	Palindrome	0	0	1	1+	1+	0	FALSE	FALSE	-0.84168	4.56e-06	-1.3557	2.93e-13	-1.78454	0.00475953	-0.942506	0.342548	Rapid down	0.392324	46.8374	41.4086	51.8873	-3.9037	-5.13581	-3.20409	hi	-1.50245	-0.261806	0.00800604	NA	NA	NA	-0.974401	-0.827929	-0.224119
chr1:150537577-150538417	47.6794	39.6648	2pl	90.9765	0.485778	0.00495543	1	0	1	1	0	0	0	2	Palindrome	0	3	1	0	0	0	FALSE	FALSE	0.232067	0.430604	0.230171	0.430034	-0.66585	NA	-0.926644	NA	Delayed up	0.00931251	4.70155	2.58685	8.26838	1.93182	0.93836	5.09524	low	0.0437895	0.206259	-0.132592	NA	NA	NA	0.184696	0.126431	0.230561
chr1:150561951-150562797	24.5845	10.9219	2pl	1769.62	-0.535845	1.7e-08	0	0	0	0	0	0	0	0	0	0	2	3	1+	1+	1+	FALSE	FALSE	0.202973	0.273272	-0.164242	0.376014	-0.125202	0.893878	0.87379	0.0195855	Delayed down	0.0974087	17.8469	13.8051	22.8344	-1.74977	-2.36722	-1.43701	med	-0.666238	-0.239582	-0.658301	NA	NA	NA	-0.395375	-0.189396	-0.0278009
chr1:150567645-150568620	35.5155	27.8371	2pl	1701.42	-0.220743	0.0160338	0	0	0	0	0	0	0	0	1	0	2	0	1+	1+	1+	FALSE	FALSE	-0.0138321	0.913865	-0.322068	0.0119163	-0.194604	0.795504	0.506564	0.328359	Delayed down	0	3.89968	1.8465	6.61398	-5.66173	-78.5488	-1.89539	low	-1.46641	-0.73023	-0.484197	NA	NA	NA	-0.0394901	-0.0683352	0.0398308
chr1:150579088-150580025	-28.6037	-46.2614	3pl	2161.97	0.230376	0.0142466	0	0	0	0	0	0	0	0	0	0	0	0	0	1+	0	FALSE	FALSE	0.101473	0.432316	0.171881	0.181827	0.0987305	0.894437	0.0401887	0.97454	Delayed up	2.3e-06	3.18003	2.2409	5.22545	4.08616	3.27876	5.96348	low	0.88852	0.120431	-1.04804	NA	NA	NA	-0.0335048	0.113517	-0.0210036
chr1:150604365-150605176	12.9753	-24.5045	2pl	320.092	1.05459	5.07e-15	0	0	0	0	0	0	0	0	0	0	1	0	0	0	0	FALSE	FALSE	0.158619	0.446559	0.625019	0.00220426	0.684201	0.445991	0.0666204	0.980481	Delayed up	0.0256639	7.95831	6.96764	9.23492	1.76782	1.4026	2.45724	low	2.30825	2.24016	0.875322	NA	NA	NA	0.573973	0.164007	-0.0312917
chr1:150764526-150765027	23.3871	25.1724	2pl	81.6073	-0.578104	0.0290749	0	0	0	0	0	0	0	0	0	0	0	0	0	0	1+	FALSE	FALSE	0.0509754	0.841439	-0.104507	0.68083	-0.288235	0.432588	-0.205657	0.734722	Delayed down	0.26427	41.3728	21.2581	69.3414	-1.48281	-6.22498	-0.932037	hi	0.501401	0.0999561	0.915712	-0.556584	-2.16897	0.695773	-0.435271	-0.306064	-0.297227
chr1:150765142-150766273	26.1584	21.5438	2pl	231.648	-0.329648	0.0490041	0	0	0	0	0	0	0	0	0	3	0	0	1+	0	1+	FALSE	FALSE	-0.176921	0.266833	-0.249169	0.115815	-0.339624	0.214325	-0.202191	0.688839	Delayed down	0.000185947	8.5347	7.42003	12.5937	-4.1955	-11.8812	-1.81164	low	-0.648648	-0.105198	0.407639	NA	NA	NA	-0.178586	0.0019161	-0.0254212
chr1:150799010-150799511	43.1247	43.2129	2pl	65.4231	-0.569756	0.0172221	0	0	0	0	0	0	0	0	0	3	0	0	0	0	1+	FALSE	FALSE	-0.54675	0.0378067	-0.555865	0.0328597	0.0665662	0.979107	-0.524486	0.807077	Delayed down	0.11591	15.2283	7.98668	26.4337	-0.730629	-0.888719	-0.61675	med	-0.325632	-0.488457	0.0977781	NA	NA	NA	-0.191043	-0.317907	-0.201217
chr1:150806454-150808603	20.2477	22.0802	2pl	811.39	-0.292178	0.00924353	2	1	1	0	2	0	0	2	Palindrome	3	2	0	0	1+	1+	FALSE	FALSE	-0.16458	0.227971	-0.143459	0.291272	-0.308114	0.109039	-0.264887	0.292005	Delayed down	0.279102	38.0517	25.153	50.7588	-1.96835	-3.43984	-1.23155	hi	-1.18418	-0.601434	-0.221683	0.0214136	0.546186	0.510831	-0.217466	-0.190175	-0.0719755
chr1:15088607-15089108	20.2426	2.83495	3pl	171.217	-0.454062	0.000808309	0	0	0	0	0	0	0	0	0	0	2	1	1+	1+	0	FALSE	FALSE	-0.00835266	0.964353	-0.311696	0.0964239	0.0627628	0.975485	-0.189769	0.939009	Delayed down	0.0255956	7.26501	5.71853	8.9697	-1.73531	-2.55733	-1.36954	low	-0.812256	-0.214591	0.0237226	NA	NA	NA	-0.130184	-0.0501843	0.149482
chr1:15090381-15090882	35.4807	14.7394	2pl	451.249	-0.579044	8.22e-07	0	0	0	0	0	0	0	0	0	0	0	1	1+	1+	0	FALSE	FALSE	0.0481186	0.719085	-0.30916	0.021258	-0.0221413	0.993778	0.687978	NA	Delayed down	0.00260669	9.39345	8.22336	11.6126	-3.52808	-10.6134	-2.33098	low	-0.259827	-0.602697	0.219423	NA	NA	NA	-0.349183	-0.0444462	0.0685756
chr1:150981110-150981611	24.3309	15.9465	2pl	128.956	-0.381839	0.0345252	0	0	0	0	0	0	0	0	0	0	1	0	0	1+	0	FALSE	FALSE	0.392472	0.0530233	-0.350277	0.0919017	0.603923	NA	-0.27263	NA	Delayed down	0.000480006	7.11673	4.48935	8.86154	-4.09342	-8.03612	-2.39455	low	2.18223	1.7755	-1.21251	NA	NA	NA	-0.102632	0.0261492	0.124361
chr1:151006311-151007142	-0.228427	0.349743	2pl	922.856	-0.36534	7.9e-05	0	1	1	0	0	0	0	2	Palindrome	0	0	0	0	0	0	FALSE	FALSE	-0.286423	0.0435319	-0.444382	0.00173134	-1.05911	0.0001852	-0.651908	0.0866933	Delayed down	0.235804	33.0079	26.7742	41.1035	-2.05325	-2.99681	-1.52615	hi	0.305078	0.23099	0.36065	NA	NA	NA	-0.295045	-0.224624	-0.098588
chr1:151106874-151107375	27.0112	21.1756	2pl	45.3954	0.837195	0.00136775	0	0	0	0	0	0	0	0	0	0	0	0	1+	0	0	FALSE	FALSE	0.125494	0.71585	0.659319	0.0478617	-0.491215	NA	-0.192852	NA	Delayed up	0.0611097	8.85926	5.5966	14.7436	1.25804	1.00677	1.93579	low	2.0845	1.06516	3.25818	NA	NA	NA	0.440822	0.35812	0.251516
chr1:151309874-151310375	46.5497	46.9688	2pl	314.119	-0.257048	0.0316091	0	0	0	0	0	0	0	0	0	0	2	3	1+	1+	0	FALSE	FALSE	-0.214649	0.161005	-0.262218	0.0852766	-0.457453	0.61062	-0.424829	0.740745	Delayed down	0.1232	17.0151	9.30053	40.0186	-1.01962	-9.85867	-0.844774	med	-0.663156	-0.0772506	-0.0802325	NA	NA	NA	-0.101952	-0.193819	-0.00650169
chr1:15139624-15140125	-21.0932	-26.7792	2pl	1171.88	-0.30297	0.00408581	0	0	0	0	0	0	0	0	0	1	3	1	1+	1+	1+	FALSE	FALSE	-0.0252775	0.892521	-0.396357	0.0344605	-0.474238	0.486734	-0.696723	0.293093	Delayed down	0.0190364	6.81343	4.82588	10.6508	-1.83578	-6.63513	-1.21797	low	0.641511	0.262568	-1.36601	NA	NA	NA	-0.109322	-0.0872576	-0.0244868
chr1:151443806-151444307	37.7569	24.1138	2pl	162.314	0.381155	0.00437699	1	0	0	0	0	0	0	0	1	0	1	0	0	1+	0	FALSE	FALSE	0.114487	0.580367	-0.0254156	0.902061	-0.274522	0.894234	-0.145467	0.966468	Delayed up	0.00427578	9.74655	8.46612	14.1986	3.02283	1.38132	7.55004	low	1.65491	0.674935	2.12712	NA	NA	NA	0.278908	0.0281458	0.0850831
chr1:151502330-151502831	23.176	19.733	2pl	27.254	-1.43165	0.000190507	0	0	0	0	0	0	0	0	1	0	0	2	0	0	0	FALSE	FALSE	-1.43762	0.000116413	-2.71489	3.06e-10	-1.97958	NA	-1.1853	NA	Rapid down	0.247937	39.0038	31.0946	49.4919	-4.16751	-17.5356	-3.1176	hi	-3.20403	-0.262329	-1.18285	-1.23758	-1.9138	-1.63946	-1.69384	-1.02943	-0.329592
chr1:15151345-15151846	-3.06597	-25.3034	3pl	472.459	-1.80631	5.28e-50	0	1	0	0	0	0	1	1	Palindrome	1	0	0	1+	1+	1+	FALSE	FALSE	-1.26375	1.22e-13	-1.70915	3.09e-23	-1.72468	8.37e-07	-0.601123	0.327866	Rapid down	0.227521	38.9803	29.3561	55.6596	-1.07921	-1.3436	-0.920897	hi	-1.27402	-0.731439	-0.132552	NA	NA	NA	-1.12563	-0.631933	-0.219608
chr1:151547068-151547569	45.5696	33.2523	2pl	315.144	-0.352463	0.0214408	0	0	0	0	0	0	0	0	0	1	0	0	1+	0	1+	FALSE	FALSE	0.139366	0.38865	-0.291125	0.0744178	0.414988	NA	0.734784	NA	Delayed down	2.97e-08	2.07645	1.90318	4.52477	-6.43461	-41.3597	-3.73152	low	-2.24592	-0.69009	-0.10709	NA	NA	NA	0.0090959	-0.0123811	-0.0262053
chr1:15156046-15156547	-21.4971	-35.0365	3pl	209.473	-0.698794	6.49e-10	0	0	0	0	0	0	0	0	1	0	1	1	1+	1+	0	FALSE	FALSE	-0.18157	0.362458	-0.960488	2.44e-06	-0.416549	0.841138	0.807783	0.671106	Delayed down	0.0964413	15.556	12.399	20.2225	-1.51287	-1.96871	-1.23736	med	0.0662287	0.443347	-0.423552	NA	NA	NA	-0.378097	-0.193638	0.00805054
chr1:151562621-151563122	45.0275	46.0652	2pl	151.283	0.317535	0.0454207	0	0	0	0	0	0	0	0	0	1	1	0	0	1+	1+	FALSE	FALSE	0.344619	0.108058	0.273093	0.201281	0.666165	NA	0.125613	NA	Delayed up	0.396681	49.3667	37.1306	61.2795	2.35228	1.33712	3.71432	hi	-0.331243	-0.189018	0.176511	NA	NA	NA	0.28344	0.235543	0.128987
chr1:151581426-151582395	15.9808	10.1297	2pl	140.468	-0.328624	0.0392069	0	0	0	0	0	0	0	0	0	0	2	0	0	0	0	FALSE	FALSE	-0.0164893	0.948963	-0.17607	0.493738	-0.0795982	NA	-0.568358	NA	Delayed down	0	2.12325	1.73273	4.96793	-9.78973	-116	-5.18174	low	1.47176	-0.00128432	0.0235033	NA	NA	NA	-0.00486714	-0.123783	-0.000138243
chr1:151727993-151729149	39.1747	39.3952	2pl	143.424	0.372633	0.0232008	0	0	0	0	0	0	0	0	1	0	1	1	0	1+	0	FALSE	FALSE	-0.0106948	0.955229	0.115423	0.539207	0.817259	NA	1.28049	NA	Delayed up	0.260474	37.3883	22.079	52.7028	2.35345	1.88708	10.935	hi	0.158942	-2.38725	-0.444943	NA	NA	NA	0.51454	0.20866	0.228209
chr1:151836384-151836885	17.8494	20.2322	3pl	306.022	0.293415	0.0172732	0	0	0	0	0	0	0	0	0	0	0	0	0	1+	0	FALSE	FALSE	0.187346	0.21204	0.083755	0.575683	-0.382002	NA	-0.695923	NA	Delayed up	0.543177	5762.75	565.569	27931.4	1.19718	0.634866	2.54366	hi	-0.835758	-0.169345	0.408228	NA	NA	NA	0.219173	0.219474	0.190978
chr1:151839630-151840131	-18.4383	-26.3843	2pl	199.305	-1.85614	1.46e-42	0	0	1	0	0	0	1	1	Palindrome	0	1	1	0	1+	0	FALSE	FALSE	-1.35545	3.99e-14	-1.69747	7.3e-21	-3.05073	NA	-1.65639	NA	Rapid down	0.216733	32.5121	29.8204	35.5627	-2.28304	-2.6294	-2.04923	hi	1.0703	1.37528	-0.647208	NA	NA	NA	-1.62158	-0.911904	-0.375983
chr1:151847876-151848998	29.4103	23.8486	2pl	336.653	-0.289812	0.0328842	0	0	1	0	0	0	0	1	Palindrome	2	3	1	1+	1+	1+	FALSE	FALSE	0.173044	0.316478	-0.105337	0.542999	-0.194323	0.907793	0.33841	0.859995	Delayed down	0	3.702	1.84204	6.44532	-8.15166	-75.9673	-1.74963	low	0.471418	0.0140747	-0.806161	NA	NA	NA	-0.0733091	-0.113579	-0.0103232
chr1:15189663-15190164	1.3358	-8.09199	2pl	135.404	-0.967685	2.03e-10	0	0	0	0	0	0	0	0	1	0	2	3	1+	1+	0	FALSE	FALSE	-1.03341	1.03e-05	-1.28213	4.86e-08	-1.13098	0.28603	-0.184736	0.954281	Rapid down	0.178845	31.0908	26.9989	35.5964	-2.72013	-4.19314	-2.25461	hi	-1.14675	-0.222099	-1.93007	NA	NA	NA	-0.930046	-0.557101	-0.167727
chr1:151945707-151946208	20.3819	6.36853	2pl	454.224	0.443731	1.04e-05	0	0	0	0	0	0	0	0	0	1	1	0	1+	1+	1+	FALSE	FALSE	-0.0717913	0.649584	0.35539	0.0221132	0.723744	NA	0.27006	NA	Delayed up	0.08796	20.6535	16.107	25.2778	2.33466	1.87123	7.37886	med	-0.116133	0.0186662	0.00120608	NA	NA	NA	0.398561	0.182286	0.0756685
chr1:152047874-152048851	14.0832	-6.60153	2pl	2109.48	0.333904	2.72e-05	0	0	0	0	0	0	0	0	0	0	2	0	0	1+	0	FALSE	FALSE	0.141296	0.274456	0.366573	0.00447214	0.628386	0.0110718	0.0658086	0.950636	Delayed up	0.0143697	8.88392	7.72477	10.8568	2.44381	1.63767	6.59559	low	2.12013	0.717714	0.0199317	NA	NA	NA	0.199944	0.0353478	0.035268
chr1:15206334-15207813	34.9617	24.9225	2pl	587.405	-0.399273	0.00129099	0	0	0	1	0	0	0	1	Palindrome	3	2	1	1+	1+	1+	FALSE	FALSE	0.147145	0.420578	-0.326265	0.0753786	0.403303	0.670652	0.618919	0.508446	Delayed down	0.00867525	5.05792	3.93543	7.66989	-2.01595	-6.6066	-1.21299	low	0.146086	-0.151518	-0.453361	NA	NA	NA	-0.0800911	-0.0762833	0.0549846
chr1:15224148-15224649	17.7944	0.39859	2pl	275.119	0.483581	0.00012066	0	0	0	0	0	0	0	0	1	2	0	1	1+	1+	1+	FALSE	FALSE	0.189498	0.272767	0.373866	0.0286853	0.523211	0.241437	0.0750515	0.960621	Delayed up	0.0155583	6.32987	4.99765	8.04782	1.8622	1.2847	6.17254	low	-0.87852	-0.0924418	0.397942	NA	NA	NA	0.21571	0.0629257	0.11938
chr1:15324492-15324993	30.9871	24.3527	2pl	91.9288	0.479103	0.0143942	0	0	0	0	0	0	0	0	0	0	1	0	1+	0	0	FALSE	FALSE	0.12267	0.670447	0.328409	0.246328	-0.770015	NA	-0.888539	NA	Delayed up	0.0176792	9.22933	6.62207	13.5128	2.36893	1.21698	7.07655	low	1.19515	0.38104	0.118206	NA	NA	NA	0.256069	0.0903174	0.148785
chr1:15326615-15327116	45.5539	42.7221	2pl	274.767	0.287896	0.0271242	0	0	0	0	0	0	0	0	0	1	0	0	1+	1+	0	FALSE	FALSE	0.354733	0.0767204	0.304732	0.127017	1.18889	0.312361	1.26381	0.361062	Delayed up	0.225634	40.265	29.4494	48.7781	5.40768	2.98326	22.7688	hi	1.69277	0.650492	-0.200247	NA	NA	NA	0.287549	0.267839	0.0512531
chr1:153510865-153511366	36.0527	35.1751	2pl	397.212	-0.276142	0.00992707	0	0	0	0	0	0	0	0	0	0	2	1	1+	1+	1+	FALSE	FALSE	-0.0669364	0.631064	-0.049282	0.72191	-0.386492	NA	-0.176596	NA	Delayed down	0.134713	18.2853	12.8586	25.9276	-0.96847	-1.18937	-0.839387	med	0.717054	0.104187	-0.0912524	NA	NA	NA	-0.148611	-0.161014	-0.0564263
chr1:153532748-153533546	30.9054	27.5612	2pl	431.268	-0.237615	0.0217426	0	0	0	0	0	0	0	0	0	0	0	0	1+	1+	0	FALSE	FALSE	0.0252583	0.87341	-0.057233	0.717295	-0.683158	0.635743	0.105617	0.975044	Delayed down	0.115081	17.1972	11.4813	24.3761	-1.3538	-1.67008	-1.13187	med	1.70724	0.261979	-1.00648	NA	NA	NA	-0.149224	-0.0904511	-0.0268085
chr1:153544938-153545439	6.37192	-3.08271	3pl	860.545	-0.324766	0.000400513	0	0	0	0	0	1	0	0	0	0	2	0	1+	1+	1+	FALSE	FALSE	-0.0309888	0.797319	-0.236805	0.0498216	-0.160243	0.796346	0.125214	0.897723	Delayed down	0.178925	29.4887	16.9791	66.0481	-0.934547	-1.14922	-0.78575	hi	0.904294	-0.0451816	-0.615284	NA	NA	NA	-0.18435	-0.123696	-0.030615
chr1:153545456-153545957	24.7442	17.8811	3pl	786.967	-0.335395	0.000204232	0	0	0	0	0	0	0	0	0	1	0	1	1+	1+	1+	FALSE	FALSE	-0.017478	0.899761	-0.136444	0.324898	-0.0682846	0.931082	0.20099	0.792212	Delayed down	0.193618	46.3999	17.6128	207.624	-0.728412	-0.91394	-0.578914	hi	0.0906145	-0.137494	-0.149094	NA	NA	NA	-0.154425	-0.165492	-0.0196355
chr1:153566390-153566891	30.7032	34.2077	2pl	600.279	-0.549773	0.0440192	0	0	0	0	0	0	0	0	1	0	4	0	1+	1+	0	FALSE	FALSE	-1.05892	9.81e-08	-0.792448	5.89e-05	-1.03373	0.0491604	-0.915041	0.166021	Rapid down	0.635156	55.3319	49.2342	325.162	-6.39385	-23.4431	-4.8207	hi	0.640172	-0.420646	-1.40519	NA	NA	NA	-0.861365	-0.712616	-0.266937
chr1:15356797-15357298	41.4837	38.8779	2pl	47.5108	0.608871	0.0103388	0	0	0	0	0	0	0	0	0	0	0	1	0	0	0	FALSE	FALSE	-0.0662325	0.853857	-0.399749	0.269002	0.425311	NA	-0.146984	NA	Delayed up	0.0939179	10.133	4.37558	21.5399	0.729448	0.589389	1.13275	low	0.15467	0.296511	0.411486	NA	NA	NA	0.231079	0.372832	0.246501
chr1:153568009-153568856	12.0384	-0.804906	3pl	1291.61	-0.485992	3.53e-09	0	0	0	0	0	0	0	0	0	0	1	0	1+	1+	0	FALSE	FALSE	-0.125349	0.451798	-0.519187	0.00187713	-1.13253	0.00061176	-0.192921	0.862719	Delayed down	0.227942	38.0221	29.2342	57.0713	-1.07959	-1.41515	-0.89563	hi	-0.285168	-0.395302	-0.533366	NA	NA	NA	-0.32742	-0.232534	-0.0357615
chr1:153608366-153609601	-0.304277	-4.94423	2pl	757.166	-0.616836	2.46e-08	0	0	0	0	0	0	0	0	1	1	3	2	1+	1+	0	FALSE	FALSE	-0.397283	0.0041525	-0.5734	3.48e-05	-0.379272	0.564133	-0.302786	0.766129	Rapid down	0.234619	34.9965	30.2112	41.5301	-2.7477	-3.45251	-2.29209	hi	0.0372775	-0.0215147	-1.38231	NA	NA	NA	-0.637073	-0.376625	-0.111345
chr1:15364791-15365292	33.3517	24.8715	2pl	21.6489	-1.15738	0.000604602	0	1	0	1	0	0	0	2	Palindrome	0	0	0	0	0	0	FALSE	FALSE	-1.05011	0.00725531	-1.82588	1.33e-05	-0.120833	NA	-1.26432	NA	Rapid down	0.0880323	33.1622	27.6483	39.6263	-5.68456	-14.822	-3.14418	hi	-0.498891	-0.724192	-0.875389	NA	NA	NA	-1.24267	-0.86349	-0.0746062
chr1:153749941-153750442	61.4153	47.2904	2pl	67.3423	0.485369	0.0357917	0	0	0	0	0	0	0	0	1	0	1	0	0	0	0	FALSE	FALSE	0.0517395	0.878393	-0.0136804	0.967582	0.949846	0.153482	0.777359	0.41361	Delayed up	5.63e-05	7.79049	5.8659	8.90002	6.05815	1.3615	10.5353	low	-1.05099	-0.60186	-1.60464	NA	NA	NA	0.202591	-0.0753312	-0.146385
chr1:153771197-153771698	-5.55756	-11.1436	2pl	275.729	-0.436786	0.0138511	0	0	0	0	0	0	0	0	0	0	0	0	0	0	1+	FALSE	FALSE	0.293051	0.487112	-0.0652134	0.877247	-0.189873	0.912139	0.344602	0.859235	Delayed down	2.16e-08	6.51472	2.08649	7.82987	-8.18262	-44.1565	-1.5238	low	-0.719542	0.379038	-0.177603	NA	NA	NA	-0.119929	-0.0391667	-0.0247868
chr1:153783230-153784024	-17.1001	-26.2262	2pl	899.019	0.31753	0.00773458	0	0	0	1	0	0	1	1	Palindrome	0	0	0	0	1+	0	FALSE	FALSE	0.0850389	0.530224	0.159017	0.236752	0.474089	0.45837	0.346364	0.74211	Delayed up	0.00602813	4.48078	2.47097	7.2563	2.07791	1.1373	4.90758	low	0.81907	0.280061	1.69604	NA	NA	NA	0.0408576	0.195196	0.0289539
chr1:154190473-154190974	-1.47491	-6.67679	2pl	49.9176	0.763655	0.00324541	0	0	0	0	0	0	0	0	0	0	0	1	0	0	0	FALSE	FALSE	-0.151257	0.615193	0.176823	0.544527	1.85207	NA	2.51268	NA	Delayed up	0.0688385	13.9842	8.60212	21.699	1.79738	1.24466	3.65435	med	-1.50145	1.09507	2.38401	NA	NA	NA	0.496665	0.197684	0.135285
chr1:154272772-154273273	9.83958	11.9901	2pl	195.586	-0.344095	0.00705153	0	0	0	0	0	0	0	0	1	0	0	0	0	0	0	FALSE	FALSE	-0.403095	0.0585644	-0.650823	0.00233516	0.217913	0.754695	0.371426	0.58768	Delayed down	0.180435	28.1139	15.8516	42.2465	-2.21138	-4.44217	-1.39878	hi	-0.797258	-0.326296	-0.21783	NA	NA	NA	-0.241082	-0.215974	-0.117686
chr1:154352871-154353372	48.8899	32.0646	3pl	422.179	-0.307312	0.0176621	0	0	0	0	0	0	0	0	0	0	0	2	0	0	0	FALSE	FALSE	0.307233	0.0670369	0.0269373	0.872694	1.00377	NA	1.70554	NA	Delayed down	0.000140904	4.5276	3.50895	6.34326	-3.92446	-8.1076	-2.65084	low	1.38988	0.761467	-0.392187	NA	NA	NA	-0.0319563	-0.00424516	0.00375659
chr1:154405680-154406181	-24.3079	-25.5834	2pl	192.415	-0.269057	0.0412579	0	0	0	0	0	0	0	0	0	0	2	0	0	1+	0	FALSE	FALSE	0.183165	0.434273	0.184447	0.428525	-1.86108	NA	0.0556722	NA	Delayed down	0.999345	82.9446	67.1525	87.7367	-16.2789	-24.3598	-2.88917	hi	0.647759	0.548656	-0.548131	NA	NA	NA	-0.365893	-0.136317	-0.136781
chr1:154496914-154497415	22.9312	11.432	2pl	161.236	-0.508218	0.000749917	0	0	0	0	0	0	0	0	0	1	0	1	1+	1+	0	FALSE	FALSE	0.0753083	0.632591	-0.165688	0.292705	-0.235751	0.706222	-0.164428	0.875264	Delayed down	3.4e-06	26.0231	14.0841	26.8472	-16.015	-22.367	-1.6977	med	-1.91878	-1.76153	-1.34737	NA	NA	NA	-0.38515	-0.236922	0.0999524
chr1:154501709-154502210	1.13351	-7.61168	2pl	54.9803	0.78777	0.000223038	0	0	0	0	0	0	0	0	0	0	2	0	0	1+	0	FALSE	FALSE	0.0356101	0.914423	0.464091	0.149219	0.995561	NA	0.236681	NA	Delayed up	0.0500189	8.14979	5.69434	12.4858	1.30465	1.01917	6.78953	low	2.09215	NA	NA	NA	NA	NA	0.463776	0.332178	0.348566
chr1:15459898-15460399	3.17124	-5.95666	2pl	41.1128	1.03115	2.38e-05	0	1	0	0	0	0	0	1	Palindrome	2	1	0	0	1+	0	FALSE	FALSE	0.208873	0.584637	0.531933	0.153373	0.67396	NA	0.210825	NA	Delayed up	0.0650068	8.50514	5.98473	12.5461	1.11633	0.899358	1.68418	low	-2.98131	-0.0537419	1.90363	NA	NA	NA	0.51454	0.216009	0.107091
chr1:154710027-154710528	39.1843	39.9042	2pl	32.13	-0.918429	0.000823603	0	1	0	0	0	0	0	1	Palindrome	1	1	1	1+	0	0	FALSE	FALSE	-1.07534	0.001227	-1.14884	0.000477493	0.11413	NA	-0.129186	NA	Rapid down	0.157749	23.7475	15.3786	37.7208	-1.60256	-3.36102	-1.18806	med	0.0934128	-0.593457	-1.76374	NA	NA	NA	-0.553431	-0.442303	-0.219008
chr1:154751537-154752038	36.4999	28.3849	2pl	75.4267	-0.631282	0.00196311	0	1	0	0	0	0	0	1	Palindrome	0	0	1	0	0	0	FALSE	FALSE	-0.161182	0.552854	-0.353635	0.191981	1.33659	NA	0.979349	NA	Delayed down	0.0820166	8.01394	5.45551	11.8065	-0.759949	-0.924354	-0.598441	low	2.65216	1.55711	2.0953	NA	NA	NA	-0.164182	-0.0805221	-0.203463
chr1:154775679-154776180	35.0605	28.9086	2pl	230.059	-0.412393	0.00233602	0	0	0	0	0	0	0	0	0	1	0	0	0	0	0	FALSE	FALSE	-0.00729163	0.969812	0.168136	0.377317	-0.122686	NA	-0.167254	NA	Delayed down	0.0577342	5.80295	3.98345	9.25022	-0.950401	-2.10014	-0.731429	low	1.15109	0.0503102	-0.533299	NA	NA	NA	-0.124833	-0.130095	-0.140326
chr1:154788788-154789289	34.018	26.9644	2pl	91.1369	-0.435512	0.0451749	0	0	0	0	0	0	0	0	0	1	0	0	1+	1+	1+	FALSE	FALSE	0.381261	0.0603545	0.476159	0.0176793	0.25312	NA	-0.904397	NA	Delayed down	3.88e-05	6.40709	2.77087	7.44688	-5.40819	-9.54717	-2.48273	low	-0.787678	-0.330935	0.440596	NA	NA	NA	-0.123795	0.0148247	-0.0106286
chr1:154821017-154821518	6.92343	2.67956	2pl	68.855	-0.549266	0.0249997	0	0	0	0	0	0	0	0	0	1	0	2	1+	0	0	FALSE	FALSE	0.406465	0.25739	0.0499442	0.890095	0.445799	NA	-0.185641	NA	Delayed down	3.89e-07	2.0682	1.68615	5.24142	-5.20932	-40.1487	-1.87195	low	-0.481968	-0.0812109	0.0275112	NA	NA	NA	-0.0185605	-0.112939	-0.208033
chr1:154837685-154838186	-40.9605	-45.4388	2pl	222.473	-1.19031	6.39e-12	0	0	0	0	0	0	0	0	0	1	1	2	1+	1+	0	FALSE	FALSE	0.683351	0.352631	-0.361644	0.62367	0.90344	NA	1.38251	NA	Delayed down	1.1e-05	6.45492	4.30525	7.48456	-6.89501	-10.6963	-2.65981	low	2.39756	1.51913	0.570517	NA	NA	NA	-0.380346	-0.331245	-0.177138
chr1:154846710-154847211	29.5629	23.8623	2pl	50.0379	0.510779	0.0273221	0	0	0	0	0	0	0	0	1	0	1	2	0	0	0	FALSE	FALSE	0.466999	0.13949	0.716176	0.0207056	0.242348	NA	-0.575687	NA	Delayed up	0.00673383	28.9871	26.9316	35.8216	11.1576	5.35284	14.1191	hi	1.28634	1.60439	1.65611	NA	NA	NA	0.684435	0.469675	0.108347
chr1:154851718-154852219	66.9845	68.4813	2pl	207.87	0.299636	0.0269988	0	0	0	1	0	0	0	1	Palindrome	0	0	2	1+	0	0	FALSE	FALSE	0.0488422	0.768055	0.0803438	0.624109	0.18368	NA	0.358553	NA	Delayed up	0.130814	19.2609	7.45667	55.6418	1.28173	0.930836	54.9636	med	-0.232247	0.309806	-1.20021	NA	NA	NA	0.205451	0.18472	0.239239
chr1:154884754-154885255	12.2909	-18.1101	2pl	151.428	-1.03353	7.87e-12	0	0	0	0	0	0	0	0	0	1	0	0	1+	1+	1+	FALSE	FALSE	-0.458403	0.0207488	-0.3243	0.0977952	-0.864846	0.000850464	-0.594677	0.0784148	Delayed down	0.0458509	10.1593	8.888	11.8506	-1.64885	-1.90934	-1.45588	low	-0.0338671	-1.21195	0.368269	NA	NA	NA	-0.536526	-0.229709	-0.0701231
chr1:154895259-154896134	42.7534	33.032	2pl	261.515	-0.517012	0.000240562	0	0	0	0	0	0	0	0	0	0	1	0	1+	1+	0	FALSE	FALSE	0.320345	0.044652	-0.178408	0.267335	0.154863	0.856678	0.418723	0.540156	Delayed down	9.06e-07	5.77245	2.26956	7.21159	-4.60545	-17.9257	-2.1369	low	-0.256933	-0.555251	-2.0623	NA	NA	NA	-0.190927	-0.086386	0.066914
chr1:154941325-154941826	11.4094	-6.70143	2pl	323.794	-0.581185	2.14e-08	0	0	0	0	0	0	1	0	0	0	1	1	0	0	0	FALSE	FALSE	0.198096	0.313722	-0.352664	0.0753253	0.131338	NA	0.0268237	NA	Delayed down	0.025838	5.58969	4.33388	8.26403	-1.46072	-2.21388	-1.18667	low	-0.91779	-0.539123	-0.898439	NA	NA	NA	-0.2202	-0.196582	-0.0429833
chr1:155011979-155012480	13.8277	9.80151	2pl	311.774	0.283079	0.0139301	0	0	0	0	0	0	0	0	0	1	0	0	0	1+	0	FALSE	FALSE	0.565739	0.00105912	0.618299	0.000314046	1.16284	0.203529	0.846611	0.571146	Rapid up	0.0934134	25.7477	14.4727	30.4414	2.80464	1.50385	9.95807	med	1.55136	0.775141	-0.0254211	NA	NA	NA	0.245045	0.175193	0.0400411
chr1:155017096-155017889	33.0309	29.4754	2pl	1164.66	0.256308	0.0484193	0	0	0	0	0	0	0	0	0	0	4	1	0	1+	0	FALSE	FALSE	0.221437	0.172464	0.51859	0.00127784	0.343285	0.787201	0.520456	0.708547	Delayed up	1.14e-06	2.02599	1.90181	3.31111	5.14422	4.27861	16.846	low	1.98076	1.04354	-2.73948	NA	NA	NA	-0.105866	0.0846026	-0.0250779
chr1:155113551-155114052	-12.7033	-20.3704	2pl	84.065	-0.537087	0.00246407	0	0	0	0	0	0	0	0	0	0	1	0	0	1+	0	FALSE	FALSE	0.438207	0.0751357	-0.113643	0.650119	-0.566115	NA	0.722306	NA	Delayed down	0.0078237	8.17478	6.63829	11.0432	-2.57829	-9.53368	-1.52687	low	-2.51044	-1.14866	-0.523174	NA	NA	NA	-0.215455	-0.116351	0.00973723
chr1:155124503-155125004	-31.3465	-43.0016	2pl	147.836	-0.909068	0.00448003	0	0	0	0	0	0	0	0	0	0	5	0	0	1+	0	FALSE	FALSE	0.208213	0.616814	-0.746539	0.0764157	-0.794235	NA	0.0641454	NA	Delayed down	0.000445816	7.32479	6.25018	8.32117	-4.17316	-9.6689	-1.8207	low	1.03419	0.931207	-1.6195	NA	NA	NA	-0.341003	-0.116313	-0.0337402
chr1:155126126-155127010	43.5076	38.2541	2pl	581.099	-0.333072	0.0345755	0	0	0	0	0	0	0	0	0	0	3	0	1+	1+	0	FALSE	FALSE	0.231959	0.258804	-0.24119	0.242771	1.30984	NA	1.6617	NA	Delayed down	0.0121689	12.0385	8.13458	23.841	-3.43145	-15.0913	-1.40404	low	0.552579	-1.09304	-2.59033	NA	NA	NA	-0.257537	-0.0608716	0.00952628
chr1:155165884-155166385	-14.8496	-34.684	2pl	356.818	-1.32437	1.79e-32	0	0	0	0	0	0	0	0	0	0	2	3	1+	1+	1+	FALSE	FALSE	-0.0503234	0.774284	-0.941371	1.23e-07	-0.42089	0.507176	0.242602	0.831106	Delayed down	0.0988656	14.8284	12.4904	18.0069	-1.34346	-1.53617	-1.24265	med	-0.257831	-0.222238	-1.44139	NA	NA	NA	-0.734349	-0.493697	-0.135294
chr1:155166720-155167221	40.7996	32.4371	2pl	754.16	-0.335407	0.00190409	0	0	0	0	0	0	0	0	0	1	6	1	1+	1+	1+	FALSE	FALSE	0.138077	0.461139	-0.0860867	0.646048	0.0229846	0.988695	0.344643	0.782446	Delayed down	0.0367728	11.3307	8.31238	15.3389	-1.96157	-2.92459	-1.46648	low	1.67057	0.810914	-1.7091	NA	NA	NA	-0.210579	-0.0894719	0.00270583
chr1:1554876-1555377	20.2132	19.7031	2pl	188.06	-0.391622	0.0182956	0	0	0	0	0	0	0	0	0	0	0	2	1+	0	0	FALSE	FALSE	0.0434749	0.83151	0.117111	0.561596	-0.170317	NA	0.331303	NA	Delayed down	0.270658	38.5539	24.0694	55.5109	-1.71619	-3.32161	-1.17745	hi	-0.0723326	-1.20681	-1.56521	NA	NA	NA	-0.317962	-0.236466	-0.034688
chr1:155513493-155513994	15.5548	16.3914	2pl	52.3933	0.541263	0.0433352	0	0	0	0	0	0	0	0	0	1	0	1	0	0	0	FALSE	FALSE	-0.202341	0.551253	0.0445295	0.893265	0.325485	NA	-0.0232846	NA	Delayed up	0.353014	45.0348	30.2738	59.0552	2.12451	1.0778	3.19826	hi	0.267792	0.0545234	1.68272	NA	NA	NA	0.468143	0.476195	0.250122
chr1:155547034-155547535	25.7262	-3.60116	2pl	161.325	0.780869	3.79e-07	0	0	1	0	0	0	0	1	Palindrome	1	0	2	0	0	1+	FALSE	FALSE	0.299182	0.235298	0.572099	0.0213909	0.802141	0.586384	1.00123	0.544913	Delayed up	0.0345964	11.652	9.28948	13.9819	2.08539	1.59899	3.35616	low	0.111922	-0.405951	0.53435	NA	NA	NA	0.576574	0.211858	0.0463315
chr1:155598881-155599382	29.2293	17.1072	2pl	217.634	-0.470544	0.0001654	0	0	0	0	0	0	0	0	0	0	0	0	1+	0	0	FALSE	FALSE	-0.116948	0.501044	-0.22226	0.199189	-0.269813	0.765563	-0.2801	0.821913	Delayed down	0.0519982	5.46564	3.55095	8.05284	-0.974614	-2.22962	-0.809205	low	-1.34075	-0.642876	-0.610228	NA	NA	NA	-0.0796127	-0.182536	-0.0887357
chr1:155623111-155623612	10.9134	0.786535	2pl	92.998	-1.06151	9.75e-09	1	0	0	0	0	0	0	0	0	1	0	1	0	0	0	FALSE	FALSE	-0.462019	0.0679111	-0.792655	0.00194859	-0.129616	NA	-0.871844	NA	Delayed down	0.0837617	10.618	7.89559	15.771	-1.12216	-1.36969	-0.948379	low	-0.425731	0.651438	0.504095	NA	NA	NA	-0.503335	-0.297082	-0.196436
chr1:155688122-155689312	49.2602	46.7934	2pl	1519.6	0.265218	0.048164	0	0	0	0	0	0	0	0	0	0	1	0	0	0	0	FALSE	FALSE	0.0343721	0.807049	0.194491	0.164479	0.140743	0.854529	0.176807	0.859235	Delayed up	2.58e-11	3.16114	1.43024	9.10638	5.85233	0.915872	164.427	low	5.20252	3.53055	1.67395	NA	NA	NA	0.00216601	0.149541	-0.0012267
chr1:155701627-155702128	21.396	25.5572	2pl	29.5882	-0.747439	0.0216282	0	1	0	1	0	0	0	2	Palindrome	0	0	1	0	0	0	FALSE	FALSE	-0.90452	0.0786594	-0.578172	0.246057	-0.735831	0.361569	-0.125438	0.957754	Delayed down	0.197215	31.0951	14.3761	57.4311	-1.20002	-33.2172	-0.808165	hi	2.50204	-0.618566	2.70229	NA	NA	NA	-0.401354	-0.497302	-0.394602
chr1:155968619-155969120	-8.36386	-20.2397	3pl	140.032	-0.459496	0.00170063	0	0	0	0	0	0	0	0	0	0	0	2	1+	0	0	FALSE	FALSE	0.670118	0.00251065	0.024139	0.914387	-0.555647	0.70018	-0.141467	0.963944	Rapid down	0.0316226	7.23536	4.81972	10.9485	-1.58553	-2.11895	-1.29051	low	0.376669	0.172376	-1.11229	NA	NA	NA	-0.0636898	0.0173071	0.113685
chr1:156006923-156007424	4.22222	-0.414356	2pl	93.5059	-1.43632	9.67e-15	0	1	0	1	0	0	0	2	Palindrome	1	1	0	1+	0	0	FALSE	FALSE	-1.63767	1.14e-13	-2.1728	1.47e-21	-1.66085	0.0269444	-1.32578	0.17389	Rapid down	0.305869	41.2657	36.3483	50.0371	-3.56146	-16.0375	-3.08387	hi	0.0996129	-0.310391	0.491565	NA	NA	NA	-1.41443	-1.0185	-0.32896
chr1:156009357-156009858	24.5936	17.5333	2pl	140.049	-0.837264	1.52e-09	0	0	0	0	0	0	0	0	0	0	0	0	1+	1+	0	FALSE	FALSE	-0.642763	0.00176111	-1.11911	8.12e-08	-1.00041	0.296745	-1.49839	0.115246	Rapid down	0.154634	22.6041	17.7494	28.4304	-1.44418	-1.98116	-1.17336	med	1.47811	1.35125	-0.709702	NA	NA	NA	-0.552909	-0.439705	-0.0181901
chr1:156070273-156070774	4.70819	0.503281	2pl	199.516	-0.868886	2.05e-11	0	0	0	0	0	0	0	0	0	1	4	2	1+	1+	0	FALSE	FALSE	-0.450732	0.0335997	-0.770473	0.000302696	-1.09704	0.088623	-0.783754	0.419359	Delayed down	0.159778	24.1656	18.592	30.2066	-1.63813	-2.87202	-1.28013	med	-0.472879	-0.910866	-3.66525	NA	NA	NA	-0.625506	-0.360197	-0.157548
chr1:156073704-156074205	23.3478	19.5716	2pl	185.935	-0.397675	0.0449425	0	0	0	0	0	0	0	0	0	0	1	1	1+	1+	0	FALSE	FALSE	-0.525565	0.0122871	-0.709402	0.0007061	-0.100634	0.944078	-0.432135	0.72314	Rapid down	0.0944596	23.3533	12.3549	32.1026	-2.48511	-15.2187	-1.55284	med	-0.761758	-0.261262	-0.321438	NA	NA	NA	-0.370629	-0.149214	0.0570098
chr1:156075812-156076313	4.74986	1.29882	2pl	152.313	-0.657546	6.16e-07	0	0	0	0	0	0	0	0	0	0	0	1	1+	1+	0	FALSE	FALSE	0.156833	0.364946	-0.239658	0.169381	0.0832715	0.934175	0.0395358	0.980504	Delayed down	0.100179	19.1234	15.1255	25.0193	-1.91383	-2.92366	-1.60088	med	-1.1173	-0.301863	1.1444	NA	NA	NA	-0.464016	-0.290657	-0.139359
chr1:156090659-156091160	18.3341	-4.18034	2pl	325.566	-0.398551	0.000719089	0	0	0	0	0	0	0	0	0	0	1	0	0	0	0	FALSE	FALSE	-0.205113	0.194814	-0.282375	0.0728659	-0.977381	0.253656	-1.25878	0.17161	Delayed down	0.0570563	13.5805	11.0731	16.9981	-1.93058	-2.3833	-1.60362	med	0.0700429	-0.376353	-1.15758	NA	NA	NA	-0.265184	-0.0693861	0.0059462
chr1:156095786-156096287	6.16884	-13.0174	2pl	303.455	-0.736149	3.91e-09	0	0	0	0	0	0	0	0	0	0	0	1	1+	0	0	FALSE	FALSE	-0.12322	0.479086	-0.534108	0.00228926	-0.823591	0.237325	-0.475116	0.714537	Delayed down	0.099652	14.8454	12.0986	18.9579	-1.31989	-1.57425	-1.17775	med	-1.48354	-1.25429	-1.50744	NA	NA	NA	-0.451103	-0.203935	-0.0576777
chr1:156096546-156097047	12.5113	10.592	2pl	546.683	-0.267983	0.0145779	0	0	0	0	0	0	0	0	0	1	2	0	0	0	0	FALSE	FALSE	-0.211215	0.197088	0.0248763	0.877897	-0.616408	0.533093	-0.331609	0.859015	Delayed down	0.0010392	23.21	16.1985	32.8927	-1.92802	-33.4471	-1.49544	med	0.766123	0.08281	-1.64069	NA	NA	NA	-0.243804	-0.113488	-0.0483193
chr1:156105213-156105714	-0.0496803	-19.9105	2pl	730.545	-0.489144	1.74e-08	0	0	0	0	0	0	0	0	0	0	1	0	1+	1+	0	FALSE	FALSE	-0.0819105	0.543056	-0.0665832	0.61922	0.123038	0.878681	0.196411	0.837672	Delayed down	0.10915	16.2131	13.847	19.7914	-1.3589	-1.61124	-1.23125	med	-0.662397	-0.302927	-1.80495	NA	NA	NA	-0.314647	-0.147805	-0.05689
chr1:156115771-156116272	21.2719	12.3413	2pl	184.942	-0.402864	0.0104227	0	0	0	0	0	0	0	0	0	0	0	2	0	0	0	FALSE	FALSE	0.0160907	0.935322	-0.352747	0.0769866	-0.914252	NA	0.185107	NA	Delayed down	0.0517184	12.3325	8.5354	19.5154	-1.84844	-3.20048	-1.37673	low	0.607998	-0.369848	-1.80772	NA	NA	NA	-0.252233	-0.100973	-0.0353891
chr1:156123636-156124137	-20.4507	-27.5501	2pl	560.215	-0.947227	1.79e-19	0	0	0	0	0	0	0	0	2+	0	3	0	1+	1+	0	FALSE	FALSE	-0.908389	1.89e-05	-1.24237	5.44e-09	-0.862874	0.096554	-0.266708	0.844598	Rapid down	0.160785	25.1885	20.0081	30.7525	-1.83389	-2.45329	-1.5042	med	-0.495855	-1.10308	-2.3447	NA	NA	NA	-0.715658	-0.484136	-0.184304
chr1:156126081-156126582	36.2035	35.9631	2pl	422.185	-0.306397	0.0467708	0	0	0	0	0	0	0	0	0	0	4	0	0	1+	0	FALSE	FALSE	-0.183329	0.242775	0.0602448	0.697094	-0.0606954	0.969812	-0.61928	0.515607	Delayed down	0.196409	29.2762	12.5775	49.7144	-1.67093	-13.571	-1.00911	hi	0.985092	0.358701	-1.19884	NA	NA	NA	-0.236155	-0.208873	-0.0623958
chr1:156129303-156130562	-0.455632	-29.4612	2pl	2522.35	-0.67121	8.89e-19	0	0	2	0	1	0	1	2	Palindrome	1	2	1	1+	1+	1+	FALSE	FALSE	-0.673919	1.41e-08	-0.647556	4.67e-08	-0.953002	6.47e-11	-0.681495	2.19e-05	Rapid down	0.122921	20.5829	17.9564	23.3492	-1.72688	-1.9794	-1.57881	med	-1.65921	-0.595238	-0.933578	NA	NA	NA	-0.495642	-0.268071	-0.0699892
chr1:156181711-156182212	-6.54686	-6.28697	3pl	122.03	-1.44698	1.27e-19	0	0	0	0	0	1	0	0	0	0	0	1	0	0	0	FALSE	FALSE	-1.35896	1.04e-08	-1.66353	3.66e-12	0.22067	NA	0.429879	NA	Rapid down	0.392348	138.532	55.5568	1033.86	-1.05386	-1.60543	-0.792972	hi	-4.36668	-2.62567	-0.842891	NA	NA	NA	-1.08982	-0.821995	-0.403043
chr1:156239415-156240211	-2.08202	-7.52335	2pl	219.958	0.353979	0.00542767	0	0	0	0	0	0	1	0	0	1	4	2	1+	1+	1+	FALSE	FALSE	0.0993307	0.635608	0.16546	0.4266	0.0215199	0.992596	0.18839	0.949162	Delayed up	0.0505836	21.5278	16.1571	26.2479	3.15474	1.90617	6.59287	med	0.474978	0.558392	-0.469829	NA	NA	NA	0.304198	0.107283	0.0736607
chr1:156251607-156252108	-7.96361	-14.9164	2pl	352.326	-3.98749	8.95e-137	0	1	0	0	0	0	0	1	Palindrome	0	2	1	1+	1+	0	FALSE	FALSE	-1.9546	8.64e-11	-3.63695	8.76e-32	-2.94797	8.57e-10	-1.62388	0.00189547	Rapid down	0.327589	42.6865	39.131	47.8569	-3.65727	-12.6616	-3.12665	hi	-2.49575	-2.14993	-2.97478	NA	NA	NA	-3.64368	-2.34346	-0.602797
chr1:156260914-156261415	5.63037	5.40806	2pl	53.6737	-2.56295	1.04e-17	1	1	1	0	1	0	0	2	Palindrome	0	1	0	1+	1+	0	FALSE	FALSE	-2.87771	1.1e-05	-3.55319	9.27e-08	-2.14106	NA	-1.70674	NA	Rapid down	0.461004	50.5707	42.9723	58.8609	-3.53143	-5.19471	-2.7717	hi	-1.18851	0.472415	0.760834	NA	NA	NA	-2.76989	-1.89352	-0.767035
chr1:156338147-156339033	38.0547	32.3912	2pl	2918.97	0.204097	0.0128764	1	0	0	0	0	0	0	0	0	0	1	0	0	0	0	FALSE	FALSE	-0.00190062	0.986016	0.00676089	0.950172	0.0878425	0.918813	0.0679283	0.960078	Delayed up	0.052343	5.87013	3.28186	10.2592	1.02399	0.809235	3.47914	low	0.522702	0.337888	-0.807627	NA	NA	NA	0.0428872	0.104949	0.00960378
chr1:156346559-156347060	31.6476	22.5814	2pl	40.9713	-0.720027	0.0061576	0	0	0	0	0	0	0	0	0	0	0	0	0	0	0	FALSE	FALSE	0.0485341	0.897506	-0.34703	0.362893	0.460911	NA	0.743782	NA	Delayed down	0.00304184	5.78512	4.15222	7.78812	-2.68509	-9.05303	-1.60372	low	1.16051	1.63545	3.04178	NA	NA	NA	-0.221667	-0.131441	-0.0769806
chr1:156388416-156388917	-12.0277	-11.5959	2pl	165.533	-1.22591	3.44e-18	0	1	0	1	0	2	0	2	Palindrome	0	1	0	0	1+	0	FALSE	FALSE	-1.32989	2.36e-09	-1.19273	5.02e-08	-0.0632921	NA	-0.595981	NA	Rapid down	0.318236	41.9846	37.3263	46.302	-2.21194	-2.47312	-1.94411	hi	2.20676	0.238543	0.619229	NA	NA	NA	-1.23677	-0.819695	-0.354978
chr1:156639768-156640269	53.024	47.9915	2pl	355.605	0.289346	0.0173048	0	0	0	0	0	0	0	0	0	1	3	0	1+	1+	1+	FALSE	FALSE	0.275175	0.100796	0.178222	0.286586	-0.341225	0.849175	-0.0652953	0.984136	Delayed up	0.0948731	20.9041	13.2685	28.4154	2.21316	1.43077	8.75753	med	-0.620684	0.0446012	-0.0044682	NA	NA	NA	0.266051	0.115233	0.0778834
chr1:156641686-156642187	15.1479	13.3712	2pl	386.077	-0.262916	0.0234507	0	0	0	0	0	0	0	0	2+	0	1	0	0	1+	0	FALSE	FALSE	-0.0328311	0.840199	-0.337411	0.0388917	-1.02766	NA	0.903214	NA	Delayed down	0.171979	30.7908	20.9739	42.1714	-3.17181	-6.33682	-2.09228	hi	1.45587	-1.45834	-0.359666	NA	NA	NA	-0.324319	-0.112372	-0.0482213
chr1:156659947-156660448	49.5286	38.6029	2pl	1368.17	0.200959	0.0166932	0	0	0	0	0	0	0	0	0	0	1	1	1+	1+	0	FALSE	FALSE	0.0477124	0.786817	0.443417	0.0114362	0.334423	0.728026	0.231459	0.887638	Delayed up	1.18e-05	3.67002	2.04144	6.58981	5.27574	2.78937	67.7359	low	0.504969	0.568824	-1.48227	NA	NA	NA	0.0126122	0.0354875	-0.0179103
chr1:156661424-156662337	10.6381	5.09292	2pl	1161.76	-0.685497	6.27e-09	0	1	1	1	0	1	0	3	Palindrome	0	3	0	1+	1+	0	FALSE	FALSE	-0.477822	0.00102872	-0.778862	9.33e-08	-0.445443	0.082305	-0.357917	0.308888	Rapid down	0.120724	23.81	16.7053	29.4627	-2.17271	-5.04889	-1.62212	med	-0.107672	-0.159941	-0.817046	NA	NA	NA	-0.525132	-0.329572	-0.112731
chr1:156664823-156665324	27.17	13.7315	2pl	550.992	0.377302	0.000690543	0	0	0	0	0	0	0	0	0	0	0	1	0	0	0	FALSE	FALSE	0.159513	0.281334	0.264923	0.0713257	0.156928	0.913876	0.313661	0.847734	Delayed up	0.029307	7.13858	5.4088	9.1746	1.5562	1.17614	5.17127	low	0.766305	0.136174	-1.42775	NA	NA	NA	0.162562	0.070566	0.0817915
chr1:156675345-156676185	24.6399	-1.44339	3pl	1823.23	-0.470375	1.08e-07	0	0	0	0	0	0	0	0	1	1	1	0	1+	1+	1+	FALSE	FALSE	0.165053	0.302155	-0.30992	0.0532528	0.0508688	0.961103	0.373691	0.549583	Delayed down	0.0498378	9.5075	7.99105	12.7702	-1.49472	-1.97294	-1.1896	low	0.0957784	0.121494	-1.26121	NA	NA	NA	-0.225832	-0.0816988	-0.00420636
chr1:156697415-156697916	25.004	17.7208	2pl	708.283	0.474941	3.62e-07	0	0	0	0	0	0	0	0	0	0	3	2	1+	1+	0	FALSE	FALSE	0.407119	0.0412109	0.401503	0.0435506	0.489384	0.412792	0.041103	0.981447	Delayed up	0.120679	19.0646	14.6637	25.5053	1.60837	1.32457	2.1438	med	-0.192403	0.445204	-0.644097	NA	NA	NA	0.383117	0.192747	0.140879
chr1:156728224-156729379	-6.55857	-6.78337	2pl	2281.97	0.173962	0.0492198	0	0	0	0	0	0	0	0	0	0	2	1	0	0	0	FALSE	FALSE	0.0732211	0.517608	0.0723236	0.521673	0.25984	0.644744	0.415155	0.42997	Delayed up	0.106724	13.6172	7.27798	35.6764	1.06694	0.865731	3.85021	med	1.10362	-0.597592	-0.812892	NA	NA	NA	0.075633	0.106801	0.0439442
chr1:156773094-156773595	32.3454	24.7207	2pl	48.462	-0.715596	0.00238517	0	0	0	1	0	0	0	1	Palindrome	0	0	0	0	1+	0	FALSE	FALSE	-0.768759	0.00643566	-1.20481	2.67e-05	-0.6502	0.645272	-1.01027	0.484093	Rapid down	0.122736	27.3776	24.1936	32.7548	-3.02277	-9.8518	-2.14182	hi	-0.48148	0.227648	0.508853	NA	NA	NA	-0.826654	-0.334003	-0.103533
chr1:156782999-156783500	25.0058	19.1508	2pl	35.4882	0.615584	0.0261639	0	0	0	0	0	0	0	0	0	1	0	0	0	0	0	FALSE	FALSE	0.671926	0.0994069	0.114069	0.783032	-0.0888812	NA	-1.10298	NA	Delayed up	0.0732341	9.18025	5.89417	15.9493	1.048	0.817577	3.01531	low	-0.552304	-0.00949015	0.113465	NA	NA	NA	0.383958	0.209009	0.242481
chr1:15684750-15685251	24.7779	21.8614	2pl	276.828	0.476846	0.0047003	0	0	0	0	0	0	0	0	0	0	1	1	1+	1+	0	FALSE	FALSE	0.297424	0.0976562	0.423171	0.0169374	0.322582	0.879674	0.779678	0.688282	Delayed up	0.069613	10.766	6.70876	17.6028	1.33952	1.07616	1.858	low	1.92433	2.94217	1.16988	NA	NA	NA	0.284651	0.197642	0.130981
chr1:156866303-156867429	8.97786	-10.7654	2pl	821.753	-0.452265	7.59e-09	0	0	0	0	0	0	0	0	0	0	2	1	1+	1+	1+	FALSE	FALSE	0.416961	0.00319563	-0.127597	0.368987	0.339632	0.567524	0.694797	0.104052	Rapid down	0.0857024	12.4262	10.4348	14.7925	-1.26112	-1.40477	-1.14223	low	0.807196	0.527772	-0.931999	NA	NA	NA	-0.251914	-0.171514	-0.0405611
chr1:156874488-156874989	5.7648	-2.97286	2pl	79.7151	0.554893	0.00459002	0	0	0	0	0	0	0	0	0	1	0	0	0	0	0	FALSE	FALSE	0.613891	0.0519534	0.447475	0.156037	0.798707	NA	0.339069	NA	Delayed up	0.0539038	8.1766	6.41374	12.5387	1.29724	0.949955	2.21819	low	0.830262	0.980572	-0.532886	NA	NA	NA	0.291193	0.128001	0.211213
chr1:156898161-156898662	-28.6188	-34.134	2pl	529.333	-0.232827	0.0270842	0	0	0	0	0	0	0	0	0	0	0	2	1+	1+	0	FALSE	FALSE	-0.0386093	0.784441	0.0167227	0.905152	0.0278774	0.98328	0.13907	0.922361	Delayed down	0.0164895	5.77219	3.92185	8.78253	-1.77931	-5.64572	-1.17129	low	1.14113	0.588634	-0.405368	NA	NA	NA	-0.0669207	-0.0446404	-0.0194498
chr1:156926105-156926606	29.6251	27.044	2pl	204.292	0.288273	0.0492128	0	0	0	0	0	0	0	0	0	1	2	0	0	1+	0	TRUE	FALSE	0.366924	0.0595264	0.164126	0.400171	0.0686862	NA	-0.430989	NA	Delayed up	0.176244	26.5042	20.1657	39.3199	1.79769	1.40982	2.4509	med	0.989608	0.788458	-0.353558	NA	NA	NA	0.301601	0.0567482	0.0942238
chr1:157004243-157005185	49.1474	45.8897	2pl	402.118	0.237223	0.0252535	0	0	0	0	0	0	0	0	0	0	1	1	1+	1+	1+	FALSE	FALSE	0.332544	0.0772416	0.301133	0.108597	0.401677	0.467407	0.20989	0.84973	Delayed up	0.179203	31.3667	25.2808	39.758	3.14114	1.90117	11.1025	hi	-0.555797	-0.916675	-0.0980213	NA	NA	NA	0.245063	0.164947	0.030564
chr1:157033986-157034487	-45.2248	-47.5793	2pl	43.4358	-2.1704	4.14e-11	1	0	0	1	0	0	0	1	Palindrome	0	2	0	0	0	0	FALSE	FALSE	-2.84579	4.14e-16	-2.93938	1.28e-17	-1.42299	NA	-0.656102	NA	Rapid down	0.693785	62.4293	55.0665	68.5227	-4.48291	-5.50746	-3.43412	hi	-0.143515	-1.33771	-1.95064	NA	NA	NA	-2.26576	-1.94781	-1.16452
chr1:157080669-157081170	28.6185	30.7298	2pl	86.7234	0.434376	0.0222938	0	0	0	0	0	0	0	0	0	0	1	1	0	0	0	FALSE	FALSE	-0.0538698	0.84312	-0.150121	0.580597	-0.5505	NA	-1.3791	NA	Delayed up	0.443138	56.2876	44.9847	68.2878	2.35958	1.79498	3.47451	hi	0.763767	0.110633	-2.30341	NA	NA	NA	0.502571	0.33133	0.240689
chr1:157207546-157208047	29.2007	15.26	2pl	70.4862	-0.818182	6.25e-05	0	0	0	0	0	0	0	0	0	1	0	0	1+	0	1+	FALSE	FALSE	-0.243735	0.341935	-0.134805	0.594886	-1.65564	NA	-0.700506	NA	Delayed down	0.0482701	7.58457	5.85302	10.2111	-1.26479	-1.6459	-1.00848	low	-1.29521	-0.606039	0.329976	NA	NA	NA	-0.256246	-0.110831	0.0504271
chr1:157308404-157308905	10.6304	-5.06098	2pl	58.24	1.00624	9.73e-07	0	0	0	0	0	0	0	0	1	0	1	2	1+	1+	0	FALSE	FALSE	-0.671778	0.0415808	-0.0722678	0.818264	-0.347008	NA	-0.231261	NA	Delayed up	0.0884669	18.9135	14.0857	25.5145	2.07634	1.63204	16.881	med	-0.32691	-2.72803	-0.131926	NA	NA	NA	0.855464	0.54145	0.0746348
chr1:157497444-157497945	21.9325	12.2268	3pl	38.784	-0.974859	0.000263877	0	1	1	1	0	0	0	3	Palindrome	1	0	0	0	0	0	FALSE	FALSE	-0.843628	0.0345298	-2.01217	2.75e-06	-0.801268	NA	-0.244508	NA	Delayed down	0.0053655	25.3327	17.8325	26.481	-9.60315	-17.3685	-2.13996	med	-1.10469	-1.36314	-0.670459	NA	NA	NA	-0.96352	-0.373348	0.0353272
chr1:157574744-157575245	43.4204	39.2351	2pl	246.547	-0.285614	0.0335701	0	0	0	0	0	0	0	0	0	2	0	0	0	0	1+	FALSE	FALSE	-0.21942	0.193755	-0.325978	0.0530517	0.0589411	0.98072	0.121558	0.968543	Delayed down	0.109449	16.2792	9.33928	25.8768	-1.32089	-1.878	-0.971078	med	-0.875735	-0.95605	-0.0465373	NA	NA	NA	-0.16533	-0.116427	0.0223445
chr1:157580158-157581274	27.7136	28.0939	2pl	203.347	-0.581592	3.8e-05	0	0	0	0	1	0	0	0	0	0	3	0	0	1+	0	FALSE	FALSE	0.0486931	0.816021	-0.541717	0.0108219	-0.2249	NA	-0.743413	NA	Delayed down	0.173986	25.7036	16.166	37.7183	-1.50603	-2.56307	-1.15721	med	-0.919273	-0.108814	-1.88936	NA	NA	NA	-0.419818	-0.348532	-0.203239
chr1:157595844-157596756	45.2489	23.8111	3pl	356.608	0.316651	0.00624572	0	0	0	0	0	0	0	0	1	2	0	1	1+	0	1+	FALSE	FALSE	-0.0294943	0.851367	0.274302	0.0771694	0.176175	0.923574	-0.40021	0.850232	Delayed up	0.00100639	10.0948	8.77319	12.6862	4.24185	2.54437	8.33213	low	-0.439645	-0.311544	0.394841	NA	NA	NA	0.232104	-0.00235682	-0.0123695
chr1:157691349-157691850	10.3624	3.64893	2pl	714.921	-0.288244	0.00519849	0	0	0	0	0	1	0	0	0	2	1	0	1+	1+	1+	FALSE	FALSE	-0.571156	4.3e-05	-0.499549	0.000322929	-0.695752	0.54019	-0.787339	0.582515	Rapid down	0.152405	26.3159	19.809	31.6495	-2.18695	-3.85252	-1.56976	med	-1.18767	-0.607392	-1.22339	NA	NA	NA	-0.260546	-0.123672	-0.00563955
chr1:15788197-15788698	-7.95936	-23.6658	2pl	94.0622	0.730092	6.54e-05	0	0	0	1	0	0	0	1	Palindrome	1	1	1	0	0	0	FALSE	FALSE	0.204752	0.51584	0.313613	0.311651	-0.150164	NA	-0.216242	NA	Delayed up	2.39e-05	8.30632	7.0677	9.69574	6.47422	4.7106	7.6281	low	3.34723	1.41194	1.51545	NA	NA	NA	0.38918	-0.00384769	-0.0781205
chr1:15798949-15799450	26.4829	18.6433	2pl	116.585	0.850437	3.79e-06	0	0	0	0	0	0	0	0	1	0	1	1	0	0	0	FALSE	FALSE	0.379478	0.162981	0.542065	0.0429718	0.754329	NA	-0.85531	NA	Delayed up	0.0745976	9.0463	6.23135	13.8775	1.04722	0.885665	1.3179	low	1.51504	0.603691	-0.747327	NA	NA	NA	0.451018	0.346265	0.347366
chr1:157993093-157995923	33.5639	34.1815	2pl	1648.3	-0.218574	0.0354703	1	0	1	0	1	0	0	1	Palindrome	1	7	1	0	1+	0	FALSE	FALSE	-0.334139	0.00613268	-0.375052	0.00205512	-0.624549	0.00782728	-0.534128	0.057382	Rapid down	0.428495	51.9453	35.2584	66.3887	-2.75564	-4.64734	-1.47938	hi	0.153839	-0.101802	-1.53002	0.146667	0.771234	1.08677	-0.205544	-0.170281	-0.0940927
chr1:15800125-15800626	38.5023	26.7855	2pl	565.243	0.422954	0.000417435	0	0	0	0	0	0	0	0	0	0	2	1	1+	1+	0	FALSE	FALSE	0.358781	0.0250495	0.559324	0.000418085	0.248293	NA	-0.497431	NA	Delayed up	0.0245526	6.13857	4.49869	9.73521	1.53514	1.03662	5.50091	low	-0.433227	0.1701	-1.69062	NA	NA	NA	0.187581	0.0738828	0.0980214
chr1:158001985-158002486	20.2803	21.5682	2pl	328.597	-0.410959	0.00426497	0	0	0	0	0	0	0	0	0	0	1	1	1+	1+	1+	FALSE	FALSE	-0.235645	0.151936	-0.325643	0.0468669	-0.0691212	0.955203	-0.297308	0.784913	Delayed down	0.301884	40.696	25.3666	54.0669	-2.92984	-32.6283	-1.39943	hi	-0.684434	0.143174	-0.244878	NA	NA	NA	-0.327765	-0.273401	-0.17341
chr1:158002542-158003828	20.9788	16.3928	2pl	687.097	-0.710995	8.76e-09	0	1	0	0	0	0	0	1	Palindrome	0	2	0	1+	1+	1+	FALSE	FALSE	-0.756879	9.95e-09	-1.0865	2.75e-16	-0.438472	0.343427	-0.39983	0.529865	Rapid down	0.16187	30.9495	26.4452	36.6342	-3.27146	-12.8646	-2.21158	hi	-0.538914	-0.510211	-1.01905	NA	NA	NA	-0.603099	-0.409844	-0.107691
chr1:158018051-158018552	19.1087	16.1977	2pl	245.723	-0.632538	1.39e-06	0	0	0	0	0	0	0	0	0	0	2	1	1+	1+	0	FALSE	FALSE	-0.286507	0.0779462	-0.390771	0.015903	-0.431238	0.502025	-0.12019	0.94095	Delayed down	0.111054	14.672	9.86147	20.4838	-1.0472	-1.31672	-0.911681	med	-0.526985	-0.115942	-1.12147	NA	NA	NA	-0.313079	-0.23886	-0.14992
chr1:158025164-158026058	-7.69771	-16.4304	2pl	162.142	0.372909	0.00612021	0	0	0	0	0	0	0	0	0	0	1	4	1+	1+	0	FALSE	FALSE	-0.181737	0.408682	0.0579669	0.788981	0.47514	0.575277	0.0770046	0.972465	Delayed up	0.111249	20.292	16.1644	27.0692	1.94601	1.38692	5.29945	med	0.411256	0.0393984	-0.439093	NA	NA	NA	0.427406	0.0698852	0.074368
chr1:158043190-158043691	-5.36822	-3.99362	2pl	84.2541	-1.06767	1.53e-10	1	0	1	1	0	0	0	2	Palindrome	0	0	0	1+	1+	0	FALSE	FALSE	-1.11221	3.82e-07	-1.56145	2.69e-12	-0.59281	NA	-0.736423	NA	Rapid down	0.314435	41.0868	37.3284	47.9242	-2.33821	-2.87556	-1.87292	hi	-1.10091	-3.09457	-3.34239	NA	NA	NA	-0.910882	-0.711154	-0.329559
chr1:158100221-158100952	43.5035	35.7562	2pl	94.6178	-0.540731	0.00233643	0	0	0	1	0	0	0	1	Palindrome	1	2	0	1+	1+	1+	FALSE	FALSE	-0.463696	0.0272624	-0.382514	0.0647544	0.337302	0.855196	-0.203792	0.95089	Delayed down	0.0342573	5.3156	2.24839	9.52612	-1.34494	-52.4266	-0.908122	low	1.55456	1.43452	0.0457971	NA	NA	NA	-0.137396	-0.171927	-0.0143843
chr1:158173562-158174063	34.5675	35.7048	2pl	143.076	0.481431	0.00265849	0	0	0	0	0	0	0	0	0	0	0	2	1+	0	1+	FALSE	FALSE	0.62085	0.00218993	0.927206	3.43e-06	-0.141153	0.953628	0.0916039	0.979425	Rapid up	0.339202	47.0981	32.31	68.8591	1.81191	1.23466	3.35061	hi	-3.5017	-1.32616	0.00504342	NA	NA	NA	0.466137	0.319474	0.255305
chr1:158176929-158177430	40.159	34.77	2pl	134.442	0.527175	0.00170319	0	0	0	0	0	0	0	0	0	1	1	0	0	0	0	FALSE	FALSE	0.272111	0.257439	0.825453	0.000447019	0.463554	NA	1.04321	NA	Delayed up	0.0251736	7.23646	5.18602	10.2458	1.69328	1.26745	2.60296	low	-0.665278	-0.489021	0.554235	NA	NA	NA	0.202155	0.185013	-0.0400629
chr1:158180742-158181243	42.42	41.3265	2pl	255.152	0.503933	4.7e-05	0	0	0	0	0	0	0	0	0	0	0	1	0	0	0	FALSE	FALSE	0.047107	0.796856	0.279964	0.119881	-1.15938	NA	-0.307949	NA	Delayed up	0.124854	18.1252	11.4254	28.2431	1.24614	0.988034	1.64485	med	2.69334	1.91822	1.48409	NA	NA	NA	0.31396	0.252337	0.174367
chr1:15849340-15849841	22	18.5017	3pl	1110.99	-0.268518	0.000244546	0	0	0	0	1	0	0	0	0	1	0	0	1+	1+	0	FALSE	FALSE	-0.0877514	0.491933	-0.110641	0.384408	0.097561	0.888886	0.10813	0.912142	Delayed down	0.271018	354.458	79.5775	8129.27	-0.626407	-0.799284	-0.525031	hi	1.32731	0.135882	-0.5858	NA	NA	NA	-0.159284	-0.134108	-0.0546851
chr1:15886207-15886708	22.6153	12.262	2pl	757.316	-0.43139	1.27e-05	0	0	0	0	0	0	0	0	0	2	0	0	0	1+	1+	FALSE	FALSE	0.0700566	0.609758	-0.0679663	0.620123	-0.00994092	0.996057	0.204391	0.925461	Delayed down	0.101297	14.756	11.0875	20.381	-1.2857	-1.56637	-1.09526	med	-0.103126	-0.998716	-1.96741	NA	NA	NA	-0.266073	-0.142924	-0.0514517
chr1:159056263-159056764	23.211	21.3803	2pl	57.3655	-1.13003	3.72e-06	0	1	0	0	0	0	0	1	Palindrome	0	2	0	0	1+	0	FALSE	FALSE	-2.2324	3.21e-16	-1.85132	5.88e-13	-1.07782	NA	-1.41718	NA	Rapid down	0.210436	32.9359	24.9318	40.5229	-2.64726	-4.2625	-1.63848	hi	-3.17284	-0.226768	-0.0260004	NA	NA	NA	-0.918076	-0.647156	-0.197817
chr1:1591437-1591938	24.635	0.713742	2pl	42.2101	0.851519	0.000334208	1	0	0	0	0	1	0	0	0	0	0	1	0	0	0	FALSE	FALSE	0.102894	0.802947	0.124318	0.760284	-3.05287	NA	-1.49033	NA	Delayed up	0.000113793	4.03631	2.57757	5.24151	3.75443	2.5006	5.73894	low	0.591017	0.00351603	-0.361066	NA	NA	NA	0.071213	-0.00837408	0.1588
chr1:159229894-159230395	25.7963	18.0034	2pl	40.1512	0.610201	0.0216408	0	0	0	0	0	0	1	0	0	1	0	0	0	0	0	FALSE	FALSE	-0.211267	0.595184	0.209011	0.585566	-0.0260199	NA	0.00553596	NA	Delayed up	0.0580165	13.1449	8.96734	21.0735	1.97638	1.15596	7.31503	med	0.32623	2.26562	2.6146	NA	NA	NA	0.518642	0.0999852	0.105834
chr1:159824436-159824937	-0.799364	-6.3324	2pl	354.69	0.421684	0.000163067	0	0	1	0	0	0	0	1	Palindrome	0	2	3	1+	0	1+	FALSE	FALSE	0.191695	0.22104	0.523687	0.000681947	1.44874	NA	0.619054	NA	Delayed up	0.136214	31.7148	27.4114	37.1886	3.96558	3.12738	6.57941	hi	-0.0938215	0.179906	-0.1135	NA	NA	NA	0.586798	0.289852	0.054222
chr1:159844598-159845099	18.1362	17.2775	2pl	71.1385	-0.518068	0.0111858	0	0	0	0	2	0	0	0	0	0	1	0	1+	1+	0	FALSE	FALSE	-1.26078	2.72e-06	-1.0801	3.59e-05	-1.34008	NA	-1.73267	NA	Rapid down	0.609803	56.3423	49.3002	64.4251	-4.73893	-8.1679	-3.48593	hi	-0.117496	1.012	1.33523	NA	NA	NA	-0.587709	-0.546146	-0.320674
chr1:159875059-159875560	18.1251	17.4176	2pl	147.334	0.475858	0.0324317	0	0	0	0	0	0	0	0	0	0	3	1	1+	1+	1+	FALSE	FALSE	0.312137	0.269988	0.992782	0.000321975	0.377069	NA	0.267232	NA	Delayed up	0.324755	42.144	32.9174	52.4895	2.9376	2.22034	4.44871	hi	-0.000536624	-0.547097	0.602621	NA	NA	NA	0.587521	0.432546	0.207207
chr1:159889812-159890313	5.39361	-21.9594	2pl	118.162	0.675161	1.32e-05	0	0	0	0	0	0	0	0	0	0	1	0	1+	1+	0	FALSE	FALSE	0.319205	0.149813	0.918301	2.24e-05	0.704998	0.550082	0.0870899	0.978635	Delayed up	0.000948929	5.44644	4.06547	6.56303	3.19397	1.91019	5.36647	low	0.0971633	0.327834	0.240172	NA	NA	NA	0.156543	0.0366744	-0.0770239
chr1:159895940-159896441	49.3231	42.0475	2pl	117.636	-0.391966	0.0370982	0	0	1	0	0	0	0	1	Palindrome	1	1	2	1+	0	0	FALSE	FALSE	-0.329196	0.0910162	-0.201735	0.292663	0.137351	NA	-1.17843	NA	Delayed down	1.56e-06	3.56091	2.02479	7.00944	-6.23016	-101.683	-0.939868	low	-2.39716	-1.79313	-0.380663	NA	NA	NA	-0.0318763	-0.0787533	-0.0994625
chr1:159899926-159900793	37.8111	36.9443	2pl	757.735	0.243148	0.0126792	0	0	0	0	0	0	0	0	1	0	1	3	1+	1+	0	FALSE	FALSE	0.03037	0.843174	0.405228	0.00747604	-0.447133	NA	0.162191	NA	Delayed up	0.109446	30.9444	14.3004	49.8384	4.73381	1.44372	27.8213	hi	0.124248	0.223173	-0.265946	NA	NA	NA	0.184409	0.184127	0.0528167
chr1:159915837-159916711	6.96449	3.48906	2pl	198.03	0.419815	0.00132145	0	0	0	0	0	0	0	0	1	0	2	0	0	1+	0	FALSE	FALSE	0.513545	0.00712193	0.328158	0.0858393	0.482754	NA	0.386856	NA	Rapid up	0.166536	32.3114	26.5664	38.3687	3.53721	2.62219	7.84315	hi	-0.263479	0.819739	1.09865	NA	NA	NA	0.425601	0.266062	0.0797149
chr1:159922730-159923231	0.0309056	-13.1892	3pl	298.165	-0.388503	0.0146588	0	0	0	0	0	0	0	0	0	0	3	1	1+	1+	1+	FALSE	FALSE	0.491484	0.0282263	0.195105	0.384585	0.724986	NA	0.191611	NA	Delayed down	5.47e-11	2.41953	2.04013	3.88436	-6.19373	-10.3383	-2.66819	low	2.24853	0.753927	-0.221469	NA	NA	NA	0.0187929	-0.0679646	0.0690428
chr1:159925016-159925807	25.9991	13.5007	2pl	1512.98	0.231278	0.00432165	0	0	0	0	0	0	0	0	0	0	1	1	1+	1+	0	FALSE	FALSE	0.132286	0.346384	0.41785	0.00279777	0.257351	NA	-0.370193	NA	Delayed up	0.00894188	5.33682	4.05484	7.51994	2.04261	1.33722	3.86646	low	1.54018	0.338939	-0.840365	NA	NA	NA	0.0630706	0.0443418	-0.00264322
chr1:159941065-159941566	37.0769	37.6648	2pl	137.458	-0.429234	0.0241591	0	1	0	0	0	0	0	1	Palindrome	0	2	0	0	1+	0	FALSE	FALSE	-0.762675	0.00340478	-0.820463	0.00148893	-1.06081	NA	-0.267909	NA	Rapid down	0.40838	51.1009	39.732	62.3837	-2.24108	-3.12925	-1.55691	hi	2.62021	1.28617	0.418533	NA	NA	NA	-0.408302	-0.315764	-0.155322
chr1:160061353-160061854	-29.305	-41.5272	2pl	376.981	-0.73571	3.42e-10	0	0	0	0	0	0	0	0	0	0	3	0	1+	1+	0	FALSE	FALSE	0.0941735	0.608633	-0.541377	0.0036624	-0.547228	NA	-0.662849	NA	Delayed down	0.0484613	9.44186	7.61136	12.0766	-1.51291	-1.88534	-1.30793	low	3.70615	0.933858	2.07433	NA	NA	NA	-0.281461	-0.222539	-0.0360222
chr1:160064680-160065181	-1.09227	-4.47413	2pl	93.8919	-0.660938	9.95e-05	0	0	0	0	0	0	0	0	0	0	1	2	1+	1+	0	FALSE	FALSE	-0.448334	0.0635525	-0.648098	0.00737204	-0.31991	NA	-1.42914	NA	Delayed down	0.0355282	9.73791	6.41407	16.4784	-1.81837	-2.40061	-1.35151	low	-0.311587	0.369322	-0.614417	NA	NA	NA	-0.293595	-0.189639	-0.0291091
chr1:160115424-160115925	42.2593	30.8133	2pl	275.65	-0.330642	0.0150521	0	0	0	0	0	0	0	0	1	0	1	2	1+	1+	0	FALSE	FALSE	0.0793438	0.631186	-0.178099	0.282224	0.0695857	0.974636	0.623672	0.667421	Delayed down	0.0136394	4.8714	3.78969	7.12745	-1.73481	-7.6593	-0.985775	low	-0.0903692	-0.456548	-2.14752	NA	NA	NA	-0.0190088	-0.0253415	0.0622858
chr1:160168943-160169931	33.8001	28.6066	2pl	353.778	-0.315009	0.00830603	1	0	0	0	1	0	0	0	1	0	1	2	0	0	1+	FALSE	FALSE	-0.50223	0.0189655	-0.224178	0.2891	-0.861444	0.0912555	-0.515982	0.567177	Delayed down	0.100397	11.9293	6.66911	20.4487	-0.889704	-1.49369	-0.706021	low	-0.598746	-0.311978	0.36474	0.0115059	0.685342	-1.28204	-0.0998986	-0.00960907	-0.0190672
chr1:16017415-16017916	59.5533	57.3528	2pl	121.716	-0.394656	0.0432116	0	0	0	0	0	0	0	0	0	0	5	0	0	1+	0	FALSE	FALSE	0.16069	0.635567	-0.177401	0.60309	0.586638	NA	1.14794	NA	Delayed down	0.0687826	10.0242	6.00501	20.0569	-1.35739	-8.87068	-0.860262	low	1.54451	0.155491	-1.69927	NA	NA	NA	-0.258568	-0.126222	-0.200729
chr1:160193026-160193527	-2.33881	-13.9698	2pl	470.599	0.306507	0.0015352	0	0	0	0	0	0	0	0	0	0	0	0	1+	1+	0	FALSE	FALSE	0.171817	0.242094	0.152179	0.297761	1.41286	0.165023	0.860586	0.651577	Delayed up	0.142199	19.96	15.9412	24.867	1.1226	1.00223	1.27204	med	0.27539	0.209328	-0.70225	NA	NA	NA	0.227729	0.113911	0.0724695
chr1:160272559-160273334	-13.342	-12.1846	2pl	160.391	0.434053	0.00385998	0	0	0	0	0	0	0	0	0	1	2	0	0	1+	1+	FALSE	FALSE	0.270433	0.199003	0.349201	0.0939749	0.511917	0.759637	0.522506	0.821473	Delayed up	0.192184	28.5875	16.7816	43.7079	1.22565	0.802318	2.41901	hi	-0.4961	-0.630415	0.59217	NA	NA	NA	0.261344	0.269212	0.127895
chr1:160405243-160405744	13.265	11.7536	2pl	97.7522	0.558159	0.00342176	0	0	0	0	0	0	1	0	0	0	1	1	0	1+	0	FALSE	FALSE	0.39481	0.0872216	0.359292	0.117565	0.24127	NA	-0.242364	NA	Delayed up	0.146552	20.1022	13.181	37.9799	1.18509	0.886144	1.77935	med	0.486936	0.699546	-0.736996	NA	NA	NA	0.404702	0.293275	0.222537
chr1:160458950-160459451	16.4473	7.48666	2pl	93.0751	-1.14851	5.97e-12	0	1	0	0	0	0	0	1	Palindrome	0	1	0	0	0	0	FALSE	FALSE	-1.48342	6.01e-11	-1.67817	1.5e-13	-0.406734	NA	-1.0569	NA	Rapid down	0.0721517	19.3885	14.5175	25.2125	-2.40238	-12.3939	-1.84667	med	-1.50145	-1.96866	1.61373	NA	NA	NA	-0.833796	-0.35756	-0.0619326
chr1:160474224-160474725	-18.6968	-20.1413	2pl	40.8671	0.741338	0.00247941	0	0	0	0	0	0	0	0	1	0	1	1	0	0	0	FALSE	FALSE	0.442845	0.151937	0.917107	0.00234132	-0.671518	NA	-0.390243	NA	Delayed up	0.101027	12.1122	8.13569	18.7329	0.950634	0.803574	1.14228	low	NA	NA	3.04178	1.48575	1.19336	0.892062	0.532202	0.502285	0.144586
chr1:160547442-160547943	33.2771	33.0676	2pl	101.423	-0.805988	1.96e-07	0	0	1	0	0	0	0	1	Palindrome	0	1	0	0	0	0	FALSE	FALSE	-1.07908	1.59e-06	-0.728941	0.000843131	-0.593846	NA	0.37865	NA	Rapid down	0.182353	32.591	19.4838	41.2636	-3.30151	-10.2235	-1.4734	hi	-1.70463	-1.92353	-1.27591	NA	NA	NA	-0.58355	-0.519111	-0.182428
chr1:160631055-160631556	15.0355	-18.3875	2pl	53.0297	1.43502	3.09e-12	0	1	0	0	0	0	0	1	Palindrome	0	1	0	0	0	0	FALSE	FALSE	0.605384	0.0761098	0.579861	0.0872795	1.79729	NA	1.04254	NA	Delayed up	0.052661	7.7832	6.47904	9.33358	1.24997	1.08042	1.42945	low	-0.295623	-3.18189	-0.175495	NA	NA	NA	0.747505	0.425707	0.374914
chr1:160651387-160651888	17.7863	4.40009	2pl	136.764	0.623588	0.000142509	0	0	0	0	0	0	0	0	0	1	0	0	0	0	1+	FALSE	FALSE	0.127568	0.583105	0.779534	0.000578488	1.0845	0.09523	-0.0477145	0.985813	Delayed up	0.00195085	24.2483	15.5344	25.8266	9.96181	2.63188	16.0041	med	1.23777	0.114671	0.845305	NA	NA	NA	0.588122	0.275207	-0.0895654
chr1:160652081-160652582	13.0735	3.16971	2pl	360.097	0.496714	2.11e-06	0	0	0	0	0	0	0	0	0	0	0	0	1+	0	0	FALSE	FALSE	-0.211827	0.166581	0.167818	0.266962	0.480297	0.662464	0.0621332	0.981023	Delayed up	0.0140967	24.0671	16.7161	25.2777	5.90156	2.27284	10.1407	med	-1.19655	-0.585531	0.420609	NA	NA	NA	0.425883	0.238406	0.0238699
chr1:16067069-16067763	25.6723	22.9564	2pl	84.9798	-0.44808	0.0288063	0	0	0	0	0	0	0	0	0	0	0	2	1+	0	0	FALSE	FALSE	0.0472464	0.885492	-0.655144	0.0513006	-0.947226	NA	0.257191	NA	Delayed down	0.103579	17.788	9.3355	30.8113	-1.69822	-17.5579	-1.11317	med	0.692582	-0.464302	-1.96778	NA	NA	NA	-0.348866	-0.23694	-0.026234
chr1:160861943-160862444	1.47008	-5.20774	2pl	204.076	0.473545	0.000778941	0	0	0	0	0	0	0	0	0	0	1	0	0	1+	0	FALSE	FALSE	0.545112	0.00568917	0.545515	0.00543383	1.14422	NA	1.29264	NA	Rapid up	0.104713	29.456	23.6829	35.1237	4.2902	2.05044	11.5351	hi	0.154822	0.278519	-0.152867	NA	NA	NA	0.454448	0.345556	0.0759395
chr1:160925350-160926252	-5.12806	-16.7351	2pl	901.212	0.382222	1.41e-06	0	0	0	0	0	1	0	0	0	1	0	2	1+	1+	1+	FALSE	FALSE	0.140452	0.261218	0.231631	0.0622862	0.186196	0.747648	0.184448	0.819485	Delayed up	0.130351	20.1134	15.8188	25.7763	1.49573	1.27496	1.86973	med	-0.51116	-0.942176	0.0318726	0.530621	0.645438	-0.0154099	0.307545	0.17719	0.0682067
chr1:160951321-160951822	24.3069	19.082	2pl	115.892	0.373697	0.0346931	0	1	0	0	0	0	0	1	Palindrome	0	0	0	0	1+	0	FALSE	FALSE	0.131121	0.579499	0.206927	0.377291	-0.180293	NA	-1.99859	NA	Delayed up	0.0392764	8.25729	5.58394	14.6773	1.56636	1.05267	4.20577	low	1.74267	-0.114797	1.2874	NA	NA	NA	0.222843	0.165013	0.00939915
chr1:160993541-160994042	33.4824	34.7428	2pl	81.4706	0.409017	0.0333809	0	0	0	0	0	0	0	0	0	1	0	0	0	0	0	FALSE	FALSE	-0.00360226	0.989379	0.166422	0.532568	0.104044	NA	0.188851	NA	Delayed up	0.18317	34.2184	20.0715	58.7204	0.843024	0.61412	2.18791	hi	-0.844391	-0.255852	-1.91859	NA	NA	NA	0.244641	0.273367	0.211969
chr1:161008769-161009270	12.995	5.98797	2pl	92.7298	0.879759	4.07e-05	0	0	0	1	0	0	0	1	Palindrome	0	0	1	1+	1+	0	FALSE	FALSE	-0.190073	0.522108	0.684416	0.0173922	0.178242	0.942113	-0.982638	0.605355	Delayed up	0.100884	16.1168	11.1452	24.0646	1.52273	1.19763	2.06927	med	NA	3.47954	2.46905	NA	NA	NA	0.694798	0.343158	0.234333
chr1:161020539-161021689	34.2197	34.6164	2pl	528.667	-0.259004	0.0332451	0	0	0	0	0	0	0	0	0	0	0	0	0	0	0	FALSE	FALSE	0.0608486	0.717068	-0.0419535	0.80233	0.485237	NA	-1.35074	NA	Delayed down	0.310587	40.9718	30.1642	55.7403	-1.956	-2.84549	-1.35944	hi	0.936738	0.337537	-1.71654	NA	NA	NA	-0.288312	-0.130924	-0.0926208
chr1:161072663-161073164	7.77778	-15.2169	2pl	272.087	-0.762424	2.41e-14	0	0	0	0	0	1	0	0	0	0	0	2	1+	1+	0	FALSE	FALSE	-0.0627058	0.709741	-0.475104	0.00511236	-0.203123	0.906728	0.472626	0.776976	Delayed down	0.0983218	13.7945	12.3019	16.0948	-1.2148	-1.36316	-1.11194	med	0.216073	0.312241	-1.6569	NA	NA	NA	-0.408367	-0.216563	-0.0650823
chr1:161083244-161083745	8.17191	-0.589668	2pl	154.441	0.45202	0.00193974	0	0	0	0	0	0	0	0	0	0	2	2	0	0	0	FALSE	FALSE	-0.55227	0.0270497	0.0735196	0.758883	1.13678	NA	0.149478	NA	Delayed up	0.0666193	9.28802	6.35881	14.8425	1.21929	0.914213	4.09439	low	0.117724	0.435831	-2.53807	NA	NA	NA	0.247125	0.0303037	0.0501005
chr1:161097598-161098594	7.54731	1.51064	2pl	956.568	-0.222241	0.00852873	0	0	0	0	0	0	0	0	1	0	2	1	0	0	0	FALSE	FALSE	-0.0195864	0.903131	-0.112624	0.483495	-0.00104601	0.999676	-0.0614171	0.98238	Delayed down	0.0820074	10.1347	7.20449	14.9486	-1.10392	-1.37276	-0.966919	low	-0.514671	-0.22124	-1.37252	0.756436	0.690247	0.54737	-0.108065	-0.0943581	-0.040699
chr1:16112909-16113410	26.242	25.2794	2pl	324.156	-0.457642	0.000359795	0	0	0	1	0	0	0	1	Palindrome	0	3	2	1+	1+	0	FALSE	FALSE	-0.468232	0.0167526	-0.317526	0.101589	0.161648	NA	0.259902	NA	Delayed down	0.191119	29.3223	21.2007	37.159	-2.17723	-3.46576	-1.41867	hi	1.62754	-1.08647	-1.57813	NA	NA	NA	-0.368627	-0.243987	-0.10243
chr1:161153715-161154216	33.1096	26.3168	2pl	411.901	-0.31078	0.00219757	0	0	0	0	0	0	0	0	2+	0	0	0	0	1+	0	FALSE	FALSE	-0.291723	0.0493539	-0.337031	0.0225083	-0.117237	0.838554	0.0410626	0.969456	Delayed down	0.101345	15.5053	12.0021	21.3947	-1.43529	-1.92999	-1.186	med	0.156917	0.612051	-0.599116	NA	NA	NA	-0.211892	-0.0684684	-0.0438565
chr1:161190785-161191580	20.6237	22.5138	2pl	250.142	-0.49067	0.000179611	0	1	0	0	0	1	0	1	Palindrome	1	4	0	1+	1+	0	FALSE	FALSE	-0.0546668	0.792117	-0.193041	0.350718	0.219787	0.8856	0.362184	0.840663	Delayed down	0.376691	46.548	38.8062	53.478	-2.5987	-3.31551	-1.88193	hi	1.17596	0.111782	-2.08358	NA	NA	NA	-0.425825	-0.361339	-0.139735
chr1:16127652-16128592	12.4104	7.57157	2pl	408.283	-0.841297	1.85e-13	0	0	0	0	0	0	0	0	1	1	1	0	0	1+	0	FALSE	FALSE	-0.772091	3.95e-08	-0.959104	8.97e-12	-0.391869	0.659051	-0.284027	0.844908	Rapid down	0.163243	26.7099	21.0618	31.3493	-2.08704	-2.96891	-1.55864	med	0.662846	0.0624948	-1.16986	NA	NA	NA	-0.630515	-0.423456	-0.155888
chr1:16145518-16146733	17.8207	8.07773	2pl	634.284	0.476761	0.000211084	0	0	0	0	0	0	0	0	0	0	4	1	0	0	0	FALSE	FALSE	0.134119	0.356314	0.229111	0.11189	0.0136437	0.99476	0.165942	0.952002	Delayed up	0.0282678	9.16409	6.88096	13.7752	1.91888	1.28452	5.30218	low	2.3501	1.54383	-0.834194	NA	NA	NA	0.285221	0.102923	0.0746149
chr1:16152347-16152848	31.2309	26.8515	2pl	125.753	-0.356431	0.0355991	0	0	0	0	1	0	0	0	0	0	1	1	1+	1+	0	FALSE	FALSE	-0.347157	0.191506	-0.200615	0.441246	-0.676168	0.547998	-0.230762	0.927514	Delayed down	0.112523	24.2284	12.79	30.3986	-2.17403	-19.4239	-1.33906	med	0.866803	-0.304841	-1.03746	NA	NA	NA	-0.246702	-0.17602	0.0663594
chr1:161532467-161533404	16.2851	13.7563	2pl	1182.81	-0.220611	0.027692	0	0	0	0	0	0	0	0	1	0	0	0	1+	1+	1+	FALSE	FALSE	-0.0130801	0.918879	-0.327081	0.0110939	-1.09453	1.48e-06	-0.272658	0.630866	Delayed down	0.0407212	9.97692	6.78969	26.1972	-1.69418	-8.10469	-1.33457	low	-1.7065	-0.98032	-0.195757	NA	NA	NA	-0.107355	-0.0714525	-0.006165
chr1:16155890-16156391	33.7809	28.1881	2pl	464.018	-0.379474	0.00197236	0	0	0	0	0	0	0	0	0	0	2	1	0	1+	0	FALSE	FALSE	0.0406314	0.803874	-0.300925	0.06692	0.12851	NA	0.810188	NA	Delayed down	0.0784784	10.6056	6.55275	17.0062	-1.16003	-4.54912	-0.914508	low	1.3861	0.218307	1.00834	NA	NA	NA	-0.213681	-0.0591892	-0.0866173
chr1:161612894-161613395	25.3783	26.7084	2pl	389.166	-0.304915	0.0177557	0	0	0	0	0	0	0	0	1	0	0	1	1+	0	1+	FALSE	FALSE	0.0649801	0.720265	-0.167505	0.357057	-0.150043	0.841357	-0.0334357	0.980792	Delayed down	0.115525	26.6026	7.16243	46.7585	-2.48487	-21.5158	-1.1173	med	-1.81506	-0.392198	-0.206229	NA	NA	NA	-0.16518	-0.223442	-0.0508614
chr1:16165359-16165860	14.6918	15.0225	2pl	85.271	-0.969831	4.35e-08	0	0	0	0	0	0	0	0	0	0	1	1	0	1+	0	FALSE	FALSE	-0.587609	0.0105638	-0.842056	0.000261057	-1.05032	0.481907	-0.28955	0.938222	Rapid down	0.160921	23.1329	16.8791	31.6019	-1.29229	-1.78432	-1.06982	med	-0.640428	-0.846424	-1.51034	NA	NA	NA	-0.614989	-0.51655	-0.288037
chr1:161706743-161707244	4.25591	4.75699	2pl	35.5372	-1.25005	2.36e-05	0	0	0	1	0	1	0	1	Palindrome	2	0	2	0	0	0	FALSE	FALSE	-1.74303	3.88e-08	-2.68011	3.18e-15	-1.42456	NA	-2.32149	NA	Rapid down	0.472277	52.5374	44.2675	61.5013	-3.08783	-4.00241	-2.41317	hi	-2.27602	-1.25946	2.33424	NA	NA	NA	-1.60915	-1.08761	-0.415432
chr1:161848623-161849124	52.5562	50.0541	2pl	52.5	0.71425	0.00142832	0	0	0	0	0	0	0	0	0	1	0	0	0	0	1+	FALSE	FALSE	-0.0254664	0.935462	-0.116983	0.708281	0.101714	NA	-0.783532	NA	Delayed up	0.0975344	11.6996	7.48309	18.3238	0.953618	0.802541	1.15576	low	0.594599	1.27089	1.24222	NA	NA	NA	0.301121	0.391889	0.163756
chr1:16189864-16190365	22.17	20.9764	2pl	108.357	0.441053	0.0100871	0	1	0	0	0	0	0	1	Palindrome	0	1	0	0	1+	0	FALSE	FALSE	0.573557	0.0192089	0.224379	0.3637	1.47897	NA	0.667451	NA	Delayed up	0.356809	45.4143	38.9379	51.7104	5.62393	3.60089	13.2059	hi	1.23455	0.631892	0.260896	NA	NA	NA	0.519075	0.427049	0.117559
chr1:161923601-161924438	43.9806	43.1639	2pl	324.427	0.334934	0.00657104	0	0	0	0	0	0	0	0	0	2	0	0	1+	1+	1+	FALSE	FALSE	0.299518	0.0808908	0.484709	0.00439863	0.681959	0.00897301	0.335311	0.510467	Delayed up	0.193451	28.4771	15.8431	46.3175	1.51385	0.946387	2.41729	hi	0.131892	0.10939	-0.241303	-0.477524	-1.35743	-1.1299	0.288413	0.215625	0.134399
chr1:161929714-161930215	22.4866	18.5988	2pl	49.319	-0.543747	0.0394247	1	0	0	0	0	0	0	0	0	0	0	0	1+	0	1+	FALSE	FALSE	-0.505309	0.0866021	-0.425862	0.142006	-0.777692	0.498472	-0.180447	0.951132	Delayed down	0.00804467	7.75124	6.01446	12.188	-2.40591	-4.38746	-1.66889	low	-0.142316	0.418519	-0.0828243	NA	NA	NA	-0.28697	-0.17383	-0.0273973
chr1:161933593-161934094	46.4738	46.4544	2pl	27.0537	0.771948	0.0148522	0	0	0	0	0	0	0	0	0	0	1	0	0	1+	0	FALSE	FALSE	0.212499	0.569863	0.176175	0.634072	1.41537	NA	0.434971	NA	Delayed up	0.202078	29.2285	17.1774	46.315	1.47367	1.03571	2.62121	hi	1.16051	2.66065	3.38004	-1.10795	-0.939527	-3.67203	0.664641	0.532678	0.385537
chr1:161967362-161967863	31.4241	26.8073	2pl	64.7473	-1.26252	1.2e-07	0	0	1	0	0	0	0	1	Palindrome	0	0	0	1+	0	0	FALSE	FALSE	-1.82616	6.33e-05	-1.45908	0.00118666	-0.512238	0.652814	-0.750102	0.539804	Rapid down	0.202591	32.0533	25.8149	38.9954	-2.46116	-26.6093	-1.78449	hi	-2.74814	-1.76661	-1.86266	NA	NA	NA	-1.064	-0.69032	-0.211886
chr1:161998765-161999266	-8.54376	-9.84029	2pl	68.2097	0.460272	0.0267479	0	0	0	0	0	0	0	0	1	0	1	1	0	1+	0	FALSE	FALSE	0.183599	0.497994	0.0242479	0.928649	-0.434639	NA	0.20553	NA	Delayed up	0.325244	41.0311	32.7384	51.2053	2.59598	1.84369	7.27041	hi	0.591513	0.10107	0.258087	NA	NA	NA	0.592297	0.399398	0.0803184
chr1:162011306-162011807	-15.7868	-19.2091	2pl	128.759	-1.39327	7.46e-11	0	0	0	0	0	0	0	0	1	0	0	0	1+	0	0	FALSE	FALSE	0.454822	0.405118	-0.716268	0.194421	0.868137	NA	-0.150274	NA	Delayed down	0.0600276	17.2351	10.2531	25.2781	-2.29209	-14.6394	-1.64021	med	0.456105	0.549366	-1.07576	NA	NA	NA	-0.839669	-0.44764	-0.309141
chr1:162116887-162117825	-29.8126	-33.5052	2pl	91.7512	-0.83192	4.52e-06	0	0	1	0	0	0	0	1	Palindrome	0	0	0	0	0	1+	FALSE	FALSE	-1.00624	4.03e-06	-1.08545	5.77e-07	-0.68842	0.521374	0.0306122	0.991817	Rapid down	0.185417	32.1485	26.918	37.5044	-2.93402	-4.03966	-2.24289	hi	-1.94051	-3.91376	1.3286	-3.65189	-0.328934	0.121523	-0.871983	-0.534261	-0.29177
chr1:162136675-162137176	-33.0563	-36.5169	2pl	49.6321	0.612491	0.0288468	0	0	0	0	0	0	0	0	1	0	0	0	0	0	0	FALSE	FALSE	-0.232552	0.574799	0.3005	0.453069	-1.25628	NA	0.774871	NA	Delayed up	0.000271241	6.10962	2.56256	7.98285	4.66226	3.31087	9.60185	low	-1.60941	-1.51025	-0.282632	NA	NA	NA	0.21137	-0.00610554	0.148068
chr1:162168999-162169802	36.1915	32.9852	2pl	318.987	-0.297428	0.0341241	1	0	0	0	0	0	0	0	0	1	0	0	1+	0	1+	FALSE	FALSE	-0.724586	7.29e-05	-0.717187	7.85e-05	-0.928827	0.00383484	-0.672723	0.110685	Rapid down	0.994062	55.8432	28.0275	69.1461	-24.4618	-124.18	-1.33535	hi	-0.766921	-0.53868	-0.665999	-0.615257	-0.741909	-0.0763595	-0.246841	-0.19579	-0.22493
chr1:162175349-162175850	35.5576	33.1241	2pl	121.562	-0.465559	0.00233535	0	0	0	0	0	0	0	0	0	0	0	0	0	0	0	FALSE	FALSE	-0.148434	0.481436	-0.295208	0.160379	-0.595446	0.590762	-0.0226318	0.993686	Delayed down	0.119302	18.1737	12.2993	27.1472	-1.46276	-2.00824	-1.16668	med	-0.926574	-0.505998	0.0429181	NA	NA	NA	-0.359334	-0.207925	-0.182363
chr1:162196315-162196816	9.17299	-9.72659	3pl	322.675	-1.31364	8.14e-26	0	0	0	0	0	0	0	0	0	0	1	0	1+	1+	1+	FALSE	FALSE	-0.765554	1.25e-07	-1.17445	8.89e-16	-1.6469	0.00618758	-0.859505	0.37499	Rapid down	0.208226	30.726	25.0061	42.0723	-1.29211	-1.62132	-1.01925	hi	0.756043	-0.25201	-0.338304	NA	NA	NA	-0.859741	-0.485956	-0.0979806
chr1:162235380-162235881	8.82831	4.70883	2pl	844.516	0.237988	0.0205495	0	0	0	0	0	0	0	0	1	2	0	2	1+	1+	1+	FALSE	FALSE	0.289954	0.0672653	0.321868	0.0414841	0.104105	0.954672	0.106889	0.96748	Delayed up	0.166461	27.331	20.4807	35.1781	2.14521	1.5383	4.48591	hi	-0.648086	-0.0935537	0.057472	NA	NA	NA	0.222903	0.134764	0.0350309
chr1:162245787-162246288	31.0542	22.9838	2pl	68.0134	0.568773	0.00874394	0	0	0	0	0	0	0	0	0	1	1	2	1+	1+	1+	FALSE	FALSE	0.177982	0.559044	0.522476	0.079095	-0.166261	0.939098	0.314246	0.903528	Delayed up	0.0309896	6.8688	5.08833	10.5855	1.4616	1.02026	4.52468	low	1.2493	3.37152	2.50757	NA	NA	NA	0.257049	0.19255	0.0139929
chr1:162630825-162631326	42.0105	39.6068	2pl	598.849	-0.241476	0.0437545	0	0	0	0	0	0	0	0	0	0	1	0	1+	1+	1+	FALSE	FALSE	0.160989	0.210242	-0.221092	0.0867078	0.254162	0.630031	0.402571	0.412407	Delayed down	0.0541011	5.69279	2.17443	12.8245	-0.972075	-14.7024	-0.724664	low	-0.456025	-0.680016	-0.00488174	NA	NA	NA	-0.0586533	-0.121737	-0.0612957
chr1:162659105-162659606	-3.19364	-8.16337	2pl	489.511	0.539559	6.72e-08	0	0	0	0	0	0	0	0	0	1	1	0	1+	1+	1+	FALSE	FALSE	0.195506	0.226513	0.561846	0.000436503	0.799545	0.296918	0.245277	0.905191	Delayed up	0.144989	23.9	17.9326	31.3544	1.87173	1.4577	3.47152	med	-2.32941	-0.634239	0.08297	NA	NA	NA	0.422908	0.339722	0.0999713
chr1:162687574-162688075	33.0847	32.6688	2pl	57.5581	0.495306	0.0297582	0	0	0	0	0	0	0	0	0	0	0	1	0	0	0	FALSE	FALSE	0.238528	0.435739	0.458867	0.126565	0.159927	NA	0.205417	NA	Delayed up	0.199565	30.2039	18.1756	45.4506	2.03949	1.2323	3.51926	hi	-0.2048	0.19615	0.271071	NA	NA	NA	0.467494	0.283364	0.180204
chr1:162690569-162691359	28.4098	12.6758	2pl	269.668	0.290023	0.031693	0	0	0	0	1	0	1	0	0	0	1	0	0	1+	0	FALSE	FALSE	-0.0628165	0.733817	0.00535337	0.976667	0.0700539	0.958703	-0.0214114	0.991182	Delayed up	0.00871171	4.79241	3.74869	7.63134	1.82016	0.883261	5.26748	low	0.677143	0.543749	2.38789	NA	NA	NA	0.0240373	-0.00568253	0.00872696
chr1:162855697-162856198	37.1062	21.4582	3pl	38.0845	0.672648	0.0101637	0	0	0	0	0	0	0	0	1	0	0	0	0	0	0	FALSE	FALSE	0.534565	0.161528	1.00324	0.00704645	-0.151486	NA	-0.625975	NA	Delayed up	0.0466915	7.47271	5.61541	11.8283	1.34976	1.10863	1.75721	low	NA	1.53288	3.5142	NA	NA	NA	0.178334	0.0788491	-0.314078
chr1:162893274-162893775	25.445	15.6669	2pl	52.1898	0.643732	0.0038754	0	0	0	0	0	0	1	0	1	0	0	2	1+	0	0	FALSE	FALSE	0.0418266	0.886771	0.502335	0.0773434	0.558776	NA	-0.107066	NA	Delayed up	0.0248228	11.9208	8.80066	16.6447	2.49264	1.95311	3.39618	low	1.09033	-1.96866	2.09915	NA	NA	NA	0.49949	0.169275	-0.155358
chr1:163148906-163149407	48.4199	45.3338	2pl	42.0132	0.86617	0.00621129	0	1	0	0	0	0	0	1	Palindrome	0	0	3	1+	0	1+	FALSE	FALSE	-0.0263343	0.94193	0.0950695	0.789135	1.28529	0.157732	0.551466	0.801107	Delayed up	0.0902864	11.659	7.50551	22.3843	1.14716	0.862094	1.88912	low	-1.50145	-0.464169	1.72818	NA	NA	NA	0.56012	0.371867	0.234491
chr1:163153787-163154288	43.572	42.749	2pl	112.014	0.516218	0.00323834	0	0	0	0	0	0	0	0	1	0	1	0	1+	1+	1+	FALSE	FALSE	-0.0200618	0.945232	0.371506	0.197705	0.187091	0.845687	-0.0542723	0.975905	Delayed up	0.261616	38.4107	27.504	47.8933	3.11455	2.27691	6.83831	hi	-0.904546	-0.140013	0.542273	NA	NA	NA	0.671594	0.375723	0.110958
chr1:163154890-163155835	25.3602	26.5601	2pl	211.852	0.375367	0.0129943	0	0	0	0	0	0	0	0	0	0	0	0	1+	1+	0	FALSE	FALSE	-0.345895	0.0933319	-0.0285466	0.888355	0.400694	0.439806	-0.109148	0.937343	Delayed up	0.349772	46.7103	35.8882	65.9002	2.02007	1.60052	3.43677	hi	0.748336	0.303256	-0.662181	-0.769076	-0.700232	-0.949527	0.470795	0.199623	0.200623
chr1:163162184-163162685	25.2048	17.6462	2pl	31.2432	0.743082	0.0165096	0	0	0	0	0	1	0	0	0	1	0	0	0	0	1+	FALSE	FALSE	-0.0476499	0.907747	0.560491	0.15918	1.10973	NA	0.432602	NA	Delayed up	0.0955049	13.1857	8.57959	19.5898	1.17813	0.996389	1.55272	med	1.05577	0.912312	1.11993	NA	NA	NA	0.441203	0.263019	0.109042
chr1:163174297-163175505	35.1756	31.427	2pl	480.585	0.248774	0.0364839	0	0	0	0	0	0	0	0	0	0	2	0	1+	1+	1+	FALSE	FALSE	-0.00609108	0.968814	0.201202	0.19282	0.732358	0.00246848	0.228882	0.719405	Delayed up	0.118467	20.9562	14.4377	30.6061	1.89713	1.42117	4.53478	med	0.147063	0.120159	0.433099	NA	NA	NA	0.203975	0.129618	0.03018
chr1:163182530-163183031	10.5745	0.446641	2pl	156.22	-2.53862	3.91e-40	0	0	1	0	0	0	0	1	Palindrome	1	0	3	1+	1+	1+	FALSE	FALSE	-1.98801	1.79e-20	-2.29481	1.72e-26	-2.33848	1.7e-08	-1.25823	0.0101753	Rapid down	0.181649	29.1697	24.4079	33.6159	-2.32312	-3.17146	-1.89723	hi	-5.29083	-3.82208	-1.33239	NA	NA	NA	-2.01327	-0.971919	-0.290168
chr1:163186866-163187367	-5.88242	-8.59921	2pl	139.273	-0.360365	0.0349191	0	0	0	0	0	0	0	0	0	1	0	0	1+	1+	1+	FALSE	FALSE	-0.0544246	0.778376	-0.118052	0.540028	0.321825	0.671501	0.199067	0.884091	Delayed down	0.049577	8.08237	4.95551	14.7245	-1.34871	-2.03911	-1.02846	low	-0.635258	0.117564	-0.190228	NA	NA	NA	-0.119445	-0.143696	-0.00689789
chr1:163201881-163202382	5.05963	2.32122	2pl	81.6864	-0.75151	0.000104085	0	0	0	0	0	1	0	0	2+	0	1	1	0	1+	1+	FALSE	FALSE	-1.15504	2.6e-05	-1.02681	0.000134882	-0.208961	0.907541	-0.811798	0.557554	Rapid down	0.091552	11.3648	8.32114	17.007	-1.0572	-1.35188	-0.877299	low	-1.10469	2.08677	2.86807	NA	NA	NA	-0.368302	-0.284954	-0.284301
chr1:163202798-163203590	43.5484	32.8244	3pl	610.38	-0.334966	0.0024429	0	0	0	0	0	0	0	0	0	0	0	1	1+	1+	1+	FALSE	FALSE	0.100404	0.476937	-0.231419	0.102349	0.171061	0.900726	0.037665	0.987105	Delayed down	0.00708089	5.77687	4.44606	7.88252	-2.21393	-6.10549	-1.45934	low	2.32053	1.33473	-0.534531	NA	NA	NA	-0.0866976	-0.0203546	0.0696652
chr1:163440050-163440551	-0.62651	-24.1081	2pl	239.305	0.91282	1.72e-12	0	0	0	0	0	0	0	0	0	3	0	0	0	0	1+	FALSE	FALSE	0.301098	0.109996	0.730032	8.08e-05	1.80784	NA	1.33879	NA	Delayed up	0.0722528	12.4568	10.6258	15.2935	1.49159	1.28607	1.77651	low	0.93399	0.624112	0.962408	NA	NA	NA	0.646907	0.286186	0.132446
chr1:163561475-163562255	24.2495	16.3553	2pl	109.014	0.525243	0.00735683	0	0	0	0	0	0	0	0	0	2	0	0	0	0	0	FALSE	FALSE	0.299296	0.254844	0.087694	0.738815	-0.26821	NA	-0.194699	NA	Delayed up	0.0875985	13.0266	8.29078	19.2135	1.37185	1.06598	2.02036	med	0.639942	2.59042	3.25164	NA	NA	NA	0.333579	0.140415	0.0536941
chr1:163576296-163577078	38.5767	33.2617	2pl	82.8344	0.441561	0.0458482	0	0	0	0	0	0	0	0	0	1	1	0	0	0	1+	FALSE	FALSE	0.30725	0.230188	0.676216	0.00695665	0.633288	0.361099	-0.105045	0.961546	Delayed up	0.0420539	10.9019	6.82686	24.1665	1.76213	1.25046	7.48854	low	0.0574927	-1.09304	1.5873	-2.93298	-0.131006	-0.477857	0.293583	0.1727	-0.0358925
chr1:163655499-163656827	31.3441	27.4031	2pl	114.424	-0.483358	0.00986803	0	1	0	0	1	0	0	1	Palindrome	1	0	0	0	0	1+	FALSE	FALSE	-0.221711	0.341359	-0.380548	0.101634	-0.382435	0.806074	-0.124303	0.967911	Delayed down	0.0207531	18.735	9.99454	24.7249	-3.83701	-25.8281	-2.06337	med	-1.41288	-0.407999	0.683238	NA	NA	NA	-0.461829	-0.173746	-0.157009
chr1:163687792-163688662	4.67605	0.984801	2pl	126.422	0.442426	0.00361846	0	0	0	0	0	0	0	0	0	1	0	0	1+	0	1+	FALSE	FALSE	-0.0864513	0.708089	0.115568	0.609772	-0.433315	0.802114	-0.388519	0.883943	Delayed up	0.126696	21.6369	14.6614	29.4878	1.80814	1.32416	2.65738	med	0.770221	-0.31316	0.555748	0.760567	-0.798307	-0.392851	0.387864	0.226065	0.158812
chr1:163768061-163768977	38.7001	34.9428	2pl	82.0546	0.498633	0.00995273	0	0	0	0	0	0	0	0	0	3	0	0	0	0	1+	FALSE	FALSE	-0.172206	0.535059	0.0125733	0.963262	0.599986	0.591384	0.00555789	0.998861	Delayed up	0.0966334	11.3138	6.60556	24.9331	0.907617	0.721952	1.52407	low	-0.00821203	-0.329534	0.805767	-1.60516	-0.630308	-0.148147	0.27753	0.126917	0.15669
chr1:164039945-164040446	30.3159	30.7296	2pl	42.4237	-0.680608	0.018724	1	0	1	0	0	0	0	1	Palindrome	1	2	0	0	0	0	FALSE	FALSE	-0.0848451	0.786114	-0.62524	0.050632	-0.674222	NA	0.256966	NA	Delayed down	0.194949	31.5349	17.7496	56.7429	-1.11631	-2.462	-0.775623	hi	-0.973353	0.535898	0.393839	NA	NA	NA	-0.479074	-0.329539	-0.249368
chr1:164062304-164062805	28.1759	14.755	2pl	21.0286	-1.99994	4.59e-07	0	0	0	1	0	0	0	1	Palindrome	2	0	0	0	0	0	FALSE	FALSE	-1.47549	9.58e-05	-2.37387	1.15e-08	-0.984318	NA	-1.08163	NA	Rapid down	0.00231582	27.0374	25.9856	29.4349	-11.2271	-19.9884	-4.86352	hi	NA	NA	2.46905	NA	NA	NA	-1.66387	-0.832223	0.0115412
chr1:16433056-16433922	38.0602	28.1621	2pl	179.197	-0.537647	4.52e-05	0	0	0	0	0	0	0	0	1	0	1	0	1+	1+	0	FALSE	FALSE	-0.0850586	0.568071	-0.335474	0.0245738	-0.229806	0.842849	-0.250798	0.877888	Delayed down	0.0295252	8.22901	5.98845	11.1609	-1.71529	-2.55957	-1.30233	low	-0.165618	-0.876625	-0.824285	NA	NA	NA	-0.238084	-0.165137	0.00848079
chr1:164515661-164516162	34.1351	35.9469	2pl	39.6831	0.563017	0.0488216	0	0	0	0	0	0	0	0	0	0	0	0	0	0	0	FALSE	FALSE	0.0704833	0.851253	0.183431	0.620497	0.625333	NA	1.01836	NA	Delayed up	0.453284	50.5062	36.7848	62.6168	3.02265	2.28019	6.59036	hi	-2.39682	-5.12263	-1.86205	NA	NA	NA	0.775487	0.406727	0.359411
chr1:164518925-164519426	20.8803	15.9711	2pl	101.29	-0.902867	1.8e-07	0	0	0	1	0	0	0	1	Palindrome	0	0	0	0	1+	0	FALSE	FALSE	-0.304175	0.220347	-0.581429	0.0201033	-0.280218	NA	-1.05217	NA	Delayed down	0.0964493	15.5764	11.9098	20.6141	-1.4621	-1.82783	-1.23328	med	-0.240508	-1.40815	-0.905056	NA	NA	NA	-0.475374	-0.373176	-0.0277302
chr1:164588551-164589471	1.47662	-11.9869	3pl	1378.86	-0.432766	1.27e-08	0	1	0	0	0	0	1	1	Palindrome	1	0	0	1+	0	1+	FALSE	FALSE	-0.216415	0.0637084	-0.344975	0.0031055	-0.20668	0.595627	-0.115397	0.873486	Delayed down	0.226131	67.1807	40.1483	165.504	-0.749533	-0.848351	-0.657346	hi	-1.04863	-0.475	-0.459674	NA	NA	NA	-0.241201	-0.182706	-0.0729724
chr1:164601673-164603198	26.3187	23.911	2pl	377.862	-0.307408	0.019568	0	2	0	1	0	1	0	3	Palindrome	1	0	0	0	1+	0	FALSE	FALSE	-0.155748	0.356002	-0.227792	0.175828	-0.161256	0.885144	-0.256943	0.849295	Delayed down	0.0630164	8.77324	5.04969	17.5776	-1.21628	-1.97139	-0.908197	low	-2.39432	-1.41116	-2.02249	NA	NA	NA	-0.142415	-0.107098	-0.0646486
chr1:164608684-164609566	46.6886	36.037	2pl	758.175	-0.520297	7.21e-05	0	0	0	1	0	0	0	1	Palindrome	3	0	0	1+	0	1+	FALSE	FALSE	-0.273485	0.0383177	-0.501688	0.000150207	-1.22434	0.00100385	-0.480827	0.517267	Delayed down	0.0022359	5.13856	2.46236	7.26485	-2.61282	-21.1734	-1.33887	low	-1.48982	-0.0686997	0.327792	NA	NA	NA	-0.11446	-0.0639817	0.00989924
chr1:164611671-164612172	10.2301	-15.6144	2pl	452.674	-1.98829	4.52e-16	0	0	0	1	0	0	1	1	Palindrome	0	1	1	1+	1+	1+	FALSE	FALSE	-1.98345	3.53e-35	-2.00319	1.6e-36	-2.13249	1.91e-07	-1.62428	0.000238374	Rapid down	0.0683985	14.8562	12.4871	17.6481	-1.86588	-2.21805	-1.59543	med	-2.76238	-2.58048	-4.00141	-3.70499	-2.32594	0.017364	-1.11539	-0.436856	-0.0061071
chr1:164617007-164617508	22.4239	21.3302	2pl	179.025	-0.326786	0.0395108	0	0	0	0	0	0	0	0	0	0	0	0	1+	1+	1+	FALSE	FALSE	-0.303589	0.110374	-0.41779	0.0276041	-0.588266	0.551853	-0.61011	0.6431	Delayed down	0.243766	35.7066	26.0523	52.6953	-2.58267	-9.2866	-1.8772	hi	0.749457	0.0649715	0.232003	NA	NA	NA	-0.404869	-0.217256	-0.104087
chr1:164648592-164649093	-3.0631	-26.0312	2pl	90.16	0.685347	0.000512701	0	0	0	0	0	0	0	0	0	0	2	0	0	1+	0	FALSE	FALSE	0.137806	0.618573	0.53018	0.050248	-0.776261	0.524088	-0.23947	0.933466	Delayed up	0.0249831	6.4669	5.18721	8.38507	1.55048	1.17448	2.74384	low	-2.27602	1.96283	3.65042	NA	NA	NA	0.392192	0.0388322	-0.0140097
chr1:164671269-164672460	22.634	15.5989	2pl	136.687	0.356044	0.0274809	0	0	0	0	0	0	0	0	2+	1	0	0	1+	0	1+	FALSE	FALSE	0.0928	0.680472	0.105207	0.63743	0.00246702	0.999219	-0.425213	0.84895	Delayed up	0.0400874	9.18171	6.16713	14.2625	1.70568	1.22448	3.04242	low	0.0447662	-0.848771	0.640569	NA	NA	NA	0.17461	0.106897	-0.0776605
chr1:164725407-164725908	13.4954	15.4151	2pl	79.5204	0.572868	0.00709406	0	0	0	1	0	1	0	1	Palindrome	1	0	0	0	0	0	FALSE	FALSE	0.196794	0.483917	0.27597	0.322496	1.42154	NA	0.536351	NA	Delayed up	0.396026	51.2667	39.962	64.9583	2.24902	1.83056	3.03014	hi	0.550776	1.06516	1.4575	NA	NA	NA	0.800445	0.405223	0.259661
chr1:164748159-164748660	21.9771	-3.04767	2pl	122.775	1.82928	1.1e-29	0	0	0	0	0	0	0	0	0	0	0	2	1+	1+	0	FALSE	FALSE	-0.103687	0.847089	0.9931	0.0616115	0.725261	0.369446	-0.117714	0.963207	Delayed up	0.0582635	11.6758	9.34862	14.49	1.61953	1.36092	2.05756	low	-0.597578	2.42894	1.57489	NA	NA	NA	1.26331	0.589834	0.219217
chr1:164771657-164772158	47.4036	48.0746	2pl	91.37	0.402587	0.0470125	0	0	0	0	0	0	0	0	0	0	0	0	0	1+	0	FALSE	FALSE	-0.0952293	0.753916	0.036428	0.903179	-0.49538	0.798721	-0.719516	NA	Delayed up	0.596777	61.8163	38.0717	80.5026	3.45174	1.16143	22.7572	hi	0.677143	-0.61596	0.49779	NA	NA	NA	0.333023	0.320975	0.279419
chr1:164772599-164773100	-32.1914	-40.9884	2pl	62.732	0.663918	0.00288954	0	0	0	0	0	0	0	0	0	0	0	2	0	0	0	FALSE	FALSE	0.29154	0.399276	0.614235	0.0689747	0.710838	NA	-0.137012	NA	Delayed up	0.0505866	9.40731	6.37917	13.9568	1.48678	1.0145	2.91037	low	-0.169724	1.05092	-0.464213	NA	NA	NA	0.311527	0.131141	-0.108931
chr1:164774827-164775328	24.2015	7.49127	2pl	66.5347	0.783405	0.00075346	0	0	0	0	0	0	0	0	0	0	0	1	1+	0	0	FALSE	FALSE	0.145981	0.61879	0.279866	0.332123	0.496528	NA	-1.29811	NA	Delayed up	0.0122229	10.3897	8.42497	14.6594	2.63392	1.73696	6.82234	low	0.494129	1.22828	0.156298	NA	NA	NA	0.588176	0.205881	0.0510807
chr1:164823376-164823877	27.1893	9.60811	2pl	48.542	0.563598	0.020587	0	0	0	0	0	0	0	0	0	1	0	1	0	0	1+	FALSE	FALSE	-0.145142	0.638879	0.41464	0.163891	-0.329283	NA	-0.828336	NA	Delayed up	0.0266264	7.06285	5.34527	9.16673	1.63331	1.11797	7.81364	low	1.49884	0.860616	-0.418252	NA	NA	NA	0.236314	-0.0194323	0.0400941
chr1:164932545-164933046	39.4533	31.7517	2pl	47.5991	0.602703	0.0243079	0	0	0	0	0	0	0	0	1	0	0	0	1+	1+	0	FALSE	FALSE	0.220099	0.487761	0.37573	0.227981	-0.00138246	NA	0.766296	NA	Delayed up	0.0456886	14.1071	10.0041	26.104	2.21088	1.65978	11.8727	med	3.07772	NA	3.04178	0.0928884	-3.77162	-0.544873	0.452511	0.259535	-0.187416
chr1:164995407-164995908	23.4814	4.47713	2pl	36.9829	0.641276	0.0123921	0	1	0	0	0	0	0	1	Palindrome	0	1	0	0	0	0	FALSE	FALSE	0.0434005	0.901872	0.823246	0.0145534	0.165136	NA	0.108762	NA	Delayed up	0.000914072	4.15777	2.5634	5.23173	2.81136	1.75774	5.47717	low	-1.73349	-2.3232	1.16988	NA	NA	NA	0.117712	0.12224	-0.0500035
chr1:164997199-164997700	48.5466	37.0873	2pl	39.3593	0.621051	0.0359069	0	0	0	0	0	0	0	0	1	0	0	1	0	0	1+	FALSE	FALSE	0.0520945	0.884189	0.440982	0.204537	1.37396	NA	1.30762	NA	Delayed up	0.0103479	6.49998	4.44372	9.50539	2.02613	1.187	5.37776	low	2.13781	-2.57483	2.70284	NA	NA	NA	0.249147	0.0966029	-0.111826
chr1:165162489-165163314	-2.30448	-5.64561	2pl	171.415	-1.25108	2.61e-12	0	1	0	0	0	0	0	1	Palindrome	0	1	0	1+	1+	0	FALSE	FALSE	-1.2853	1.88e-13	-1.61696	3.28e-20	-1.58379	0.0263869	-1.39353	0.110262	Rapid down	0.25013	36.5058	31.6716	41.9399	-2.91588	-3.80474	-2.32016	hi	0.950449	0.415962	0.343657	NA	NA	NA	-1.05812	-0.785306	-0.199498
chr1:16519145-16519646	41.6801	40.7094	2pl	155.78	-0.360959	0.0258339	0	0	0	0	0	0	0	0	0	1	0	0	0	1+	1+	FALSE	FALSE	-0.317173	0.102993	-0.388022	0.0447766	-0.584623	0.357322	-0.583187	0.473781	Delayed down	0.107102	12.829	5.92552	27.7264	-0.74149	-0.977163	-0.59587	med	-1.20375	-1.37622	-1.17115	NA	NA	NA	-0.129357	-0.179533	-0.132417
chr1:165221385-165221886	8.0455	10.3174	3pl	30.7235	-1.75083	2.26e-08	1	0	1	0	0	0	0	1	Palindrome	0	0	1	1+	0	0	FALSE	FALSE	-0.919783	0.00332812	-1.46856	5.18e-06	0.478889	NA	-0.26542	NA	Rapid down	0.353905	842.666	583.515	1289.02	-0.758663	-1.00911	-0.595846	hi	-0.922115	-0.925206	-3.13721	NA	NA	NA	-0.9157	-0.989014	-0.543588
chr1:165235362-165236422	42.8812	36.213	2pl	439.137	0.273109	0.0154041	0	0	0	0	0	0	0	0	1	1	2	0	0	0	0	FALSE	FALSE	0.171332	0.264258	0.268962	0.0771487	0.474643	NA	0.109377	NA	Delayed up	0.00301492	26.8913	19.4391	31.8913	11.3139	2.0422	19.9537	hi	1.50986	0.874109	0.0218319	NA	NA	NA	0.237671	0.173413	-0.0350881
chr1:165284328-165284829	-4.23115	-14.8695	2pl	276.214	1.01329	5.39e-23	0	0	0	0	0	0	0	0	0	2	1	1	1+	1+	0	FALSE	FALSE	0.0420897	0.843023	0.343465	0.103047	-0.0506096	NA	-0.767906	NA	Delayed up	0.141377	22.8244	18.2543	26.0938	1.6802	1.46078	2.09599	med	-0.300434	0.363336	0.0832438	NA	NA	NA	0.857443	0.489556	0.276254
chr1:165403824-165404325	41.128	35.4593	2pl	110.787	-0.382571	0.0370615	0	0	1	0	0	0	0	1	Palindrome	0	0	0	1+	0	0	FALSE	FALSE	-0.253675	0.266542	-0.367713	0.105764	2.18393	NA	1.66174	NA	Delayed down	0.0723431	10.6832	6.12467	19.9405	-1.34108	-2.21517	-0.971837	low	-0.49693	0.0457104	0.745375	NA	NA	NA	-0.196479	-0.112068	0.0775343
chr1:165467633-165468134	-9.67037	-9.31558	2pl	48.3354	-0.88157	6.07e-05	0	0	0	1	0	0	0	1	Palindrome	0	0	1	1+	0	0	FALSE	FALSE	-0.87124	0.00090523	-0.790461	0.00210887	-0.507237	NA	-0.737641	NA	Rapid down	0.320068	41.5946	34.0474	48.7284	-2.9485	-3.76325	-2.34669	hi	-0.485666	-0.343176	1.61797	NA	NA	NA	-0.795813	-0.619907	-0.286151
chr1:165476672-165477173	-8.58156	-11.408	2pl	373.779	-3.44314	1.39e-189	0	0	0	1	0	0	0	1	Palindrome	1	0	2	1+	0	1+	FALSE	FALSE	-2.13654	2.36e-27	-2.95433	8.96e-48	-2.25524	1.94e-06	-1.10479	0.0650895	Rapid down	0.195614	30.8009	25.3281	34.3302	-2.28567	-2.7902	-1.75032	hi	-4.54868	-2.9762	-0.62988	NA	NA	NA	-2.49232	-1.30019	-0.495594
chr1:16550684-16551185	35.2918	34.1921	2pl	32.8857	-0.661243	0.0314116	0	0	0	0	0	0	0	0	1	1	0	0	0	0	0	FALSE	FALSE	0.127989	0.669261	-0.618085	0.0459425	0.765824	NA	1.59553	NA	Delayed down	0.113245	14.7297	8.9086	34.0645	-0.97599	-2.46503	-0.810146	med	-1.32197	-0.538116	-2.14458	NA	NA	NA	-0.183382	-0.302753	0.0156966
chr1:165536230-165536731	-6.66134	-7.63912	2pl	61.7518	-2.10067	2.16e-22	0	0	0	0	0	0	0	0	0	2	0	0	1+	0	0	FALSE	FALSE	-1.52805	2.17e-09	-1.77241	5.31e-12	-1.72327	0.196219	-0.167154	NA	Rapid down	0.203072	30.0586	22.6848	38.2668	-1.98562	-2.58302	-1.43838	hi	-1.63442	-4.12764	-1.39652	NA	NA	NA	-1.52657	-0.943548	-0.440772
chr1:165539867-165540368	-22.0359	-39.3981	3pl	282.219	-1.17436	2.93e-24	0	0	0	0	0	0	0	0	0	0	2	1	1+	1+	1+	FALSE	FALSE	-0.49167	0.0162546	-0.91303	8.9e-06	-0.772434	0.543687	-0.254321	0.929995	Delayed down	0.1271	19.7664	16.3862	23.1508	-1.50838	-2.09602	-1.23447	med	-1.8981	1.29646	0.614975	NA	NA	NA	-0.634235	-0.314657	0.0100136
chr1:165697714-165698919	-16.3665	-29.8111	2pl	1688.97	0.208055	0.0443893	0	0	0	1	0	0	0	1	Palindrome	0	2	0	0	0	0	FALSE	FALSE	-0.00269847	0.980596	0.0407624	0.712164	-0.207853	0.73733	-0.0178934	0.989835	Delayed up	0.000226724	4.27213	2.15078	6.1725	3.74434	2.3607	6.03973	low	-0.433788	-0.448139	-0.473092	NA	NA	NA	0.0211706	0.112979	-0.00165495
chr1:165815654-165816155	18.7336	4.58721	2pl	45.3774	0.876005	0.000122432	0	0	0	0	0	0	0	0	0	0	1	0	0	0	0	FALSE	FALSE	0.406772	0.293553	0.874733	0.0200485	0.226489	NA	-0.801452	NA	Delayed up	0.0674542	15.8017	12.1861	24.6763	1.97915	1.56506	9.86111	med	2.41869	0.100529	-0.670459	NA	NA	NA	0.697707	0.368989	-0.0119318
chr1:165854016-165854517	28.7062	25.6342	2pl	68.0646	0.450969	0.0316312	0	0	0	0	0	0	0	0	0	0	0	0	0	0	0	FALSE	FALSE	-0.0377917	0.897309	0.361763	0.201741	0.118901	NA	0.628537	NA	Delayed up	0.179757	26.7592	18.8503	37.0724	1.62823	1.24729	2.24183	med	-5.07022	-1.92203	-1.70533	NA	NA	NA	0.505564	0.19867	0.18307
chr1:165862900-165863823	0.244639	-3.21535	3pl	188.606	-0.499555	0.00411096	0	0	0	0	1	0	2	0	0	1	0	0	0	1+	1+	FALSE	FALSE	-1.01984	3.26e-08	-0.992538	5.51e-08	-1.28205	0.00803772	-0.75571	0.3118	Rapid down	0.146511	21.5264	10.7977	38.6263	-1.0594	-1.63842	-0.775375	med	-0.362424	0.112752	0.747569	0.248112	1.4037	-0.686452	-0.282895	-0.220902	-0.08332
chr1:165871219-165871720	23.0794	21.8865	2pl	240.015	-0.572597	0.000744271	0	0	0	0	0	0	0	0	0	0	0	2	1+	1+	0	FALSE	FALSE	-0.350933	0.0549426	-0.821806	8.85e-06	-0.279598	0.840394	-0.186661	0.936568	Delayed down	0.411369	47.3741	37.676	55.3391	-4.44952	-15.7574	-2.9499	hi	-1.59436	-0.871794	-1.04797	NA	NA	NA	-0.645343	-0.513318	-0.229246
chr1:165895238-165896152	1.8455	-7.76573	3pl	902.167	-0.623781	7.18e-12	0	0	0	2	0	1	0	2	Palindrome	1	1	1	0	1+	0	FALSE	FALSE	-0.875759	4.41e-09	-0.818105	3.64e-08	-1.04054	0.000370223	-0.862779	0.010356	Rapid down	0.250417	91.3745	39.6059	698.773	-0.750683	-0.920382	-0.601072	hi	-1.20903	-0.59494	-0.677431	NA	NA	NA	-0.398789	-0.304825	-0.12776
chr1:165896218-165896719	11.9937	15.6105	2pl	151.932	-0.549574	0.000319844	0	0	0	0	0	0	0	0	0	0	2	1	0	0	0	FALSE	FALSE	-0.47942	0.0500571	-0.614803	0.0116952	-1.39669	0.0017474	-1.16991	0.025756	Delayed down	0.354533	44.7157	30.9531	54.4046	-2.48559	-3.68663	-1.35973	hi	0.074459	0.194986	-0.062154	NA	NA	NA	-0.43378	-0.432252	-0.208163
chr1:166080600-166081101	-2.69355	-13.5874	3pl	280.38	-1.1398	6.58e-23	0	0	0	0	0	0	0	0	0	0	0	1	1+	1+	1+	FALSE	FALSE	-0.527374	0.00136867	-0.985936	3.1e-09	-1.9078	2.04e-06	-1.53996	0.000479032	Rapid down	0.28263	64.1405	40.0278	238.545	-0.984845	-1.26	-0.767377	hi	-0.547624	-0.658017	-2.28759	NA	NA	NA	-0.828906	-0.530526	-0.215287
chr1:166081188-166081689	5.71091	-27.2153	3pl	1246.2	-0.980797	4.23e-28	0	1	0	1	0	0	0	2	Palindrome	0	0	1	1+	1+	1+	FALSE	FALSE	-0.381184	0.00150312	-0.561255	2.96e-06	-1.1329	0.0343142	-0.738817	0.371538	Rapid down	0.193511	28.0505	24.8406	33.7847	-1.3417	-1.6696	-1.14704	hi	-1.26896	-0.78744	-1.24933	NA	NA	NA	-0.723255	-0.38637	-0.0950797
chr1:166089735-166090236	11.7054	12.7009	2pl	156.972	-0.911765	4.56e-09	0	0	0	0	0	0	0	0	2+	0	0	1	1+	1+	1+	FALSE	FALSE	-0.952075	5.3e-09	-0.839203	1.75e-07	-1.35677	0.170209	-0.938637	0.550465	Rapid down	0.386112	46.673	41.2994	52.8429	-2.77975	-3.39199	-2.28	hi	-1.10093	-0.401076	-1.27253	NA	NA	NA	-0.911728	-0.665	-0.333615
chr1:166112429-166112930	38.0791	35.8777	2pl	43.71	-0.594474	0.0428885	0	0	0	0	0	0	0	0	0	1	1	0	0	0	0	FALSE	FALSE	-0.0892084	0.798596	-0.520111	0.142633	-0.564496	NA	-1.22895	NA	Delayed down	0.2387	44.8512	31.6854	59.0598	-8.54007	-117.833	-3.27712	hi	-1.03974	-0.0249213	-0.333005	NA	NA	NA	-0.525781	-0.742145	-0.132876
chr1:166170620-166171121	-3.7172	-5.63863	2pl	27.4487	-2.62994	1.47e-12	0	1	1	0	0	0	0	2	Palindrome	1	0	1	0	0	0	FALSE	FALSE	-3.60223	2.21e-15	-3.90998	3.31e-17	-0.369374	NA	0.000449428	NA	Rapid down	0.616895	58.874	54.6576	62.3285	-4.15082	-5.11741	-3.49639	hi	NA	2.66065	3.04178	NA	NA	NA	-3.04467	-2.33515	-0.939655
chr1:166471228-166471729	22.8298	17.6685	2pl	180.843	0.47926	0.000725064	0	0	0	0	0	0	0	0	0	3	1	1	1+	1+	1+	FALSE	FALSE	0.0145803	0.944731	0.3145	0.129594	-0.685595	NA	0.166715	NA	Delayed up	0.110647	15.3258	9.73814	23.754	1.18486	0.948402	1.52888	med	-0.128193	-0.294864	0.28505	NA	NA	NA	0.32813	0.161465	0.142226
chr1:166486824-166487325	20.2745	14.5327	2pl	25.1799	-1.78343	8.41e-07	0	0	1	0	1	0	1	1	Palindrome	0	1	1	0	0	0	FALSE	FALSE	-1.36679	0.000307787	-2.25641	3.96e-08	-3.05003	NA	-0.210494	NA	Rapid down	0.0925365	32.7625	28.2214	47.1489	-5.62268	-17.6355	-3.90566	hi	1.60755	-2.3232	-0.204445	NA	NA	NA	-1.74648	-1.11453	-0.178061
chr1:166910324-166910825	17.6309	10.9992	2pl	176.343	0.389109	0.00906761	0	0	0	0	0	0	0	0	0	0	0	0	0	0	0	FALSE	FALSE	0.157062	0.372537	0.0462306	0.792081	-0.516121	NA	-0.0806974	NA	Delayed up	0.0759999	9.92442	6.26834	15.8015	1.14135	0.910901	1.60582	low	1.16051	NA	4.07589	NA	NA	NA	0.215256	0.122004	0.122133
chr1:16701160-16701661	30.2837	24.6911	2pl	27.2855	-1.52003	1.77e-07	1	0	1	0	1	0	0	1	Palindrome	0	0	0	0	1+	0	FALSE	FALSE	-2.13821	0.000954293	-1.58252	0.00736548	0	NA	0	NA	Rapid down	0.168978	27.6268	22.7036	32.9062	-2.0215	-11.1274	-1.53357	hi	NA	NA	NA	NA	NA	NA	-1.40735	-0.740944	-0.107829
chr1:167056877-167057682	54.8313	50.0759	2pl	231.335	0.29297	0.0497581	0	0	0	0	0	0	0	0	0	0	0	0	0	0	0	FALSE	FALSE	0.268091	0.125791	0.164613	0.345821	0.446295	NA	-0.0909071	NA	Delayed up	0.0807215	12.8308	8.1472	21.7953	1.34928	0.865753	7.04503	med	3.14811	1.69682	2.55577	NA	NA	NA	0.217303	0.0423963	0.0617853
chr1:167136164-167136665	17.3319	-29.5539	2pl	290.291	0.911445	2.61e-14	0	0	0	0	0	0	0	0	0	0	0	1	1+	1+	0	FALSE	FALSE	0.121671	0.435266	0.551504	0.000311672	0.688852	0.685281	-0.225693	0.953354	Delayed up	0.0298603	7.76483	6.6492	8.97004	1.63438	1.41771	2.06453	low	-2.33	-1.50136	-0.193237	NA	NA	NA	0.475009	0.153299	0.0720335
chr1:167192446-167192947	-15.2837	-16.5165	2pl	226.425	0.373473	0.0267953	0	0	0	0	0	0	0	0	0	0	1	0	0	1+	1+	FALSE	FALSE	0.180517	0.361689	0.458225	0.0185407	1.10668	0.0229814	0.837109	0.217887	Delayed up	0.230878	34.4086	23.4468	47.6	2.72424	2.0475	7.33482	hi	-0.846367	-0.748623	-0.088972	-2.32226	-0.703593	0.126963	0.384621	0.164219	0.0439316
chr1:167193075-167193576	6.14047	5.7899	2pl	123.536	0.759997	7.22e-05	1	0	0	0	0	0	0	0	0	2	0	0	0	0	1+	FALSE	FALSE	0.313639	0.183047	0.716942	0.00181818	0.797328	0.129942	0.605101	0.445533	Delayed up	0.132938	18.4222	11.3507	43.5624	1.07168	0.886631	4.6678	med	0.393386	0.0498457	0.731868	-1.44392	-0.0828392	-0.677067	0.62309	0.508454	0.195809
chr1:167273362-167273863	35.4809	34.3067	2pl	57.6742	0.451605	0.0458138	1	0	0	0	1	0	0	0	0	0	1	1	0	0	0	FALSE	FALSE	0.101441	0.758587	0.0342794	0.916802	0.547401	NA	-0.267485	NA	Delayed up	0.1712	28.1413	21.4555	40.7793	2.34176	1.79793	3.90743	hi	0.0888709	0.0259234	-0.135927	NA	NA	NA	0.447511	0.213152	0.170947
chr1:167276820-167277321	27.5677	21.1046	2pl	37.3792	0.572006	0.0448966	0	0	0	0	0	0	0	0	0	0	0	1	1+	0	0	FALSE	FALSE	-0.504739	0.130173	-0.213585	0.508408	-0.566405	NA	-0.0344082	NA	Delayed up	0.00241639	25.4184	23.4701	27.4747	10.7408	3.70997	20.0035	med	0.639942	-1.25946	2.98619	NA	NA	NA	0.574079	0.339345	-0.0141181
chr1:167472767-167473268	-29.4064	-36.2459	2pl	622.37	-1.09764	5.59e-29	0	0	0	0	0	0	0	0	1	0	1	2	1+	1+	0	FALSE	FALSE	0.0607002	0.866523	-0.827638	0.0222243	0.419373	0.787152	0.576167	0.751001	Delayed down	0.0636522	25.323	16.9711	27.581	-3.85876	-14.5712	-1.97643	med	-0.823995	-0.258164	-0.247811	NA	NA	NA	-0.813843	-0.453432	-0.167811
chr1:167489471-167490221	19.4181	20.6632	2pl	299.187	-0.335021	0.00695638	0	0	0	0	0	0	0	0	0	0	0	2	1+	1+	0	FALSE	FALSE	-0.22598	0.141456	-0.459287	0.00281635	-0.438268	0.47475	0.09345	0.954331	Delayed down	0.287966	39.3981	30.4706	49.247	-2.0773	-2.87435	-1.53785	hi	1.01977	0.0105417	-1.10636	NA	NA	NA	-0.318359	-0.185875	-0.119878
chr1:167601278-167602055	25.5212	12.9204	2pl	210.645	-0.382649	0.0046945	0	0	0	0	0	0	0	0	1	0	3	0	1+	1+	0	FALSE	FALSE	0.351465	0.0927859	-0.226785	0.282277	0.287677	0.789144	0.533867	0.599922	Delayed down	0.00742777	5.22527	3.31374	7.81143	-2.46074	-28.6846	-0.847932	low	-0.290832	-0.155166	-0.985257	NA	NA	NA	-0.100842	0.0243097	-0.0821233
chr1:167604941-167605442	-11.8893	-15.2738	2pl	75.5018	-2.23487	2.87e-30	0	0	0	1	0	0	0	1	Palindrome	0	5	0	1+	1+	0	FALSE	FALSE	-2.44199	1.41e-08	-3.16216	6.49e-13	-1.51101	NA	-0.237186	NA	Rapid down	0.274391	38.2006	35.2385	41.518	-2.69984	-3.09223	-2.33217	hi	-1.51427	-1.22475	-1.40728	NA	NA	NA	-1.85137	-1.24078	-0.36917
chr1:167649724-167650649	-24.1365	-37.5457	2pl	496.13	-0.748469	1.62e-10	0	0	0	0	0	1	0	0	2+	0	0	1	1+	0	1+	FALSE	FALSE	0.404608	0.0278243	-0.24701	0.181756	0.0609458	0.976856	0.689075	0.561963	Delayed down	0.0752927	11.9863	9.22376	16.4386	-1.38475	-1.73375	-1.15312	low	-0.815177	-0.268873	-1.03352	NA	NA	NA	-0.419472	-0.213287	-0.0872469
chr1:167662863-167663618	-10.348	-17.2158	2pl	904.612	-0.633371	3.26e-07	0	0	0	0	0	0	0	0	0	0	1	0	1+	1+	0	FALSE	FALSE	0.268469	0.473402	-0.464135	0.215664	0.167828	0.933645	0.367936	0.873486	Delayed down	0.014348	10.0603	7.68168	13.5307	-2.59426	-4.64675	-1.89822	low	-0.666691	-0.489357	-1.43368	NA	NA	NA	-0.315887	-0.159649	-0.00658041
chr1:167695034-167695535	26.5889	11.0988	2pl	92.6952	0.492646	0.00574288	0	0	0	0	0	0	0	0	0	0	2	0	0	1+	0	FALSE	FALSE	0.337717	0.219099	0.379831	0.163099	0.246463	NA	-0.620432	NA	Delayed up	0.0355243	13.8427	10.9394	24.9807	2.46545	1.94277	11.1932	med	-0.813078	0.113898	-1.00592	NA	NA	NA	0.398156	0.158797	-0.0844107
chr1:167805154-167805655	1.4374	-5.0784	2pl	198.511	-1.39694	7.6e-29	0	0	0	1	0	0	0	1	Palindrome	1	0	0	0	0	1+	FALSE	FALSE	-1.34427	1.93e-14	-1.38738	1.83e-15	-1.45513	6.12e-07	-0.709825	0.0721044	Rapid down	0.195732	30.3479	25.9044	34.5074	-2.07909	-2.50936	-1.80751	hi	-1.77435	-2.79954	-1.35022	NA	NA	NA	-1.13134	-0.663869	-0.289002
chr1:167820047-167820548	1.17112	-6.09536	2pl	124.572	0.400906	0.0180281	0	0	0	0	0	0	0	0	0	0	0	0	0	0	0	FALSE	FALSE	-0.0278532	0.913619	0.440554	0.0768138	0.0638685	NA	1.65467	NA	Delayed up	0.0132094	8.54081	5.83294	13.4533	2.3961	1.55763	5.14536	low	0.214059	-0.122651	-3.27669	NA	NA	NA	0.191499	0.204788	0.0375484
chr1:168004478-168004979	27.5626	25.7671	2pl	21.1013	-1.2442	0.00152109	0	1	0	0	1	0	0	1	Palindrome	0	0	0	0	0	0	FALSE	FALSE	-1.93368	1.36e-05	-2.25676	5.92e-07	-0.307528	NA	-0.0785481	NA	Rapid down	0.629755	53.2243	49.6649	59.8246	-9.02658	-17.2922	-5.01359	hi	2.09215	NA	3.22768	-0.212127	1.12435	-1.20059	-1.98125	-1.50296	-0.582049
chr1:168010866-168011367	17.8879	10.6306	2pl	65.0079	0.72161	0.000759594	0	0	0	0	0	0	0	0	0	1	0	2	0	0	1+	FALSE	FALSE	0.269679	0.360491	0.753943	0.00843466	-0.684113	NA	0.31245	NA	Delayed up	0.0709199	11.5257	8.08308	16.6761	1.36824	1.13098	1.70646	low	0.314497	0.262617	-0.475367	NA	NA	NA	0.453263	0.316407	0.127776
chr1:168019350-168020124	25.4239	19.5118	2pl	170.478	0.428324	0.00377596	0	0	0	0	0	0	0	0	0	4	0	0	0	0	1+	FALSE	FALSE	0.204614	0.334532	0.435302	0.0376011	0.0484103	0.986641	-0.164625	0.963905	Delayed up	0.108157	22.5928	14.0681	29.504	2.16247	1.40159	12.3696	med	-0.647007	-1.22079	-0.100873	NA	NA	NA	0.343861	0.210436	-0.00181658
chr1:168124556-168125057	25.3788	20.1693	2pl	36.8825	0.64151	0.0361046	0	0	0	0	0	0	0	0	1	1	0	0	1+	0	0	FALSE	FALSE	-0.611635	0.0966758	-0.214785	0.545729	0.197179	NA	-0.0902041	NA	Delayed up	0.00981471	7.38401	5.11578	11.4856	2.38588	1.66245	4.53606	low	-4.43098	-2.23266	0.26534	NA	NA	NA	0.295899	0.21697	0.065204
chr1:168171071-168171572	-18.2955	-27.8927	2pl	146.995	0.527652	0.000527322	0	0	0	0	0	0	0	0	0	0	2	0	0	1+	0	FALSE	FALSE	-0.078547	0.70899	0.33474	0.103468	0.638664	0.632761	0.680757	0.697119	Delayed up	0.119804	23.1047	19.5731	28.2625	2.24307	1.77163	3.49445	med	-1.09223	-0.117375	-1.12731	NA	NA	NA	0.445253	0.187465	0.102172
chr1:168178623-168179124	15.6284	8.75503	2pl	1725.6	0.196883	0.0170611	0	0	0	0	0	0	0	0	0	0	0	0	1+	1+	0	FALSE	FALSE	0.0624649	0.606278	0.23237	0.0539952	0.207974	0.868509	-0.148384	0.944515	Delayed up	0.0468452	7.66318	5.5554	12.2872	1.37873	1.15053	1.78453	low	1.08286	-3.72539	-3.3206	NA	NA	NA	0.0821061	0.0950132	0.00701725
chr1:168202949-168203666	11.6424	7.01739	2pl	238.15	0.51253	0.000363972	0	0	0	0	0	0	0	0	0	1	3	0	0	0	0	FALSE	FALSE	-0.382306	0.0998015	0.338594	0.134937	0.524641	0.604412	0.459159	0.759	Delayed up	0.139878	30.2791	26.0657	37.5941	3.4197	2.66175	5.99359	hi	0.909248	-0.145485	1.90368	NA	NA	NA	0.644606	0.303809	0.0449188
chr1:168398940-168399441	-14.8497	-26.1326	2pl	221.763	0.670114	1.16e-06	0	0	0	0	0	0	0	0	1	0	0	0	0	0	0	FALSE	FALSE	0.0695561	0.748143	0.691567	0.00105552	1.38869	NA	0.246161	NA	Delayed up	0.0465738	11.9067	8.66773	15.5848	1.89329	1.4805	2.28401	low	-3.75722	0.12396	0.19189	NA	NA	NA	0.431156	0.245075	-0.0531971
chr1:168405946-168406447	-32.9884	-40.3139	2pl	55.6728	1.19774	3.38e-08	0	0	0	0	0	0	0	0	1	0	1	0	0	0	0	FALSE	FALSE	0.142408	0.762476	0.54682	0.236182	2.21138	NA	1.98459	NA	Delayed up	0.131664	20.8012	16.326	27.887	1.7113	1.37171	2.3794	med	-2.06523	-3.72539	-2.13661	NA	NA	NA	0.997726	0.601697	0.245462
chr1:168469609-168470110	-18.8894	-41.3129	3pl	82.0426	0.856333	2.41e-05	0	0	0	0	0	0	0	0	0	0	0	0	0	0	0	FALSE	FALSE	0.320138	0.310561	1.04656	0.000639223	1.35772	NA	0.518458	NA	Delayed up	0.137673	18.6904	14.8182	23.6892	1.03698	0.938534	1.2186	med	0.940489	0.362396	1.33327	NA	NA	NA	0.512819	0.338662	0.0786382
chr1:168471082-168471583	29.7436	17.9356	2pl	61.6855	0.530091	0.0396874	0	0	0	0	0	0	0	0	0	0	2	0	0	0	0	FALSE	FALSE	-0.117807	0.71955	0.354565	0.264879	0.317843	NA	0.270365	NA	Delayed up	0.000556509	4.2817	2.23307	6.043	3.4574	1.19969	9.70772	low	0.108326	1.2315	1.37681	NA	NA	NA	0.110397	0.04254	0.0681591
chr1:168728995-168729496	20.0258	15.6953	2pl	229.119	-0.298451	0.0267041	0	0	0	0	0	0	0	0	0	1	2	0	0	1+	1+	FALSE	FALSE	-0.342368	0.151315	-0.152133	0.520006	-0.878749	0.399697	-1.68138	0.0642967	Delayed down	0.0566317	7.34892	4.25634	12.9619	-1.12336	-1.72589	-0.884116	low	-0.827594	-0.486841	-0.500093	NA	NA	NA	-0.12374	-0.105291	-0.0675907
chr1:168755404-168755905	27.2542	26.5493	2pl	49.3639	0.645975	0.0313717	0	0	0	0	0	0	1	0	0	2	0	0	1+	0	0	FALSE	FALSE	0.323817	0.360477	0.621037	0.074208	-1.62969	NA	1.20194	NA	Delayed up	0.258714	35.7536	25.2181	52.296	1.8992	1.51683	2.4707	hi	-0.167422	-1.33096	0.614864	-0.177395	-3.6093	-1.25195	0.713399	0.367708	0.256015
chr1:168755997-168756498	37.921	34.0473	2pl	43.4267	0.595645	0.0169725	0	0	0	0	0	0	0	0	0	1	1	0	0	0	0	FALSE	FALSE	-0.231767	0.516277	-0.267382	0.450113	0.912884	NA	1.54108	NA	Delayed up	0.0747869	8.7334	5.73224	16.1093	1.03033	0.855276	1.33019	low	-1.8981	0.0189191	1.93975	NA	NA	NA	0.263432	0.221473	0.228405
chr1:169010692-169011193	14.615	13.5484	2pl	34.3818	-0.865811	0.000971146	0	0	0	1	0	0	0	1	Palindrome	0	0	2	1+	1+	0	FALSE	FALSE	-0.824542	0.0103713	-0.980282	0.00221875	-0.370787	NA	0.13225	NA	Rapid down	0.180356	29.5178	20.4853	36.0046	-2.23112	-3.81379	-1.56735	hi	NA	2.66065	3.04178	NA	NA	NA	-0.671689	-0.425254	-0.118152
chr1:169031478-169031979	14.6455	-9.11471	2pl	160.264	0.697089	1.7e-07	0	0	0	0	0	0	0	0	0	0	0	0	0	0	1+	FALSE	FALSE	0.0450695	0.837279	0.682076	0.00143021	-0.0768125	0.978225	-0.694064	NA	Delayed up	0.077448	22.799	19.4531	24.9586	3.08453	2.09658	12.4419	med	-1.09113	-0.0764055	-0.0986687	0.596117	0.212699	0.876552	0.685827	0.297222	0.0848368
chr1:169160782-169161283	18.3203	10.5304	2pl	63.8657	-1.40586	4.94e-12	1	0	1	0	0	0	0	1	Palindrome	0	2	0	1+	1+	1+	FALSE	FALSE	-2.03527	0.000265194	-2.12652	0.000130761	-1.36609	0.224422	-0.293607	0.924657	Rapid down	0.163202	26.0596	21.3507	31.6634	-1.95316	-2.64736	-1.55951	med	-3.81615	0.799851	-0.579719	NA	NA	NA	-1.16105	-0.620781	-0.224395
chr1:169333518-169334019	54.494	51.2659	2pl	58.3717	0.632281	0.00708312	0	0	0	0	0	0	0	0	0	0	0	0	0	0	1+	FALSE	FALSE	1.14876	0.00339505	1.22045	0.00167814	0.671778	0.230642	0.757816	0.220442	Rapid up	0.000858693	27.6632	15.8376	36.3929	9.09705	1.58665	33.0477	hi	2.86369	3.19733	3.5142	NA	NA	NA	0.567057	0.479852	0.134313
chr1:169334046-169334547	18.7993	12.7935	2pl	241.844	0.522549	0.000353087	0	0	0	0	0	0	0	0	0	0	0	0	0	0	1+	FALSE	FALSE	-0.0546568	0.813035	0.608785	0.00752467	0.961963	0.0579435	0.778674	0.26239	Delayed up	0.0241365	28.3908	26.284	39.3836	9.52889	4.65587	75.7128	hi	-0.0210161	0.536778	1.83455	NA	NA	NA	0.588327	0.407425	0.071845
chr1:169616348-169616849	36.0502	31.2351	2pl	34.7218	0.686751	0.0104631	0	0	0	0	0	0	0	0	0	1	0	0	0	1+	0	FALSE	FALSE	0.252111	0.544963	0.636132	0.117236	-0.295384	NA	-0.339254	NA	Delayed up	0.0416901	9.97267	6.0799	24.1711	1.76574	1.37568	5.55078	low	-3.5017	0.463163	1.06899	NA	NA	NA	0.344671	0.294062	-0.0228283
chr1:16972492-16973353	27.172	2.94484	2pl	771.772	-0.430077	3.72e-06	0	0	0	0	0	0	0	0	0	1	3	1	1+	1+	0	FALSE	FALSE	0.280478	0.0750329	-0.276225	0.0813065	0.128613	0.883026	0.420307	0.51221	Delayed down	0.0086014	5.69133	4.67167	7.4168	-2.11897	-6.09753	-1.3471	low	1.08766	0.364987	-1.66213	NA	NA	NA	-0.142087	-0.0858053	0.000324643
chr1:169741595-169742096	41.3923	39.748	2pl	188.987	0.337659	0.0373631	0	0	0	0	0	0	0	0	0	2	0	0	0	0	1+	FALSE	FALSE	0.18935	0.296607	0.284141	0.113497	0.141267	NA	-0.79516	NA	Delayed up	4.76e-06	37.3185	27.0893	50.508	5.94202	2.92066	29.1259	hi	0.53485	-0.278325	0.12631	NA	NA	NA	0.276085	0.30964	0.0625797
chr1:169964116-169964617	23.7161	26.7892	2pl	45.6614	-0.721562	0.00444108	0	0	0	1	0	0	0	1	Palindrome	0	2	0	0	1+	1+	FALSE	FALSE	-0.706098	0.008394	-0.986632	0.000252138	-0.487009	0.769857	-0.326308	0.906479	Rapid down	0.276333	38.551	20.6954	51.8048	-2.05927	-3.62451	-0.93836	hi	-0.0983023	-0.985423	-0.119289	NA	NA	NA	-0.492099	-0.493592	-0.289105
chr1:170203626-170204370	32.7049	32.1544	2pl	91.2036	0.397394	0.0389035	1	0	0	0	0	0	0	0	0	1	0	0	0	0	1+	FALSE	FALSE	0.144457	0.58887	0.29718	0.260709	0.674173	0.465648	0.315052	0.875544	Delayed up	0.0865021	10.5771	6.51416	29.1107	1.06876	0.874205	3.47907	low	-0.505327	0.570714	1.53854	-0.245949	-1.40648	-2.43833	0.189919	0.264038	0.0679395
chr1:170309521-170310022	-0.425273	-8.89252	2pl	683.938	0.502165	1.49e-09	0	0	0	0	0	0	0	0	0	1	0	0	0	0	1+	FALSE	FALSE	0.358107	0.0603395	0.663395	0.000449166	0.464877	0.756706	0.998699	0.394345	Delayed up	0.0781299	14.8853	11.7456	25.873	1.72147	1.47159	10.8386	med	-0.580008	0.150948	0.541279	NA	NA	NA	0.412114	0.274953	0.0487982
chr1:170350391-170350892	8.98948	6.10002	2pl	24.803	-1.31111	0.00128402	1	0	1	0	2	0	0	1	Palindrome	2	0	0	0	0	1+	FALSE	FALSE	-1.77796	2.33e-08	-1.64597	8.01e-08	1.2238	NA	1.01547	NA	Rapid down	0.211592	36.9002	28.9248	49.1956	-4.4321	-18.3193	-2.90615	hi	-4.10226	-2.69478	-2.23415	-0.369282	-0.0482265	0.302219	-1.10314	-0.847668	-0.241144
chr1:170494910-170495411	-0.952814	-2.64269	2pl	31.3473	-1.82755	9.11e-09	0	1	0	0	0	0	0	1	Palindrome	0	0	0	0	0	0	FALSE	FALSE	-3.31852	6.37e-20	-2.81723	2.99e-18	-0.399608	0.556356	-0.798875	0.138414	Rapid down	0.464267	50.1163	44.7776	55.1122	-4.10521	-6.5598	-3.20255	hi	NA	2.35308	2.80313	NA	NA	NA	-1.5413	-1.42465	-0.577146
chr1:170511030-170511531	-23.8107	-38.7493	2pl	392.496	-1.48884	5.12e-44	0	1	0	1	0	0	0	2	Palindrome	1	1	1	1+	1+	1+	FALSE	FALSE	-1.67119	6.03e-19	-1.51432	3.32e-16	-2.2871	1.8e-10	-0.957082	0.0334832	Rapid down	0.227674	34.7569	32.0835	48.6371	-2.7971	-17.355	-2.50975	hi	-2.96013	-1.59428	-0.341188	NA	NA	NA	-1.30852	-0.860697	-0.272783
chr1:170562660-170563432	0.617872	-5.13249	2pl	123.537	0.516823	0.00320197	0	0	0	0	0	0	0	0	0	1	1	2	1+	1+	0	FALSE	FALSE	-0.275509	0.278886	0.148501	0.547941	0.260138	0.801934	-0.0947948	0.963632	Delayed up	0.000402933	7.07444	4.91271	9.1279	3.46125	1.63503	10.1617	low	-0.0925357	1.61424	0.734336	NA	NA	NA	0.238201	0.0581875	0.0209038
chr1:170567406-170567907	28.5363	22.8199	2pl	100.494	0.54416	0.00195296	0	0	0	0	1	0	0	0	0	1	1	0	1+	1+	1+	FALSE	FALSE	0.183174	0.479661	0.469172	0.0643307	0.707163	0.479415	-0.0568064	0.984379	Delayed up	0.0895823	15.0202	10.4059	25.9561	1.59809	1.24602	15.7449	med	-0.555135	-0.914477	0.682138	NA	NA	NA	0.375562	0.314037	0.0689908
chr1:170585681-170586825	29.8044	14.8697	2pl	1160.42	0.389406	2.02e-06	0	0	0	0	0	1	0	0	0	0	1	1	1+	1+	1+	FALSE	FALSE	-0.377419	0.0144423	-0.0947038	0.536972	-0.638782	0.00267591	-0.435713	0.131177	Delayed up	0.077208	21.6899	15.614	25.1683	2.78324	1.90441	12.2163	med	-0.649338	-0.67858	0.304302	0.194914	-1.02431	0.173479	0.347662	0.147318	0.00656279
chr1:170592815-170593638	40.3519	39.1439	2pl	413.223	0.533277	0.000335204	0	0	0	0	0	0	0	0	0	0	0	1	1+	1+	1+	FALSE	FALSE	0.0787229	0.822408	0.249792	0.475182	-0.371035	0.381509	-0.000712722	0.999877	Delayed up	0.189245	30.2337	18.1736	42.8667	2.68847	1.39945	9.86994	hi	3.15893	0.799718	3.76775	-0.0669068	-2.36229	0.335609	0.481131	0.361739	0.169704
chr1:170623181-170623682	18.0454	-5.25645	2pl	123.763	0.791071	5.5e-07	0	0	0	0	0	0	0	0	0	1	1	1	0	0	1+	FALSE	FALSE	0.397818	0.135242	0.942829	0.000296521	0.278937	NA	-0.327135	NA	Delayed up	0.0656269	13.406	10.9156	17.0442	1.74163	1.48921	2.05661	med	1.40081	1.12597	3.49643	NA	NA	NA	0.588207	0.273499	0.0732241
chr1:170692808-170693656	31.3104	28.1098	2pl	331.978	0.392688	0.010736	0	0	0	0	1	0	0	0	0	0	0	2	1+	1+	0	FALSE	FALSE	-0.0210745	0.915619	0.313855	0.110091	0.211784	0.840308	-0.0274828	0.989389	Delayed up	0.110619	20.3229	10.5554	29.7514	1.76062	1.19068	8.07947	med	-0.142316	0.657951	-0.379241	NA	NA	NA	0.326589	0.217933	0.090481
chr1:170755415-170756257	39.8901	37.5199	2pl	137.687	-0.308833	0.0464279	0	1	0	0	0	0	0	1	Palindrome	2	0	0	1+	0	1+	TRUE	FALSE	-0.739005	8.76e-05	-0.717686	0.000115603	-0.621208	0.0260367	-0.517676	0.14635	Rapid down	0.0345574	7.529	3.71316	14.9617	-1.42232	-3.81324	-0.998579	low	0.646034	-0.116003	0.82696	NA	NA	NA	-0.113064	-0.111055	-0.00669346
chr1:170837905-170838406	18.5975	-0.780959	2pl	71.0255	1.14933	3.17e-10	0	0	0	0	0	0	0	0	0	1	0	0	0	0	0	FALSE	FALSE	0.241195	0.471199	0.164885	0.621311	0.800712	NA	0.455694	NA	Delayed up	0.11835	17.1602	13.8126	20.5964	1.26132	1.13038	1.44881	med	-0.982525	-1.16335	-1.96849	NA	NA	NA	0.859896	0.418809	0.224119
chr1:170847009-170847815	26.173	27.1686	2pl	940.108	0.256838	0.0125303	0	0	0	1	1	1	0	1	Palindrome	1	0	1	1+	1+	1+	FALSE	FALSE	-0.0207759	0.873304	0.0890696	0.49202	0.174467	0.741213	0.316953	0.511333	Delayed up	0.380058	52.776	37.2271	68.7879	2.10954	1.44382	4.35051	hi	0.608592	0.741628	-0.591989	0.320733	-0.0863455	-0.0650719	0.28625	0.17011	0.142968
chr1:170893541-170894357	24.1035	19.7687	2pl	1100.47	-0.2066	0.0154739	0	0	0	0	0	0	0	0	1	3	1	1	1+	1+	1+	FALSE	FALSE	-0.216494	0.0557245	-0.369148	0.00109641	-0.417305	0.309222	-0.099578	0.931716	Delayed down	0.0200484	5.90365	3.99491	13.9836	-1.68057	-13.4893	-1.17845	low	-0.340209	-0.115734	0.418476	-0.104022	-0.0539685	-0.126044	-0.0715837	-0.0805424	0.0318222
chr1:17089532-17090033	-2.63827	-7.26084	2pl	283.807	-3.04422	1.18e-100	0	1	1	0	1	0	0	2	Palindrome	1	2	1	1+	1+	0	FALSE	FALSE	-2.58561	4.31e-54	-3.10015	5.51e-73	-3.37688	1.5e-11	-2.86722	1.43e-08	Rapid down	0.266897	37.8473	33.8115	44.9562	-2.93629	-14.2312	-2.55045	hi	-0.958116	-1.00898	-2.51404	NA	NA	NA	-2.49737	-1.52824	-0.447914
chr1:17097612-17098401	20.1379	16.5406	2pl	63.2963	-0.671851	0.00234514	0	0	0	0	0	0	0	0	0	0	2	0	1+	1+	0	FALSE	FALSE	-0.224517	0.396209	-0.827542	0.00219514	-0.347067	0.867784	-0.842993	0.674316	Delayed down	0.238511	40.0507	31.7153	49.9406	-4.7952	-19.3746	-2.95638	hi	0.187011	-0.317533	-0.914625	NA	NA	NA	-0.612834	-0.569466	-0.161781
chr1:17109818-17110319	-3.92257	-10.4298	2pl	52.0389	-2.13983	1.23e-15	0	1	1	1	0	0	1	3	Palindrome	1	3	0	1+	1+	0	FALSE	FALSE	-1.91019	1.37e-14	-2.87133	4.12e-26	-1.33848	NA	-0.282452	NA	Rapid down	0.224697	37.3707	30.3084	43.2458	-4.08214	-7.49092	-3.03846	hi	-0.594536	-0.459614	-1.78784	NA	NA	NA	-1.89743	-1.49169	-0.23105
chr1:171210377-171210878	42.1313	37.3412	2pl	24.9012	-0.842467	0.0461398	0	0	0	0	0	0	0	0	1	0	2	1	0	0	0	FALSE	FALSE	-0.88932	0.0180161	-1.45378	0.000183358	0.151483	NA	-0.142375	NA	Delayed down	9.89e-08	8.79815	7.79673	14.8015	-8.26876	-17.3114	-2.42324	low	1.16051	2.35308	3.04178	0.3757	-0.0529789	0.035162	-0.434825	-0.0204932	0.0357303
chr1:171221620-171222121	29.5001	26.2307	2pl	382.635	0.29011	0.00834568	0	0	0	0	0	0	0	0	0	0	3	1	1+	1+	0	FALSE	FALSE	0.298655	0.0691349	0.402071	0.0138462	0.273332	0.681925	0.450373	0.466893	Delayed up	0.863302	65.6087	57.6189	2987.24	7.31417	4.79929	80.0386	hi	-0.944268	1.16252	-0.210292	NA	NA	NA	0.295745	0.298087	0.24851
chr1:171245412-171245913	28.0333	28.8307	2pl	74.0427	-0.506158	0.0295937	0	0	1	0	0	0	0	1	Palindrome	0	1	0	0	1+	0	FALSE	FALSE	-0.74441	0.00309651	-0.773618	0.00186486	-0.814209	NA	-0.0525604	NA	Rapid down	0.194971	29.5527	19.1888	46.1667	-2.45123	-14.9496	-1.68065	hi	-1.50145	0.542442	0.933052	-0.748408	-0.733809	0.624769	-0.435242	-0.244406	-0.229842
chr1:171251345-171252084	23.3623	6.49824	2pl	424.469	-0.396893	2.5e-05	0	0	0	0	0	0	0	0	0	0	0	0	1+	1+	0	FALSE	FALSE	0.0157026	0.926518	-0.341359	0.0455941	-0.181517	0.888157	0.0357555	0.987243	Delayed down	0.0242415	7.97918	6.71262	10.0032	-1.83529	-2.88584	-1.41089	low	-0.594079	-0.0420058	-0.815891	NA	NA	NA	-0.195477	-0.0812756	-0.0480547
chr1:171252419-171252920	-32.8907	-34.5419	2pl	127.975	-0.882113	1.92e-07	0	0	0	0	0	1	0	0	0	0	1	0	1+	1+	0	FALSE	FALSE	0.260709	0.599945	-0.993444	0.0481528	-0.139394	0.959493	0.296423	0.926311	Delayed down	0.0273826	15.0049	9.20366	26.4611	-3.31548	-18.8229	-2.11516	med	-0.406803	-0.133062	-0.118324	NA	NA	NA	-0.380525	-0.268218	0.0659606
chr1:171258408-171259671	34.4409	32.7786	2pl	500.061	-0.343961	0.0210803	0	0	0	1	0	0	0	1	Palindrome	0	3	2	1+	1+	1+	FALSE	FALSE	-0.588119	0.00079026	-0.523893	0.00263829	-1.10399	5.85e-06	-0.86886	0.0016309	Rapid down	0.0683918	10.5201	5.84877	27.12	-1.43394	-3.4089	-0.979931	low	-1.7464	-0.307081	0.217325	0.860218	0.834248	0.40472	-0.181697	-0.115766	-0.0438547
chr1:171261255-171261756	29.7135	28.8275	2pl	165.333	0.651366	0.000822045	0	0	0	0	0	0	0	0	0	2	1	1	1+	1+	1+	FALSE	FALSE	0.283385	0.218529	0.610959	0.00713668	-0.0195377	0.991576	0.465179	0.729405	Delayed up	0.243217	35.6366	24.1912	47.461	2.3558	1.49412	4.05041	hi	-0.0932266	-0.366712	-0.00971281	NA	NA	NA	0.639599	0.419601	0.146975
chr1:171281062-171281563	35.2001	36.4265	2pl	55.3285	-0.530608	0.0233104	0	0	0	0	0	0	0	0	2+	0	0	1	1+	0	1+	FALSE	FALSE	-0.285818	0.31614	-0.40958	0.147968	-0.544482	0.601367	-0.107447	0.966468	Delayed down	0.260511	46.4112	27.937	65.0865	-1.17414	-2.88132	-0.791865	hi	-2.78582	-0.0209389	0.542279	-0.0829915	-3.1344	-1.91073	-0.327655	-0.311028	-0.209156
chr1:171292804-171293305	41.608	40.6598	2pl	723.143	0.243622	0.0472472	0	0	0	0	0	0	0	0	0	2	1	0	1+	1+	1+	FALSE	FALSE	0.0228695	0.867187	0.119821	0.378639	-0.502226	0.293394	0.170009	0.885656	Delayed up	0.200845	31.2928	20.0301	49.5742	2.5036	1.58542	17.4579	hi	-0.20139	-0.485553	0.594984	NA	NA	NA	0.265719	0.152176	0.0622881
chr1:171295085-171295918	35.6002	32.753	2pl	746.189	0.358855	0.00890575	0	0	0	0	0	0	0	0	0	3	1	1	1+	1+	1+	FALSE	FALSE	0.0525603	0.731965	0.235953	0.121904	-0.107986	0.883771	0.430429	0.338271	Delayed up	0.0656303	28.5295	19.9355	38.8781	5.01104	2.04773	13.3258	hi	-0.293868	0.0627535	0.61079	NA	NA	NA	0.34699	0.230469	0.0269562
chr1:17133995-17134496	14.3736	5.9603	2pl	36.1181	-0.948919	0.00101022	0	0	0	0	0	0	0	0	0	0	1	1	1+	0	0	FALSE	FALSE	0.3693	0.339019	-0.546277	0.176465	-0.700064	NA	-2.88769	NA	Delayed down	0.080645	17.9176	12.6176	25.6438	-2.06874	-15.5762	-1.48039	med	-0.129086	-0.363181	-0.850753	NA	NA	NA	-0.803141	-0.281885	-0.114556
chr1:171403262-171403763	42.6718	41.752	2pl	84.4882	0.391963	0.0416063	0	0	0	0	0	0	0	0	0	0	2	1	1+	1+	0	FALSE	FALSE	0.440828	0.0411594	0.581349	0.00634298	0.502326	0.808953	1.59309	NA	Delayed up	0.362973	47.3434	29.1408	56.6754	6.44791	2.53313	28.4052	hi	0.4258	1.18719	-1.84221	NA	NA	NA	0.405693	0.347396	0.197322
chr1:171654773-171655848	48.0784	45.3669	2pl	721.555	-0.266457	0.0200716	0	0	0	0	0	0	0	0	0	1	2	1	1+	1+	0	FALSE	FALSE	0.125502	0.371053	-0.0865348	0.537537	0.292351	0.577097	0.218505	0.792821	Delayed down	0.0420082	6.59722	3.54983	11.8534	-1.30938	-7.26469	-0.945667	low	0.29472	-0.149235	-0.642079	NA	NA	NA	-0.0906409	-0.0800139	-0.0532122
chr1:17166991-17167492	25.0438	21.5145	2pl	106.253	-0.412133	0.0273863	0	0	0	0	0	0	0	0	0	0	1	0	1+	1+	0	FALSE	FALSE	0.0934023	0.649234	-0.146669	0.475336	0.70746	NA	1.25303	NA	Delayed down	0.127327	23.4072	13.6969	31.6869	-1.90837	-17.7041	-1.34641	med	0.251824	0.607235	-0.0662222	NA	NA	NA	-0.268049	-0.157589	0.101707
chr1:171738900-171739401	8.81895	4.04542	2pl	318.541	0.423262	0.000289698	0	0	0	0	0	0	0	0	0	1	0	2	0	0	1+	FALSE	FALSE	0.242783	0.126121	0.382939	0.0148196	0.320214	0.806759	0.0816175	0.97523	Delayed up	0.12139	16.6415	12.6047	21.919	1.08524	0.971772	1.20135	med	-0.613839	-0.374351	0.62655	NA	NA	NA	0.255058	0.220596	0.13257
chr1:171833358-171834169	13.7992	7.14946	2pl	193.358	-1.98794	7.94e-33	0	0	2	0	0	0	0	2	Palindrome	2	0	0	0	0	0	FALSE	FALSE	-1.57489	5.46e-05	-2.28524	8.14e-09	-2.04868	0.00682206	-1.89517	0.0278413	Rapid down	0.109192	23.0024	16.8949	27.6744	-2.36512	-5.75511	-1.67425	med	-1.9436	-0.968377	-0.705724	0.635721	0.459924	-0.1737	-1.35278	-0.644071	-0.206965
chr1:171841967-171842468	43.8319	41.7783	2pl	184.484	-0.354571	0.0374507	0	0	0	0	0	0	0	0	0	0	0	0	0	1+	0	FALSE	FALSE	-0.0599959	0.792094	-0.361655	0.11335	-0.57944	NA	-0.4362	NA	Delayed down	0.172654	25.6006	17.8152	35.778	-1.67667	-6.11151	-1.22314	med	-0.293245	-0.208812	-0.826423	NA	NA	NA	-0.399425	-0.0559948	-0.147381
chr1:171877576-171878077	3.99519	3.74118	2pl	103.621	-0.473741	0.020378	0	0	0	0	0	0	0	0	0	0	1	1	1+	1+	1+	FALSE	FALSE	-0.980994	9.89e-06	-0.788833	0.000272721	-0.761479	0.560249	-0.66266	0.730133	Rapid down	0.101254	22.1727	13.6923	47.3112	-2.43055	-5.59834	-1.63576	med	-2.33534	-4.32806	0.669443	NA	NA	NA	-0.428765	-0.256806	-0.257691
chr1:171898867-171899368	20.7282	17.6773	2pl	631.342	-0.825042	5.32e-16	0	0	0	0	0	0	0	0	1	0	0	0	0	1+	1+	FALSE	FALSE	-0.4129	0.00115783	-0.619916	1.1e-06	-0.744112	0.187963	-0.308604	0.809403	Rapid down	0.122945	19.1491	13.786	27.3356	-1.58055	-2.16807	-1.31216	med	-1.07845	-0.579642	-0.20076	NA	NA	NA	-0.554204	-0.380736	-0.14506
chr1:172222242-172222743	1.23058	-0.835844	2pl	40.4386	0.639497	0.0301168	0	0	0	0	0	0	0	0	2+	2	1	1	0	1+	1+	FALSE	FALSE	-0.301246	0.377212	0.268419	0.417229	1.04129	0.224422	0.528496	0.77418	Delayed up	0.418087	47.0614	37.0849	59.6727	6.23498	3.11202	11.9979	hi	-0.624186	0.138493	0.346375	NA	NA	NA	0.450417	0.62993	0.180155
chr1:172335463-172336450	28.169	10.7654	2pl	1387.97	0.295398	0.000583153	0	0	0	0	0	0	0	0	0	2	0	1	1+	1+	1+	FALSE	FALSE	-0.0381804	0.751753	0.153769	0.199936	0.307332	0.345076	0.185573	0.757314	Delayed up	0.0232245	11.6036	9.28053	15.3537	2.52237	1.86042	4.42734	low	0.280022	-0.022993	0.608278	NA	NA	NA	0.197232	0.0694846	-0.0357264
chr1:172343311-172344274	30.6502	21.8975	2pl	128.721	0.572618	0.0059244	0	0	0	0	0	1	0	0	0	4	0	0	0	0	1+	FALSE	FALSE	0.31404	0.223695	0.626845	0.0136028	0.480933	0.476386	-0.0364722	0.984965	Delayed up	0.00386858	8.83672	6.85377	13.4337	3.38804	1.83304	8.06829	low	3.30023	5.15102	5.63414	0.189181	-0.525492	0.458149	0.411192	0.16476	-0.0535503
chr1:172360379-172360880	0.61351	-17.9214	2pl	217.908	-3.26868	2.35e-106	0	0	1	0	0	1	0	1	Palindrome	0	1	0	1+	1+	1+	FALSE	FALSE	-2.83323	4.14e-47	-3.13931	1.01e-55	-2.5853	5.02e-18	-1.67408	2.19e-08	Rapid down	0.127802	21.108	17.914	25.0209	-1.72638	-2.10698	-1.50078	med	0.292342	1.639	2.86807	-4.75813	-1.29968	-0.349808	-1.77912	-0.841535	-0.247845
chr1:172377993-172378801	-6.58147	-6.2112	2pl	254.823	-1.0074	6.68e-19	0	0	0	1	0	1	0	1	Palindrome	3	1	0	1+	1+	1+	FALSE	FALSE	-1.89746	2.41e-22	-1.52264	8.67e-16	-1.30682	2.62e-10	-0.979971	1.29e-05	Rapid down	0.422904	48.1744	42.1497	53.7337	-3.52592	-6.50692	-2.71469	hi	-1.37857	-1.2919	-0.364282	-0.749749	-1.81558	0.309559	-0.90153	-0.793072	-0.41396
chr1:172383532-172384033	24.4996	20.076	2pl	170.345	0.390887	0.0268395	0	0	0	0	0	0	0	0	0	1	0	1	0	0	0	FALSE	FALSE	0.225589	0.323246	0.511382	0.0227681	0.170803	0.881944	0.0363072	0.985763	Delayed up	0.0471291	12.8998	8.11501	25.7873	2.12501	1.36308	13.1762	med	2.68049	NA	4.04834	NA	NA	NA	0.238633	0.106744	-0.0104335
chr1:172390208-172390709	35.6782	30.9574	2pl	363.551	0.359211	0.00200251	0	0	0	0	0	0	0	0	0	0	3	1	1+	1+	0	FALSE	FALSE	-0.298184	0.138561	0.0931342	0.640244	-0.128776	0.864918	-0.305641	0.66435	Delayed up	0.12213	16.6493	11.3742	24.0042	1.12358	0.960447	1.43667	med	1.54937	0.392474	-0.359666	-1.79937	0.418717	0.668864	0.256471	0.110179	0.12072
chr1:172399299-172399800	27.652	22.1997	2pl	133.756	-0.590648	0.000452288	0	1	0	1	1	1	0	2	Palindrome	0	0	0	1+	0	0	FALSE	FALSE	-1.51541	1.63e-10	-0.89645	7.06e-05	-0.651772	0.171252	-0.562255	0.387841	Rapid down	0.157024	32.8821	27.7927	39.4042	-4.18811	-11.588	-2.83704	hi	-3.58944	-0.253002	-0.653393	-2.11855	-0.0235282	-1.85619	-0.608266	-0.421597	-0.0612667
chr1:172408920-172409421	-1.15869	-4.0122	2pl	92.9099	0.545273	0.0154459	0	0	0	0	0	0	0	0	0	0	1	0	0	1+	1+	FALSE	FALSE	0.367321	0.179057	0.573008	0.033698	0.489297	0.727718	-0.190727	0.949983	Delayed up	0.112291	26.8905	15.6191	37.5509	2.75052	1.57198	14.0075	hi	2.67445	0.517892	-0.415856	NA	NA	NA	0.393688	0.283839	0.059655
chr1:17244792-17245651	29.3486	16.2836	2pl	1142.41	-0.31681	0.000807611	0	0	0	0	0	0	0	0	0	0	2	1	1+	1+	1+	FALSE	FALSE	0.0116455	0.930978	-0.278034	0.038923	-0.045814	0.964477	0.0937511	0.941669	Delayed down	0.00935221	6.52749	5.5518	8.03878	-2.17725	-6.16734	-1.40145	low	0.181334	0.283334	-1.11438	NA	NA	NA	-0.0980737	-0.045367	0.0519892
chr1:172452546-172453047	-20.5193	-19.4865	2pl	129.273	-0.487215	0.00744527	0	0	0	0	0	0	0	0	0	0	1	0	0	1+	0	FALSE	FALSE	-0.499276	0.0243302	-0.570883	0.0097952	0.806711	NA	0.346217	NA	Delayed down	0.0271403	10.1837	6.87122	24.0134	-2.31241	-4.43172	-1.53408	low	2.13131	0.303256	0.0227084	-0.501524	-0.620799	-1.82341	-0.277352	-0.162865	-0.181746
chr1:172477726-172478227	32.5088	29.9513	2pl	67.1741	0.466494	0.0396874	0	0	0	0	0	0	0	0	0	0	1	1	0	0	0	FALSE	FALSE	-0.145634	0.585371	-0.0532356	0.839366	0.450477	NA	-0.0209511	NA	Delayed up	0.103645	17.3263	10.1027	30.3978	1.63529	1.1279	14.8405	med	0.292342	-1.36314	2.42736	NA	NA	NA	0.411072	0.140024	0.23407
chr1:172497227-172497728	40.6883	34.0631	2pl	1115.84	0.335236	0.013192	0	0	0	0	0	0	0	0	0	0	1	0	1+	1+	0	FALSE	FALSE	-0.0905016	0.627804	0.202361	0.276411	0.062121	0.96275	-0.173263	0.905395	Delayed up	0.0361684	9.55389	7.56593	15.8413	1.89277	1.2221	8.66165	low	-0.488458	-0.810358	-1.40994	NA	NA	NA	0.217889	0.0734847	0.0921481
chr1:172537858-172538359	22.6548	7.91496	2pl	143.735	0.499185	0.000201325	0	0	0	0	0	0	0	0	0	1	0	0	0	0	0	FALSE	FALSE	0.364671	0.181628	0.468797	0.0834307	0.522172	0.727985	0.0157214	0.996464	Delayed up	0.0856856	15.5586	12.5488	18.5294	1.65093	1.40916	2.03543	med	-0.74928	0.608919	1.07643	0.843809	-1.44086	-0.331908	0.33863	0.175949	0.0212366
chr1:172671532-172672033	13.8326	16.0491	2pl	67.1364	0.542353	0.00697472	0	0	0	0	0	0	0	0	0	0	2	0	0	0	0	FALSE	FALSE	-0.000368754	0.999145	0.307404	0.363739	2.29036	NA	0.889807	NA	Delayed up	0.254591	36.3315	26.9393	48.9101	1.68281	1.23946	2.57739	hi	1.16051	NA	3.5142	NA	NA	NA	0.49575	0.287548	0.373427
chr1:172716068-172716896	0.813764	-15.0667	3pl	367.694	-0.919504	7.16e-16	0	0	0	1	0	1	0	1	Palindrome	0	0	1	1+	1+	0	FALSE	FALSE	-1.646	8.07e-19	-1.26106	4.19e-12	-0.810528	0.250338	-1.31781	0.0352648	Rapid down	0.221869	43.5506	29.3738	75.2466	-0.934427	-1.13695	-0.782187	hi	0.314538	0.653916	1.95975	0.683036	-2.83859	0.718493	-0.618067	-0.36389	-0.173043
chr1:17278448-17279421	41.8994	30.5059	2pl	331.666	-0.259804	0.0263608	0	0	0	0	0	1	0	0	0	0	3	1	1+	1+	0	FALSE	FALSE	0.0992916	0.546055	-0.185266	0.261136	0.0477828	0.980037	0.216788	0.912837	Delayed down	0.00267867	7.32914	5.52161	9.43152	-2.99538	-9.38731	-1.68535	low	-0.0526043	-0.528531	-0.668116	NA	NA	NA	-0.077137	0.0233024	0.158613
chr1:172945559-172946060	31.2736	30.8082	2pl	56.9281	0.501981	0.0200685	0	0	0	0	0	0	0	0	0	2	2	0	0	1+	0	FALSE	FALSE	0.176981	0.55962	-0.118649	0.697711	-1.07913	NA	-0.705386	NA	Delayed up	0.280158	38.6618	28.5945	47.1995	2.76566	1.78623	4.51138	hi	1.26702	-0.70099	0.168186	NA	NA	NA	0.485663	0.371893	0.205598
chr1:173092252-173092753	7.09871	1.28436	2pl	38.2089	-2.93925	1.05e-16	0	0	0	0	0	0	0	0	0	1	0	0	1+	0	1+	FALSE	FALSE	-2.97835	1.74e-32	-3.32724	3.96e-38	-2.75175	7.29e-05	-2.25593	0.00261019	Rapid down	0.192644	33.8528	30.4359	38.0498	-3.39001	-4.84961	-2.51786	hi	-0.00387846	-2.77003	2.72145	NA	NA	NA	-1.97549	-1.34	-0.163635
chr1:173123146-173123647	13.474	4.31403	2pl	310.664	0.580789	1.09e-07	0	0	0	0	0	0	0	0	0	0	2	0	1+	1+	0	FALSE	FALSE	0.0244208	0.883927	0.361976	0.0286274	0.321188	0.808828	-0.0354814	0.98996	Delayed up	0.128156	21.4136	16.979	27.7448	1.76552	1.4133	2.42677	med	-2.29683	-3.18189	-0.175495	NA	NA	NA	0.487144	0.308062	0.130087
chr1:173137643-173138144	27.5946	26.7515	2pl	34.3669	-1.09244	0.000166852	0	0	0	0	0	0	1	0	0	1	1	0	0	0	0	FALSE	FALSE	-0.970743	0.00386202	-1.20505	0.000356852	-1.4478	NA	-0.933979	NA	Rapid down	0.187901	29.7217	18.9079	36.2041	-2.35076	-4.31109	-1.36279	hi	1.78278	-0.464169	2.9115	NA	NA	NA	-0.784942	-0.59098	-0.116499
chr1:17315677-17316178	27.2671	21.803	2pl	72.558	-0.523491	0.00816221	0	0	0	0	0	0	0	0	1	0	1	1	1+	1+	0	FALSE	FALSE	0.384474	0.139241	-0.458763	0.0848666	0.110222	NA	-1.23207	NA	Delayed down	0.0340113	7.94498	5.44822	12.3387	-1.7036	-2.38355	-1.23363	low	1.31614	1.71454	0.488095	NA	NA	NA	-0.188773	-0.118049	0.0322463
chr1:173330308-173330809	48.3163	45.7013	2pl	54.4639	0.53157	0.0144893	0	0	0	0	0	0	0	0	0	2	0	1	0	0	1+	FALSE	FALSE	0.237817	0.40939	0.384792	0.174133	-0.283671	0.884364	-0.364662	0.891507	Delayed up	0.131624	18.9344	13.2934	26.1612	1.34779	1.10078	3.18869	med	0.110297	-0.354666	0.500059	NA	NA	NA	0.462243	0.13425	0.333296
chr1:173507321-173507822	5.6713	0.649755	2pl	61.6132	0.582136	0.0052082	0	0	0	0	0	0	0	0	0	1	0	0	1+	0	0	FALSE	FALSE	-0.141942	0.635848	-0.00807217	0.978143	0.779614	NA	-0.223576	NA	Delayed up	0.0746257	10.2452	7.10228	15.6458	1.18416	0.934454	1.68619	low	1.60755	-0.778808	1.16988	NA	NA	NA	0.280328	0.194829	0.0970527
chr1:173685102-173685603	12.49	11.6853	2pl	35.0404	-1.30766	9.97e-07	0	0	1	0	1	0	0	1	Palindrome	0	2	0	0	0	0	FALSE	FALSE	-1.3433	0.000167418	-1.79412	9.75e-07	-0.464723	NA	-0.0915786	NA	Rapid down	0.181734	34.314	25.3223	38.4202	-3.67529	-5.58194	-1.70127	hi	-1.11719	-2.72803	0.0612725	NA	NA	NA	-0.781437	-0.834507	-0.192987
chr1:173960564-173961065	15.4317	9.57208	2pl	75.1377	0.553639	0.00370741	0	0	0	0	0	0	0	0	0	0	0	0	0	0	1+	FALSE	FALSE	0.0204618	0.949426	0.499676	0.1138	0.614292	0.520014	-0.116722	0.964419	Delayed up	0.208089	30.9366	25.0299	37.5903	2.03842	1.63968	2.47173	hi	1.39355	2.87231	2.69502	NA	NA	NA	0.599356	0.325196	0.133747
chr1:174004975-174005476	22.7998	17.3046	2pl	44.2861	-0.793066	0.00194408	0	1	0	1	0	0	0	2	Palindrome	0	1	0	1+	1+	0	FALSE	FALSE	-1.86688	2.79e-08	-1.6784	2.72e-07	-0.788723	NA	-0.508913	NA	Rapid down	0.366387	47.2294	41.9384	50.6661	-9.02883	-25.35	-4.50086	hi	1.16051	NA	3.5142	NA	NA	NA	-0.816659	-0.874937	-0.162954
chr1:17423631-17424132	28.7454	27.304	2pl	108.075	0.426922	0.0129614	0	0	0	0	0	0	0	0	0	1	0	0	0	0	0	FALSE	FALSE	0.388845	0.0983247	0.620623	0.0074559	0.444799	NA	-0.965675	NA	Delayed up	0.275145	39.5231	29.764	48.5082	3.05263	2.25211	12.9317	hi	0.573136	0.425434	-0.126151	NA	NA	NA	0.472824	0.329646	0.123977
chr1:17439063-17439934	10.3093	-0.174881	2pl	471.664	-0.391603	0.000139102	1	0	1	0	1	0	1	1	Palindrome	1	0	0	0	1+	1+	FALSE	FALSE	-0.48164	0.0017317	-0.63041	3.98e-05	-0.910284	7.3e-06	-0.674734	0.00416844	Rapid down	0.0589332	23.6949	19.9209	25.5468	-3.43129	-14.8545	-2.20646	med	0.273137	-0.639564	-0.0762253	NA	NA	NA	-0.39681	-0.133839	-0.0344801
chr1:174408060-174408561	45.235	42.4018	2pl	548.667	-0.265232	0.0135557	0	0	0	0	0	0	0	0	0	2	0	0	1+	1+	1+	FALSE	FALSE	-0.329141	0.0291526	-0.298121	0.0470454	0.0893543	0.920969	0.107558	0.932541	Delayed down	0.0425895	7.32239	4.16752	13.8107	-1.36308	-9.70104	-0.927821	low	-0.106054	-0.320745	0.791217	NA	NA	NA	-0.122297	-0.0847308	-0.106234
chr1:174409848-174410674	28.1948	7.52681	3pl	509.855	-0.418863	0.000205699	0	0	0	0	0	0	0	0	0	2	0	4	1+	0	1+	FALSE	FALSE	0.251555	0.148309	0.0229012	0.8955	0.211127	0.66355	0.253316	0.663582	Delayed down	0.00975812	5.8056	4.89612	6.98854	-2.05912	-3.71014	-1.48217	low	0.0613932	-0.273746	0.0932875	0.376445	1.11997	0.721093	-0.0919287	0.00581605	0.070135
chr1:1746195-1746696	43.1084	40.5363	2pl	426.304	0.397482	0.0193683	0	0	0	0	0	0	0	0	1	0	1	0	0	1+	0	FALSE	FALSE	-0.201151	0.48201	0.716232	0.00979403	0.809242	0.44798	0.686925	0.668762	Delayed up	3.08e-05	2.95486	2.03093	7.16432	3.90602	1.72863	18.5796	low	2.09215	NA	NA	NA	NA	NA	-0.0504962	0.0637718	-0.151277
chr1:174643131-174643632	40.3995	31.1124	2pl	47.812	0.523399	0.0315499	0	0	0	0	0	0	0	0	1	1	1	0	0	0	0	FALSE	FALSE	-0.163235	0.655621	0.487516	0.167868	-0.461372	NA	-0.425314	NA	Delayed up	0.00613423	10.4088	7.51307	16.7006	3.53848	1.91782	11.0414	low	0.0752709	1.15322	-0.50872	NA	NA	NA	0.387912	0.0958326	0.0121354
chr1:174713787-174714288	-20.1277	-22.9297	2pl	33.2068	-2.1213	5.66e-11	0	0	1	0	0	0	0	1	Palindrome	1	0	1	1+	1+	0	FALSE	FALSE	-2.63679	4.7e-23	-3.35282	1.29e-31	-2.74217	2e-19	-2.20393	7.05e-13	Rapid down	0.22842	35.886	29.9982	43.4182	-3.21895	-4.74354	-2.53592	hi	1.32202	2.35308	2.46905	-1.45503	-0.236627	-0.134216	-2.15401	-1.21683	-0.622958
chr1:174883347-174883848	-2.37151	-4.48448	2pl	47.4631	0.636242	0.0156368	0	0	0	0	0	0	0	0	0	0	0	0	0	0	0	FALSE	FALSE	0.468829	0.213067	0.499943	0.179784	-1.73914	NA	-0.293912	NA	Delayed up	0.115077	14.9865	9.07558	31.1503	1.1481	0.78316	3.09202	med	2.10928	1.53288	3.22768	NA	NA	NA	0.403649	0.197759	0.176996
chr1:174902629-174903130	10.926	12.7982	2pl	41.4206	-0.637585	0.0213335	0	0	0	1	0	0	0	1	Palindrome	3	0	0	0	0	1+	FALSE	FALSE	-0.811392	0.00276126	-1.08348	7.14e-05	0.494774	NA	0.300623	NA	Rapid down	0.139754	21.6686	8.8919	54.9232	-1.35651	-32.2945	-0.848041	med	-0.344468	0.00443977	0.144196	NA	NA	NA	-0.172255	-0.27613	-0.227285
chr1:175033908-175034409	-2.14454	-1.76789	2pl	103.402	-0.447594	0.00983754	0	0	0	0	0	0	0	0	0	0	1	1	1+	1+	0	FALSE	FALSE	0.171046	0.396725	-0.205867	0.311069	-0.878509	NA	-1.27139	NA	Delayed down	0.104014	12.1077	6.64313	21.2101	-0.804704	-1.00409	-0.666962	low	-2.4474	-0.595426	0.358742	NA	NA	NA	-0.0573956	-0.206373	-0.0566692
chr1:175130954-175131455	17.6585	15.1557	2pl	152.767	0.526137	0.000949398	0	0	0	0	0	0	0	0	1	0	1	0	0	0	1+	FALSE	FALSE	-0.228661	0.354281	0.474435	0.0492558	0.090006	0.970108	0.0699918	0.982139	Delayed up	0.337674	43.9144	37.6707	51.3155	4.67206	3.28823	10.5776	hi	-0.0128088	1.02916	-0.637834	NA	NA	NA	0.548654	0.538824	0.125669
chr1:17516737-17517238	28.5067	28.0793	2pl	52.4641	-0.520901	0.0298597	0	0	0	0	0	0	1	0	0	1	0	0	0	0	0	FALSE	FALSE	-0.125909	0.663939	-0.257678	0.372838	0.980462	NA	-0.175529	NA	Delayed down	0.134147	18.1003	12.0325	31.0313	-0.924551	-1.30146	-0.687211	med	-0.238571	-0.394321	-0.56851	NA	NA	NA	-0.339549	-0.284528	-0.209125
chr1:175192890-175193391	26.3882	22.1608	2pl	300.12	-0.395821	0.000388015	0	0	1	0	1	0	0	1	Palindrome	1	3	2	0	1+	0	FALSE	FALSE	-0.328835	0.0482794	-0.467412	0.00494209	-1.31855	NA	0.46204	NA	Delayed down	0.134546	24.8756	17.312	32.3828	-2.38789	-4.09866	-1.61516	med	2.72325	-0.145485	-0.154793	NA	NA	NA	-0.392964	-0.183745	-0.055166
chr1:17520798-17521299	-28.23	-36.9326	2pl	65.7477	-1.18389	1.21e-09	0	0	0	0	0	0	0	0	0	0	0	0	1+	0	0	FALSE	FALSE	0.361856	0.14579	-0.624952	0.0152749	0.257938	NA	-1.5992	NA	Delayed down	0.0344708	9.93281	8.03152	13.3591	-1.85578	-2.40594	-1.4771	low	-0.633122	0.0317412	-2.61686	NA	NA	NA	-0.511835	-0.334563	0.0772343
chr1:175330445-175330946	24.4632	18.7842	2pl	31.8753	0.709885	0.0185891	0	0	0	0	0	0	0	0	0	1	1	0	0	0	0	FALSE	FALSE	0.39037	0.29723	0.506191	0.170283	0.0140202	NA	0.230559	NA	Delayed up	0.0364032	25.3273	17.5684	28.5563	4.58985	2.17519	10.3776	med	0.396435	-0.354541	0.529898	NA	NA	NA	0.688317	0.397581	0.0532286
chr1:175388258-175388759	5.5076	1.80014	2pl	188.474	0.483699	0.000120243	0	0	0	0	0	0	0	0	0	0	0	1	1+	1+	1+	FALSE	FALSE	0.0108352	0.960767	0.580445	0.00695017	-0.00432639	NA	0.316237	NA	Delayed up	0.202948	31.2267	24.074	38.4854	2.40982	1.65629	3.21987	hi	-1.55631	0.0647902	0.222919	NA	NA	NA	0.477942	0.344212	0.149404
chr1:175421084-175422042	20.1192	-1.99638	2pl	66.7401	-1.6454	6.7e-18	0	0	0	0	0	0	0	0	0	1	1	0	0	0	1+	FALSE	FALSE	-1.74977	9.53e-14	-2.20178	9.18e-20	-3.26703	0.000752639	-1.45527	0.221259	Rapid down	0.062778	16.3929	13.8567	20.1708	-2.17349	-3.05083	-1.82807	med	-4.01874	-0.970625	0.218419	NA	NA	NA	-1.08889	-0.394567	-0.0888927
chr1:1754432-1754933	-10.7431	-17.5753	2pl	57.1911	-1.27248	2.83e-08	0	0	1	0	0	0	0	1	Palindrome	0	0	2	1+	1+	0	FALSE	FALSE	-0.603198	0.0337086	-1.50518	3.68e-07	-0.816141	NA	-0.261885	NA	Delayed down	0.0865903	30.647	27.7241	37.2083	-5.25637	-10.94	-3.13031	hi	1.74654	0.175739	-1.11818	NA	NA	NA	-0.981967	-0.657839	-0.111706
chr1:175492122-175492623	-14.0007	-19.0911	2pl	56.4076	-0.72091	0.00190969	0	0	0	0	0	0	0	0	0	0	1	0	1+	1+	1+	FALSE	FALSE	-0.0371491	0.907983	-0.311402	0.333857	-2.15874	NA	0.564156	NA	Delayed down	0.121859	18.1885	12.9724	24.5881	-1.50657	-3.1453	-1.18868	med	-1.74615	-1.18387	-0.226816	NA	NA	NA	-0.558364	-0.100302	-0.200749
chr1:175500357-175500858	19.3566	11.9595	2pl	195.238	-0.676681	1.03e-08	0	0	0	0	0	0	0	0	1	1	0	0	1+	1+	1+	FALSE	FALSE	-0.542682	0.000950753	-0.637866	9.34e-05	-1.27145	0.0160679	-0.626541	0.518642	Rapid down	0.0839169	11.1458	8.06326	14.6586	-1.11016	-1.2808	-0.983432	low	-1.10586	-0.443281	-0.353765	NA	NA	NA	-0.299242	-0.286648	-0.123052
chr1:175673390-175673891	-19.47	-29.6084	2pl	69.0272	-0.820039	0.000569057	0	1	0	0	0	0	0	1	Palindrome	0	1	1	1+	1+	0	FALSE	FALSE	-0.982042	6.24e-07	-1.07567	3.83e-08	-1.77421	0.0245444	-1.36846	0.184791	Rapid down	0.00771376	26.6171	24.7728	29.6746	-9.19043	-16.9699	-2.78677	med	-3.20403	0.250948	0.614864	NA	NA	NA	-0.822649	-0.44638	-0.0795702
chr1:17573611-17574112	-3.55972	-15.7907	2pl	142.896	-2.21509	1.39e-42	0	0	1	0	0	0	0	1	Palindrome	0	2	0	1+	1+	0	FALSE	FALSE	-1.37638	5.34e-18	-1.95554	1.21e-32	-1.12101	0.0235909	-0.719186	0.340062	Rapid down	0.222434	34.1185	31.2686	36.3311	-2.72844	-3.22376	-2.34892	hi	0.292567	-1.6123	-2.37209	NA	NA	NA	-1.71453	-1.08842	-0.22716
chr1:17574483-17574984	3.40721	5.21135	2pl	70.4466	-0.895743	2.24e-06	0	0	0	0	0	0	0	0	0	0	1	0	0	0	0	FALSE	FALSE	-0.143282	0.547458	-0.787491	0.00130303	-0.773551	0.29148	-1.1228	0.131001	Delayed down	0.232483	33.4484	27.4246	41.3741	-1.72445	-2.23519	-1.38426	hi	2.03743	0.591202	-1.82673	NA	NA	NA	-0.704796	-0.472309	-0.266315
chr1:17575249-17575750	33.7859	28.8413	2pl	57.9492	-0.99371	2.34e-06	0	0	0	0	0	0	0	0	0	0	0	1	0	0	0	FALSE	FALSE	0.0845507	0.783367	-0.479929	0.127303	-0.782688	0.392831	-0.480129	0.769219	Delayed down	0.0587062	8.63497	5.73522	13.2589	-1.28868	-1.64496	-1.03626	low	0.494232	0.187635	-0.387771	NA	NA	NA	-0.484329	-0.302053	-0.197317
chr1:17575781-17576282	52.9695	38.5711	3pl	138.626	-0.374723	0.0185806	0	0	0	0	0	0	0	0	0	0	3	0	1+	1+	0	FALSE	FALSE	0.583004	0.00752062	-0.0968697	0.662985	-0.470567	0.74115	-0.468949	0.817663	Rapid down	2.79e-05	3.99084	1.97037	6.41794	-5.16539	-17.0656	-2.80542	low	1.41789	0.47664	-2.30561	NA	NA	NA	0.0108435	0.0702144	0.0111317
chr1:175779584-175780085	1.20435	-19.8786	2pl	45.6191	1.07483	5.6e-07	0	0	0	0	0	0	0	0	0	1	0	0	0	0	0	FALSE	FALSE	0.280893	0.416897	0.828871	0.013091	0.279383	NA	0.350374	NA	Delayed up	0.0684764	11.1766	8.89148	14.4979	1.38625	1.19739	1.6481	low	1.5305	1.15037	1.36082	NA	NA	NA	0.706769	0.473606	0.0425969
chr1:17581276-17581777	7.03412	4.93206	2pl	73.1303	-1.78959	2.34e-18	0	0	0	0	0	0	0	0	2+	0	0	1	1+	1+	0	FALSE	FALSE	-1.09559	9.05e-06	-1.88392	2.35e-13	-0.244677	0.919227	-0.52762	0.848587	Rapid down	0.197621	33.5157	28.8404	39.0807	-3.01177	-4.42582	-2.34382	hi	-0.464254	-0.116368	-1.45788	NA	NA	NA	-1.45097	-0.97639	-0.379543
chr1:175827097-175827974	28.33	19.8717	2pl	675.526	-0.266887	0.00336396	2	0	0	0	0	0	0	0	1	0	1	1	1+	1+	1+	FALSE	FALSE	-0.130059	0.394013	-0.0483953	0.749757	-0.413519	0.569848	0.0780088	0.966468	Delayed down	0.11487	25.4493	20.8309	30.878	-2.83084	-14.6469	-2.10817	med	-3.20403	1.83636	1.99938	-0.118514	-0.544612	-2.61319	-0.284219	-0.102747	-0.00792699
chr1:17587581-17588082	26.7825	7.37895	2pl	299.927	-0.560061	0.000182593	0	0	0	0	0	0	0	0	0	0	2	0	0	0	0	FALSE	FALSE	0.0543129	0.758547	-0.682682	0.000151989	-0.0170188	0.994138	0.47988	0.805972	Delayed down	1.43e-06	5.54311	2.12244	6.9876	-6.2519	-51.0772	-2.95785	low	-0.215923	0.105688	-0.921525	NA	NA	NA	-0.0813913	-0.0146343	0.070303
chr1:17588171-17588672	24.9762	10.1424	2pl	234.573	-0.471199	0.000215865	0	0	0	0	0	0	0	0	0	0	3	0	1+	1+	0	FALSE	FALSE	0.172865	0.384206	-0.405424	0.044003	-0.5296	0.77264	-0.128579	0.972465	Delayed down	0.0180346	8.74775	6.60632	12.0086	-2.09807	-3.24333	-1.4663	low	1.15616	0.222067	0.0479196	NA	NA	NA	-0.260181	-0.142992	0.0664685
chr1:175884552-175885053	35.5316	23.8646	3pl	101.146	-0.653124	2.69e-05	0	0	0	0	0	0	0	0	1	1	0	0	1+	0	1+	FALSE	FALSE	-0.175858	0.349826	-0.654202	0.000622843	-0.983314	0.479661	-0.359414	0.907394	Delayed down	0.119347	16.4065	11.6853	25.4379	-1.12795	-1.38803	-0.905189	med	-1.98449	-0.752	-0.759079	NA	NA	NA	-0.340793	-0.232241	-0.00239416
chr1:176058666-176059167	35.7484	29.1593	2pl	85.8148	-0.473715	0.0122308	0	0	0	0	0	0	0	0	1	0	0	2	0	0	0	FALSE	FALSE	-0.226312	0.400161	-0.468984	0.081252	0.0263457	NA	-0.374292	NA	Delayed down	0.0242883	9.95169	7.46142	16.8895	-2.18857	-3.52516	-1.51439	low	2.10928	2.35308	3.8238	NA	NA	NA	-0.259004	-0.134268	0.0089097
chr1:176090004-176090505	59.2873	42.3521	2pl	61.9407	-0.551335	0.0136449	0	0	0	0	0	0	0	0	1	1	1	0	1+	1+	1+	FALSE	FALSE	0.0216778	0.932045	0.0554914	0.825891	0.0659653	NA	0.235802	NA	Delayed down	4.17e-06	7.70952	6.81914	8.24942	-7.48247	-11.8615	-5.90182	low	1.73872	1.59364	1.6773	NA	NA	NA	-0.21948	0.118612	0.0976575
chr1:176374914-176375415	17.8721	17.1362	2pl	131.912	0.341182	0.0427778	0	0	0	0	0	0	0	0	0	0	0	0	1+	0	0	FALSE	FALSE	0.163791	0.429594	0.347106	0.0890955	1.51943	NA	0.639642	NA	Delayed up	0.217167	33.2615	20.3298	46.9693	2.9604	1.49864	10.4236	hi	NA	NA	4.07589	NA	NA	NA	0.310085	0.261182	0.0913295
chr1:176450456-176450957	-38.6399	-44.2515	2pl	77.1896	1.01023	1.02e-05	0	0	0	0	0	0	0	0	0	1	1	0	0	0	0	FALSE	FALSE	-0.0870848	0.792276	0.44704	0.163842	-0.325703	NA	0.011594	NA	Delayed up	0.0449385	6.21355	4.12603	11.0702	1.24148	0.949587	1.97577	low	NA	2.35308	3.04178	NA	NA	NA	0.344967	0.236864	0.209903
chr1:176517402-176517903	5.34198	-26.7128	2pl	1404.57	0.347543	1.33e-06	0	0	0	0	0	0	0	0	0	1	0	0	1+	1+	1+	FALSE	FALSE	0.0100593	0.939673	0.266072	0.0442628	0.424869	0.167554	0.353219	0.414738	Delayed up	0.0908783	13.1558	11.1452	15.5505	1.25915	1.14518	1.391	med	-0.528512	-0.386389	-0.101086	NA	NA	NA	0.223364	0.112065	0.0546588
chr1:176558689-176559190	27.154	18.5044	2pl	126.943	0.660841	0.000195191	0	0	0	1	0	0	0	1	Palindrome	0	0	1	1+	0	0	FALSE	FALSE	0.0053837	0.98317	0.556301	0.0254486	0.22542	0.923204	0.501267	NA	Delayed up	0.0566655	8.18443	5.44751	11.8314	1.20135	1.01599	1.61148	low	1.60433	0.130962	2.80158	NA	NA	NA	0.334572	0.286104	0.221002
chr1:176559365-176560283	16.4863	0.0748473	2pl	563.041	0.469225	1.26e-07	0	0	0	1	0	0	0	1	Palindrome	0	0	1	0	1+	0	FALSE	FALSE	0.163471	0.254873	0.242101	0.0894597	1.12921	0.0921521	0.923634	0.320931	Delayed up	0.0780683	12.482	10.1817	16.182	1.39587	1.18795	1.74205	low	-0.666545	-0.337281	1.21216	0.0623663	-2.84939	-0.830421	0.315268	0.200212	0.0410089
chr1:176602290-176602791	12.4713	-22.1186	2pl	102.129	0.903802	3.18e-10	0	0	0	0	0	0	0	0	0	0	2	0	0	0	0	FALSE	FALSE	0.215416	0.475718	1.04203	0.000357064	0.925807	0.301597	0.778551	0.553331	Delayed up	0.0233531	13.2121	11.1995	15.8109	2.65915	2.28213	3.19233	med	-1.40832	0.905735	0.673348	NA	NA	NA	0.755763	0.205224	-0.133344
chr1:176695963-176696464	4.17771	4.27544	2pl	196.863	0.310177	0.0396861	0	0	0	0	0	0	0	0	0	0	0	1	1+	0	0	FALSE	FALSE	0.261253	0.118481	0.392323	0.0176127	0.395184	NA	-0.0078947	NA	Delayed up	0.16093	21.8485	11.2572	42.5686	1.24567	0.845014	6.11317	med	-0.630338	-0.344429	0.212553	NA	NA	NA	0.211061	0.0729782	0.203865
chr1:17671218-17672126	22.8323	9.66814	2pl	270.174	-0.626655	2.43e-06	0	0	0	0	1	0	0	0	0	0	3	0	0	1+	0	FALSE	FALSE	0.136255	0.479633	-0.442067	0.0234346	1.05816	0.39925	1.4519	0.222442	Delayed down	0.0163131	6.61837	5.43329	8.54112	-1.90596	-4.39704	-1.37024	low	-0.370165	0.294852	-1.28924	NA	NA	NA	-0.246943	-0.109502	-0.0613192
chr1:176724335-176724836	23.7746	17.6468	2pl	82.2197	0.486645	0.0138049	0	0	0	0	0	0	0	0	0	1	0	0	0	0	1+	FALSE	FALSE	0.0451979	0.868511	0.623562	0.0196285	0.76287	NA	-0.538417	NA	Delayed up	0.0775257	30.5126	26.4189	36.6389	4.97871	3.30421	11.176	hi	-1.2009	-0.842511	0.800875	NA	NA	NA	0.637197	0.386839	0.0228835
chr1:176785812-176786952	8.68537	-1.74934	2pl	735.993	0.555495	4.79e-13	0	1	0	0	0	0	0	1	Palindrome	3	0	0	0	1+	1+	FALSE	FALSE	0.219919	0.13601	0.437851	0.00284881	1.49734	1.14e-08	0.56321	0.215636	Delayed up	0.172202	27.4285	23.1014	31.8917	2.14096	1.73503	2.62413	hi	-0.198366	0.395977	0.182491	1.48575	1.25438	0.767779	0.497921	0.327647	0.108275
chr1:176795892-176796393	-3.25539	-21.9436	2pl	49.7626	1.12309	3.69e-06	0	0	0	0	0	0	0	0	0	0	2	0	0	0	0	FALSE	FALSE	-0.0408029	0.925957	0.892406	0.0336351	0.185035	NA	-0.374025	NA	Delayed up	0.00569048	4.92513	4.07801	6.17838	2.14718	1.31289	3.59103	low	2.30099	NA	2.46905	0.454181	0.640887	0.469292	0.2827	0.0550895	-0.0328267
chr1:17682359-17682860	8.02579	8.23123	2pl	79.8109	-0.403417	0.0404268	0	0	0	0	0	0	0	0	1	0	1	1	0	1+	0	FALSE	FALSE	-0.284608	0.20457	-0.707043	0.00187055	-0.774038	NA	-0.601584	NA	Delayed down	0.000391368	27.674	6.175	47.4103	-6.41421	-51.3423	-1.15459	hi	-0.182062	-0.969152	-0.311481	NA	NA	NA	-0.156563	-0.25479	-0.0350525
chr1:176843656-176844157	17.7949	9.50001	2pl	85.6024	0.556572	0.00181862	0	0	0	0	1	0	0	0	0	0	1	0	0	0	0	FALSE	FALSE	0.110543	0.688755	0.401935	0.139008	1.15221	NA	1.15134	NA	Delayed up	0.108596	27.3161	21.6107	33.9161	3.22437	1.85234	20.8275	hi	-2.27602	-1.25946	-1.20577	NA	NA	NA	0.504487	0.361768	0.0538294
chr1:176847038-176847539	2.56111	-15.964	2pl	49.4394	1.0439	1.21e-05	0	0	0	0	0	0	0	0	0	1	2	0	0	0	0	FALSE	FALSE	0.472642	0.251552	1.0067	0.0112921	0.786245	NA	0.536068	NA	Delayed up	0.00768306	4.34158	3.80125	5.77771	1.77954	1.05648	2.98571	low	2.10928	2.66065	4.13587	NA	NA	NA	0.251435	0.11977	0.239004
chr1:176880892-176881393	37.145	35.2096	2pl	235.19	0.32169	0.0158231	0	0	0	0	0	0	0	0	0	0	0	0	0	0	0	FALSE	FALSE	0.0146362	0.933483	0.162839	0.347679	1.10942	NA	0.142771	NA	Delayed up	0.139856	20.9908	13.0724	32.1942	0.928545	0.722833	1.28503	med	-0.216812	0.456188	0.842628	NA	NA	NA	0.21794	0.108762	0.126236
chr1:176996455-176996956	-22.6772	-26.3438	2pl	192.968	0.613398	8.58e-05	0	0	0	0	0	0	0	0	0	0	0	0	0	0	1+	FALSE	FALSE	-0.373516	0.131009	0.279264	0.243809	1.60653	NA	0.656559	NA	Delayed up	0.0165325	10.8044	8.13273	24.0674	2.65404	1.98777	8.5697	low	-1.29103	-0.0946471	1.94047	NA	NA	NA	0.533574	0.231392	0.0246135
chr1:177029440-177029941	16.1106	17.4633	2pl	86.4518	0.507672	0.00659632	0	0	0	0	0	0	0	0	0	0	0	1	1+	0	1+	FALSE	FALSE	-0.119432	0.672589	0.338796	0.221373	1.14577	NA	-0.0652337	NA	Delayed up	0.670996	58.1954	49.7904	67.6844	5.18026	2.77937	14.4275	hi	-2.82095	-2.0885	-0.946978	NA	NA	NA	0.648539	0.437067	0.349961
chr1:177072169-177073020	-18.9816	-32.6831	3pl	754.08	-1.32389	6.75e-41	0	0	0	0	0	0	0	0	0	3	1	0	1+	1+	1+	FALSE	FALSE	-1.1927	2.87e-12	-1.20045	1.78e-12	-2.74909	5.09e-20	-1.74981	8.13e-09	Rapid down	0.303593	59.7406	43.282	94.8368	-1.14376	-1.48982	-0.918809	hi	-1.52419	-1.27268	-0.230374	-1.27877	0.405972	-0.0314874	-0.971647	-0.665732	-0.249903
chr1:177145086-177145838	1.50731	-4.18446	3pl	467.025	-0.294184	0.00878878	0	0	0	0	0	0	0	0	0	0	3	1	1+	1+	1+	FALSE	FALSE	-0.788775	0.00956768	-0.634097	0.0368817	-0.684417	0.434176	-1.66134	0.00872301	Rapid down	0.0107165	5.5364	4.12821	10.1422	-1.96936	-2.92903	-1.20171	low	1.16051	3.62784	5.12521	NA	NA	NA	-0.0237069	0.00202423	0.0885112
chr1:177164472-177164973	18.3639	16.4134	2pl	172.566	-0.327177	0.0337313	0	0	0	0	0	0	0	0	0	0	0	0	0	0	0	FALSE	FALSE	0.00969988	0.956852	-0.0176621	0.920958	-0.626336	NA	-2.91816	NA	Delayed down	0.178973	26.3881	16.7699	38.8516	-1.33315	-2.69897	-1.00845	med	-0.191706	-1.83206	-0.368375	NA	NA	NA	-0.245799	-0.186239	0.024508
chr1:177170593-177171657	26.2355	26.6292	2pl	497.396	-0.299666	0.0401273	0	0	0	0	0	0	0	0	1	0	0	1	0	1+	0	FALSE	FALSE	0.130484	0.407235	-0.0891651	0.571608	0.291838	NA	0.575141	NA	Delayed down	0.312675	41.6945	26.3047	63.2422	-2.14816	-3.8634	-1.46145	hi	3.17665	2.4822	-1.81276	NA	NA	NA	-0.317922	-0.169532	-0.138443
chr1:177207362-177207863	3.01078	-6.02755	3pl	57.6963	-2.83758	1.42e-26	0	1	0	1	0	0	0	2	Palindrome	0	1	0	0	0	0	FALSE	FALSE	-2.41471	1.07e-19	-3.16872	2.58e-27	-1.98195	0.0339091	-1.51509	0.217468	Rapid down	0.284661	61.0487	36.9587	222.58	-1.0488	-1.34488	-0.803457	hi	-2.18413	-3.58448	-1.85999	-0.523858	0.352231	0.770729	-1.81251	-0.957784	-0.462524
chr1:177208268-177208769	40.6759	33.4922	2pl	39.5529	-0.636727	0.0137467	0	0	0	0	0	0	0	0	1	2	0	0	0	0	0	FALSE	FALSE	-0.454021	0.150107	-0.561769	0.0737088	-0.530692	NA	0.152006	NA	Delayed down	0.0534121	13.1107	9.80967	19.2065	-1.93225	-2.87685	-1.41157	med	NA	2.92834	4.58398	NA	NA	NA	-0.409132	-0.18088	-0.0234445
chr1:177248439-177248940	-40.5582	-43.252	2pl	103.478	-1.18881	2.02e-07	0	0	0	0	1	0	0	0	0	1	0	0	1+	0	1+	FALSE	FALSE	0.174347	0.762771	-1.14039	0.0518474	0.549171	NA	0.676655	NA	Delayed down	0.0135565	9.8724	6.90322	19.5476	-2.56143	-9.3717	-1.66157	low	-0.92005	-3.93311	-0.873922	NA	NA	NA	-0.338521	-0.218827	-0.184102
chr1:177273053-177273554	19.811	16.9257	2pl	150.482	-0.522286	0.000577098	0	0	0	0	0	0	0	0	0	0	1	0	1+	1+	1+	FALSE	FALSE	0.134465	0.435409	-0.354531	0.0418623	-0.0722116	0.980116	-1.07761	NA	Delayed down	3.5e-05	26.6204	9.8763	29.5239	-10.9439	-20.5303	-1.57739	med	0.582409	1.61424	1.03897	NA	NA	NA	-0.407328	-0.342548	-0.0135021
chr1:177310399-177310900	14.0894	12.9864	2pl	112.27	-0.780888	8.38e-06	0	0	0	0	0	0	0	0	2+	1	0	0	1+	0	1+	FALSE	FALSE	-0.778681	5.84e-05	-0.96525	6.07e-07	-1.31928	0.0132211	-1.15447	0.0729252	Rapid down	0.277195	38.8951	32.2607	47.9853	-3.56503	-5.11767	-2.66734	hi	-0.120663	-0.85003	1.92359	NA	NA	NA	-0.666444	-0.570923	-0.222686
chr1:177351285-177351786	42.4265	31.415	3pl	948.639	-0.203523	0.0191994	0	0	0	0	0	0	0	0	0	1	0	0	1+	1+	1+	FALSE	FALSE	0.0322146	0.802699	-0.176384	0.171399	0.089326	0.947845	0.389455	0.726028	Delayed down	0.0535978	11.2532	7.96314	15.9187	-1.65537	-2.3087	-1.27254	low	-1.00769	-1.39103	-0.170091	NA	NA	NA	-0.0938218	-0.0284042	0.0836405
chr1:17768527-17769028	9.34341	3.68064	2pl	43.8373	0.686133	0.0346479	0	0	0	0	0	0	0	0	0	0	1	0	0	0	0	FALSE	FALSE	-0.413437	0.254741	0.0882084	0.800735	2.07734	NA	3.10407	NA	Delayed up	0.000595457	5.23959	2.33038	7.13278	3.92678	0.951719	5.4713	low	0.070909	1.12438	0.384627	NA	NA	NA	0.189966	0.06223	0.347404
chr1:177793806-177794307	17.0655	16.9739	2pl	69.8001	-0.766244	7.49e-05	0	0	0	0	0	0	0	0	1	1	0	0	1+	0	1+	FALSE	FALSE	-0.482664	0.0332668	-0.566639	0.0119275	-0.675997	NA	-0.229496	NA	Delayed down	0.204337	31.0054	23.4515	39.7925	-2.19149	-3.24029	-1.66398	hi	2.4708	1.78882	1.27619	NA	NA	NA	-0.639371	-0.429512	-0.23558
chr1:177800367-177801139	25.1193	12.9318	2pl	265.198	-0.571429	1.25e-07	0	0	0	1	0	2	0	1	Palindrome	2	1	1	1+	1+	1+	FALSE	FALSE	0.323089	0.0386222	0.0114863	0.941596	0.272494	0.861712	0.19129	0.942147	Delayed down	0.0707295	12.0014	9.32562	15.7657	-1.48823	-1.8176	-1.21821	low	-2.50646	-0.608744	0.747598	NA	NA	NA	-0.338914	-0.250768	0.0114446
chr1:177906491-177906992	35.99	37.0128	2pl	26.9734	-0.876426	0.00658573	0	0	1	0	0	0	0	1	Palindrome	0	3	0	0	0	0	FALSE	FALSE	-1.26137	0.00293901	-1.73039	6.88e-05	-0.267054	NA	-0.318242	NA	Rapid down	0.13425	21.8244	11.7768	39.1692	-1.66461	-3.57232	-1.11486	med	-1.2009	0.216053	0.896311	NA	NA	NA	-0.550449	-0.417913	-0.324441
chr1:177945923-177946820	0.691159	-14.1594	2pl	644.043	-1.27567	7.66e-56	0	1	0	0	0	0	0	1	Palindrome	1	4	2	1+	1+	1+	FALSE	FALSE	-0.968457	1.86e-11	-1.28977	5.17e-19	-2.42382	1.41e-07	-1.23078	0.0206876	Rapid down	0.174225	31.9182	29.7193	33.7892	-3.15921	-3.69555	-2.70121	hi	-2.98821	-1.54768	-1.1939	NA	NA	NA	-1.04703	-0.748459	-0.225597
chr1:178028803-178029304	9.84059	11.7539	2pl	107.126	0.711645	1.68e-06	0	0	0	0	0	1	0	0	0	0	1	1	0	1+	1+	FALSE	FALSE	0.260786	0.337655	0.569278	0.0336549	1.5218	NA	0.202064	NA	Delayed up	0.297167	40.2107	34.5233	47.8723	2.03156	1.7425	2.47435	hi	-2.64277	2.26943	2.66052	NA	NA	NA	0.726023	0.426802	0.415605
chr1:178104647-178105148	41.2018	40.2716	2pl	73.9547	0.42985	0.0318915	0	0	0	0	0	0	0	0	0	1	0	2	1+	0	1+	FALSE	FALSE	0.152063	0.54169	0.469631	0.0542395	-0.801923	NA	-0.338426	NA	Delayed up	0.114508	15.0084	9.83768	27.0875	1.12953	0.900962	1.59104	med	0.435447	3.10868	2.68075	NA	NA	NA	0.31138	0.145967	0.285863
chr1:178262048-178262549	15.2852	-0.860662	2pl	73.7969	-1.5437	2.53e-18	0	0	1	0	0	0	1	1	Palindrome	1	0	0	0	0	0	FALSE	FALSE	-1.35907	2.46e-06	-1.45891	3.21e-07	-0.723488	NA	-0.344373	NA	Rapid down	0.12496	19.1492	16.175	22.6996	-1.4876	-1.75957	-1.3112	med	-0.597578	-1.25946	0.625105	NA	NA	NA	-0.907188	-0.452297	-0.160822
chr1:178320090-178320591	26.1749	18.216	2pl	53.0129	-0.475142	0.03863	0	0	0	0	0	0	0	0	0	0	0	2	0	0	0	FALSE	FALSE	-0.160311	0.569441	0.0354201	0.898094	-0.242207	NA	-1.64481	NA	Delayed down	0.0394655	16.078	10.1149	21.1235	-2.62616	-9.79075	-1.7334	med	2.10061	0.657534	-2.44839	NA	NA	NA	-0.412196	-0.159845	-0.151271
chr1:178471600-178472101	15.9748	13.8722	2pl	184.663	1.07296	3.77e-12	0	0	0	0	0	0	0	0	0	0	1	0	0	1+	0	FALSE	FALSE	0.401056	0.38738	0.929569	0.0444729	-0.0504017	0.985212	-0.769315	0.671553	Delayed up	0.268482	37.9268	31.5171	44.7027	2.75009	2.22092	3.50352	hi	1.1542	-0.300729	-0.196438	NA	NA	NA	1.06544	0.833314	0.42055
chr1:178593022-178594000	34.6976	30.3373	2pl	89.3732	-0.449448	0.0228858	0	0	1	0	0	0	0	1	Palindrome	1	2	1	0	1+	1+	FALSE	FALSE	-0.731461	0.00246045	-0.905636	0.000173974	-0.616665	0.585832	0.00396354	0.999408	Rapid down	0.268448	42.2083	33.7643	49.662	-5.72331	-25.302	-3.48929	hi	-1.32986	-0.494965	0.766635	-0.815949	0.0388119	0.0329356	-0.433977	-0.410481	-0.0601201
chr1:178634393-178634894	40.5668	38.9555	2pl	43.8817	0.52156	0.0455459	0	0	0	0	0	0	0	0	1	0	2	0	0	0	0	FALSE	FALSE	-0.477967	0.180797	-0.0324231	0.92523	0.802336	NA	0.379148	NA	Delayed up	0.11772	15.911	8.59903	24.2411	1.05624	0.853766	1.54466	med	NA	3.57047	2.80313	NA	NA	NA	0.251016	0.277531	0.0679547
chr1:178645135-178645924	-4.56582	-9.3541	2pl	163.424	-1.23627	5.11e-22	0	0	0	1	0	0	1	1	Palindrome	0	0	1	1+	0	1+	FALSE	FALSE	-0.655698	0.000341677	-1.15272	5.24e-10	-1.6236	0.23946	-0.659172	0.829302	Rapid down	0.137496	22.0122	17.7092	27.4794	-1.70253	-2.19943	-1.41703	med	1.33379	0.158194	1.88783	NA	NA	NA	-0.856314	-0.5101	-0.222944
chr1:178782339-178782840	11.3177	9.07482	2pl	167.428	-0.823847	3.42e-07	0	0	1	0	0	0	0	1	Palindrome	0	2	0	1+	1+	0	FALSE	FALSE	-0.696435	0.000468476	-0.817856	3.65e-05	-0.770192	0.432723	-0.363226	0.854912	Rapid down	0.216783	30.8926	25.5383	36.6831	-1.72915	-2.05976	-1.44007	hi	-2.02577	0.189439	0.434812	NA	NA	NA	-0.722827	-0.347842	-0.183988
chr1:178869036-178869766	40.1313	33.5629	2pl	102.187	-0.467951	0.0100299	0	0	0	0	0	0	0	0	0	0	0	0	0	0	0	FALSE	FALSE	0.232944	0.2937	0.103111	0.6412	-0.563912	0.446217	-0.501575	0.637288	Delayed down	0.0865365	16.4753	11.4868	23.0151	-1.9059	-2.97335	-1.43764	med	2.86802	NA	3.04178	NA	NA	NA	-0.331475	-0.103713	-0.008049
chr1:178870906-178871407	-18.8923	-30.8815	3pl	407.575	-1.88998	3.07e-52	0	1	0	1	0	0	0	2	Palindrome	0	0	0	1+	0	1+	FALSE	FALSE	-1.45997	2.28e-20	-1.58641	6.94e-24	-1.50813	8.05e-08	-1.14567	0.000223783	Rapid down	0.31486	53.4258	41.0796	90.9694	-1.32904	-1.65046	-1.05537	hi	-2.12846	-2.03572	-0.620073	NA	NA	NA	-1.46164	-0.881557	-0.355628
chr1:178928912-178929413	51.4947	46.5874	2pl	40.268	-0.633647	0.0243114	0	0	0	0	0	0	0	0	0	0	0	0	0	0	0	FALSE	FALSE	-0.541313	0.0784629	-1.00214	0.00133281	-0.0419524	NA	-0.310915	NA	Delayed down	0.0753108	9.0273	4.62398	15.9937	-0.974966	-1.97281	-0.766524	low	-1.8981	0.600923	-1.82473	NA	NA	NA	-0.255984	-0.187836	-0.140804
chr1:178937727-178938544	1.33472	0.757691	2pl	93.2831	0.470131	0.00670123	1	0	0	1	0	0	1	1	Palindrome	0	1	0	0	1+	0	FALSE	FALSE	0.411107	0.0984969	0.452784	0.066156	-0.0556405	0.982689	-1.03439	0.456741	Delayed up	0.448289	50.6946	41.5402	62.6432	3.30582	2.49239	9.39396	hi	2.18437	1.86144	2.19313	NA	NA	NA	0.512463	0.47605	0.15785
chr1:178951492-178951993	55.2154	45.0676	2pl	86.6608	-0.452485	0.0409162	0	0	0	0	0	0	0	0	0	0	0	0	0	0	0	FALSE	FALSE	0.210371	0.32083	-0.497493	0.0223472	0.710536	0.687073	0.2346	0.952101	Delayed down	1.56e-15	2.19161	1.53763	6.02976	-14.3105	-257.763	-5.34885	low	-0.00233802	-0.643036	0.657506	NA	NA	NA	0.0240751	0.0137624	-0.0104404
chr1:178973146-178974134	40.0994	0.00994678	2pl	3736.29	-0.326482	1.99e-05	0	0	0	0	0	0	0	0	1	1	1	0	1+	1+	1+	FALSE	FALSE	0.0387833	0.70299	-0.0999568	0.325652	0.0762792	0.88327	0.237968	0.551623	Delayed down	8.69e-16	2.5952	1.9249	6.8567	-11.3735	-102.515	-3.5658	low	-0.964565	-0.336024	0.113497	0.828985	0.768134	-0.170504	-0.0221329	-0.018042	-0.0124618
chr1:179025533-179026034	-53.9736	-61.3723	2pl	630.987	0.261952	0.028823	0	0	0	0	0	0	0	0	0	0	0	1	1+	1+	0	FALSE	FALSE	0.130758	0.42569	0.307305	0.0587961	0.0808056	0.966819	-0.0145868	0.99583	Delayed up	0.00627883	4.91911	2.5355	8.41944	2.23399	1.15492	4.66421	low	0.0544712	0.0691989	-2.34801	NA	NA	NA	0.0381042	0.202953	-0.00901002
chr1:179164434-179164935	-33.9092	-41.2413	2pl	119.973	-1.95632	1.94e-25	0	0	0	1	0	0	0	1	Palindrome	0	0	0	1+	0	0	FALSE	FALSE	-1.62906	5.57e-11	-2.17893	1.13e-17	-0.350337	NA	0.401356	NA	Rapid down	0.159107	31.2694	27.0906	36.8268	-3.27569	-8.6109	-2.50133	hi	-1.50145	-1.96866	1.48455	NA	NA	NA	-1.56102	-0.794708	-0.218464
chr1:179293510-179294011	-26.4309	-42.8936	2pl	1555.84	0.250708	0.0112233	0	0	0	0	0	0	0	0	0	0	0	1	0	1+	0	FALSE	FALSE	0.0367162	0.816349	0.357739	0.0228181	0.567915	0.705234	0.478269	0.834858	Delayed up	1.07e-06	2.33127	2.07096	4.27131	5.21143	1.66395	6.71747	low	2.10352	-0.92317	-1.81276	NA	NA	NA	-0.0321198	0.143447	-0.00862458
chr1:180211774-180212275	23.7544	24.9843	2pl	401.1	0.29084	0.00467255	0	0	0	0	0	0	0	0	0	1	1	0	0	1+	1+	FALSE	FALSE	0.138497	0.368873	0.273433	0.0736902	0.688114	0.3695	0.184325	0.930573	Delayed up	0.364945	44.4792	37.023	55.1247	2.73679	2.14363	4.62788	hi	-0.322616	0.182519	-0.619007	NA	NA	NA	0.29753	0.225762	0.150769
chr1:180230917-180231418	45.7571	39.9725	2pl	200.494	-0.433469	0.0294275	0	0	0	0	0	0	0	0	0	0	3	0	0	1+	0	FALSE	FALSE	0.209727	0.374459	-0.0128562	0.956666	0.389943	NA	1.40656	NA	Delayed down	0.000100001	8.5487	7.01396	16.04	-4.77564	-7.54233	-0.877015	low	3.0661	3.77883	NA	NA	NA	NA	-0.24055	0.00125904	-0.144646
chr1:180353937-180354438	22.4653	7.04824	2pl	252.385	-0.367437	0.00525082	0	0	0	0	0	0	0	0	0	2	1	0	0	1+	1+	FALSE	FALSE	-0.565126	0.000754878	-0.486795	0.00340041	-1.51878	0.0627362	-1.09939	0.347391	Rapid down	0.000451548	6.30846	4.9918	7.46156	-3.42227	-9.15519	-1.62766	low	-1.07191	1.05739	1.37589	NA	NA	NA	-0.101529	-0.0116057	0.0510367
chr1:180364956-180365457	49.2855	40.9203	2pl	36.5033	0.547935	0.0448042	0	0	0	0	0	0	0	0	0	0	0	3	1+	0	0	FALSE	FALSE	0.192727	0.592684	0.0472412	0.895222	0.343472	NA	-1.34097	NA	Delayed up	4.58e-06	6.99656	5.03898	8.33031	4.63538	0.95039	8.02703	low	-0.469389	0.837661	1.81741	NA	NA	NA	0.241072	-0.0299319	0.243051
chr1:180925502-180926990	-3.90066	-13.7534	3pl	2199.9	-0.804282	3.94e-22	0	0	2	0	0	0	0	2	Palindrome	1	2	3	1+	1+	1+	FALSE	FALSE	-0.338395	0.0559456	-0.595869	0.000772166	-0.621808	0.61373	-0.319111	0.892943	Delayed down	0.188106	27.145	21.772	35.5072	-1.34005	-2.21449	-1.02777	hi	-0.670831	-0.820302	-1.26972	NA	NA	NA	-0.562015	-0.387421	-0.112999
chr1:180930654-180931155	4.50444	-15.6262	3pl	1065.7	-0.347414	0.000148629	0	0	0	0	0	0	0	0	0	1	2	0	1+	1+	1+	FALSE	FALSE	-0.0176094	0.88913	-0.378727	0.00282685	0.19438	0.860422	0.499444	0.588486	Delayed down	0.00776869	5.36973	4.60353	6.45436	-2.08467	-2.73774	-1.60748	low	-0.46098	-0.0907765	0.167189	NA	NA	NA	-0.0710133	-0.013267	0.0525317
chr1:180945415-180945916	-25.4735	-25.5358	2pl	59.1037	-0.636691	0.0186812	0	0	0	0	0	0	0	0	0	0	4	1	0	1+	0	FALSE	FALSE	0.0650507	0.844268	-0.668226	0.049456	0.0931283	NA	-0.568465	NA	Delayed down	0.714042	63.999	18.7651	48365.1	-5.78062	-65.6614	-0.530073	hi	-0.383658	-1.07538	-0.812649	NA	NA	NA	-0.393511	-0.348662	-0.296502
chr1:181021907-181022408	16.7275	15.1134	2pl	442.687	-0.349465	0.00244232	0	0	0	0	0	0	0	0	0	0	0	0	0	1+	0	FALSE	FALSE	-0.383507	0.010439	-0.347879	0.0192107	-0.59384	0.111994	-0.490192	0.338301	Rapid down	0.167747	25.0442	18.2579	34.6017	-1.55372	-2.37505	-1.22459	med	1.60116	-0.0251579	-1.59447	NA	NA	NA	-0.26863	-0.175637	-0.0790812
chr1:181056367-181056868	14.3142	7.53287	2pl	58.3037	-0.760364	0.00186077	0	0	0	0	0	0	0	0	0	0	2	4	1+	1+	0	FALSE	FALSE	-0.203055	0.418895	-0.407591	0.105217	0.0137721	NA	0.638757	NA	Delayed down	0.137284	20.6871	15.6652	27.4574	-1.57985	-2.17746	-1.25047	med	-1.18336	0.102324	0.102233	NA	NA	NA	-0.587881	-0.184449	-0.0587866
chr1:181078305-181078806	-30.7284	-55.0019	2pl	84.9973	0.98695	4.38e-08	0	0	0	0	0	0	0	0	0	0	1	2	1+	0	0	FALSE	FALSE	0.0516211	0.869854	0.720395	0.0192116	0.332713	NA	-1.26707	NA	Delayed up	0.0606723	11.4575	9.61625	14.0559	1.57601	1.31734	1.91949	low	1.05445	-0.235452	-1.27502	-0.0482921	0.132873	-1.23414	0.630341	0.276471	0.174221
chr1:181088377-181088878	-34.9442	-41.3922	2pl	1178.08	0.174792	0.0446799	0	0	0	0	0	0	0	0	0	0	1	0	0	1+	0	FALSE	FALSE	0.116856	0.373107	0.165031	0.206316	-0.196238	NA	0.319311	NA	Delayed up	0.00527215	4.38576	2.24154	7.59105	2.11093	1.06947	5.33139	low	0.967646	0.554188	-1.95966	NA	NA	NA	0.0272009	0.136022	0.0798605
chr1:181112996-181113765	29.8179	6.42195	2pl	894.853	-0.386639	9.32e-06	0	0	0	0	0	0	0	0	0	0	1	0	0	1+	1+	FALSE	FALSE	0.176899	0.240774	-0.134067	0.375302	0.337379	0.662407	0.304132	0.784582	Delayed down	0.000811662	4.96822	4.01708	6.87387	-3.12499	-12.3739	-1.98037	low	-0.18781	0.215766	-1.12968	NA	NA	NA	-0.119764	-0.0697077	-0.0449792
chr1:181126873-181127374	-1.09246	-34.4149	2pl	418.628	-0.984912	6.56e-21	0	0	0	0	0	0	0	0	0	0	1	1	1+	1+	0	TRUE	FALSE	0.147446	0.324221	-0.367793	0.0146125	1.06793	0.106729	0.759658	0.472461	Delayed down	0.0543564	9.24297	7.97108	10.9085	-1.39417	-1.61994	-1.23491	low	-0.207854	0.0914602	-1.06174	NA	NA	NA	-0.438496	-0.257241	-0.0430936
chr1:181128625-181129126	30.5626	7.89003	2pl	349.467	-0.351697	0.00173534	0	0	0	0	0	0	0	0	0	0	1	0	0	1+	0	TRUE	FALSE	0.216375	0.167354	-0.182441	0.246994	0.117589	0.962231	0.446192	0.845918	Delayed down	0.00748332	9.50459	8.2755	11.3321	-2.84908	-8.55866	-1.97031	low	0.496976	0.0583165	-0.778876	NA	NA	NA	-0.210987	-0.0307606	0.00102563
chr1:181133503-181134004	36.2922	24.3023	2pl	106.111	-0.419888	0.00974509	0	0	0	0	0	0	0	0	0	1	0	0	1+	0	0	FALSE	FALSE	0.10506	0.621658	-0.369447	0.0872793	-0.189253	NA	0.00649678	NA	Delayed down	0.018706	7.34013	5.95818	9.22238	-1.90234	-8.12322	-1.28692	low	1.26373	0.251226	-0.709965	NA	NA	NA	-0.179173	-0.0623487	-0.0248654
chr1:181136058-181136559	23.8677	15.3075	2pl	94.0246	0.615864	0.000273446	0	0	0	0	0	0	0	0	0	1	1	0	0	0	0	FALSE	FALSE	-0.135112	0.64557	0.0198801	0.945079	0.836897	NA	0.233635	NA	Delayed up	0.0807781	15.0282	11.2606	22.8136	1.68809	1.30953	2.465	med	2.51622	1.31353	2.18219	NA	NA	NA	0.500589	0.242474	0.151883
chr1:181142365-181142866	7.47754	3.34096	2pl	757.343	-0.366617	2.3e-05	0	0	1	0	0	0	0	1	Palindrome	0	0	0	0	0	0	TRUE	FALSE	-0.432178	0.00287864	-0.29639	0.0396311	-1.04358	NA	-1.4723	NA	Rapid down	0.300232	40.8992	36.5484	47.2544	-3.64205	-4.69241	-2.90329	hi	1.44763	1.09487	0.440622	NA	NA	NA	-0.382388	-0.289539	-0.0990763
chr1:181179942-181180443	21.4057	16.3602	2pl	132.594	-0.428922	0.0136707	0	0	1	0	0	0	0	1	Palindrome	0	0	0	1+	1+	0	FALSE	FALSE	-0.703522	0.000788722	-0.766684	0.000233991	-0.115968	NA	-0.669449	NA	Rapid down	0.000132682	24.3989	10.3566	26.1511	-13.394	-18.6854	-2.20049	med	-1.01602	-0.39437	1.03173	NA	NA	NA	-0.412164	-0.150828	0.0154383
chr1:181189782-181190283	-13	-26.7317	2pl	270.75	0.310499	0.0196294	0	0	0	0	0	0	0	0	0	0	2	0	1+	1+	0	FALSE	FALSE	-0.0511882	0.789293	0.282909	0.130944	0.543487	NA	-0.428869	NA	Delayed up	0.000677113	4.39606	2.24493	7.02628	3.75161	1.48666	5.72679	low	1.84723	1.16099	-0.343209	NA	NA	NA	0.0178372	0.0919649	0.093226
chr1:181351051-181351861	13.94	9.5464	2pl	168.431	0.507548	0.00198505	0	0	0	0	0	0	0	0	0	1	0	0	1+	0	0	FALSE	FALSE	0.307163	0.123212	0.0975011	0.62488	1.04881	NA	1.29808	NA	Delayed up	0.108645	15.7929	10.6278	24.9664	1.33961	1.06755	1.83409	med	-0.588802	-0.176371	-0.557605	NA	NA	NA	0.385611	0.168915	0.1935
chr1:181362640-181363141	29.3698	16.5849	2pl	46.1132	0.695641	0.00380692	0	0	0	0	0	0	0	0	0	1	1	1	1+	1+	1+	FALSE	FALSE	0.0328525	0.920841	0.508084	0.113899	0.0296915	NA	-0.221801	NA	Delayed up	0.00557953	5.21702	4.15258	7.22248	2.27624	1.61903	5.04449	low	2.68049	3.9545	4.86707	NA	NA	NA	0.277119	0.137011	0.0477581
chr1:181392536-181393037	0.681004	-8.48862	2pl	52.05	0.667979	0.00384452	0	0	0	0	0	0	0	0	1	1	0	0	0	0	0	FALSE	FALSE	0.137436	0.627572	0.443429	0.108591	0.339282	NA	-0.82546	NA	Delayed up	0.0711427	8.16455	6.45182	11.6418	1.00445	0.794694	6.21588	low	-1.12482	-0.842477	0.330764	NA	NA	NA	0.338446	0.0391585	0.168668
chr1:18154306-18154807	51.114	42.3058	2pl	79.2886	-0.521866	0.0167306	0	0	0	0	0	0	0	0	0	0	0	1	1+	0	0	FALSE	FALSE	0.113785	0.604221	0.0354672	0.870974	0.445223	NA	-0.622214	NA	Delayed down	0.0337948	6.54121	4.34903	9.68924	-1.38915	-2.52417	-0.977858	low	-1.49129	-0.620181	-1.8511	NA	NA	NA	-0.111922	-0.0829127	0.128478
chr1:181545323-181545824	30.0077	31.1957	2pl	36.4767	0.611516	0.0201239	0	0	0	0	0	0	0	0	0	0	1	1	0	0	0	FALSE	FALSE	-0.0575842	0.873078	0.324924	0.351434	-1.51204	NA	-4.65565	NA	Delayed up	0.14954	22.6311	12.8771	38.4833	1.08975	0.8172	2.56551	med	-0.920479	-0.0563232	-1.91389	NA	NA	NA	0.408372	0.447146	0.268355
chr1:18161404-18161905	5.86472	-12.2411	2pl	133.628	-1.10527	1.13e-09	0	0	0	0	0	0	0	0	0	1	0	0	1+	0	1+	FALSE	FALSE	0.0720035	0.7259	-0.324428	0.116826	0.533963	NA	0.633996	NA	Delayed down	0.0581931	8.53667	6.47548	11.0761	-1.22573	-1.58784	-1.05923	low	-1.67581	-0.539218	-0.451738	NA	NA	NA	-0.43905	-0.226625	-0.0419833
chr1:18178596-18179097	29.8694	17.4555	2pl	55.1848	-0.495519	0.035045	0	0	0	0	0	0	0	0	0	1	2	0	0	1+	1+	FALSE	FALSE	0.612407	0.0380709	0.00731269	0.98065	-0.282959	NA	-0.0037206	NA	Delayed down	7.81e-05	8.03863	7.39135	8.67318	-7.26492	-11.851	-3.75576	low	1.5444	1.06019	-0.103433	NA	NA	NA	-0.210589	0.0228756	0.21467
chr1:181806331-181807621	29.0755	22.9255	2pl	216.426	-0.799773	3.16e-10	2	1	0	1	0	0	0	2	Palindrome	1	5	0	1+	1+	0	FALSE	FALSE	-0.722499	3.88e-05	-1.09837	5.19e-10	-1.20655	0.00726346	-0.75605	0.2537	Rapid down	0.121358	27.6016	22.7611	31.7085	-3.14936	-11.0575	-1.92034	hi	-0.741483	-0.714717	-0.502495	NA	NA	NA	-0.676209	-0.420069	-0.081474
chr1:18183280-18183781	-8.33071	-9.66631	2pl	59.9288	-1.01445	2.3e-06	0	0	1	0	0	0	0	1	Palindrome	1	0	2	1+	0	1+	FALSE	FALSE	-0.164566	0.515527	-0.573294	0.0251816	1.39276	NA	0.406691	NA	Delayed down	0.0971156	13.8512	9.61222	21.1761	-1.25652	-1.59314	-1.04581	med	-0.92295	-0.565184	-0.352461	NA	NA	NA	-0.444307	-0.360535	-0.215495
chr1:18191318-18191819	21.0396	16.8544	2pl	83.3644	-1.00711	1e-07	0	0	0	0	1	0	0	0	0	2	0	1	0	0	0	FALSE	FALSE	-0.127435	0.625703	-0.632219	0.0170166	-0.363899	NA	0.626955	NA	Delayed down	0.142506	23.9262	16.9408	32.0175	-1.92244	-3.48995	-1.50582	med	-0.115143	0.153143	-2.30754	NA	NA	NA	-0.781327	-0.506211	-0.181634
chr1:182050745-182051246	-33.3413	-44.9477	2pl	58.6299	0.582705	0.0131669	0	0	0	0	0	0	0	0	1	0	0	0	0	0	1+	FALSE	FALSE	-0.174003	0.579054	0.248116	0.41365	1.30167	NA	1.98517	NA	Delayed up	0.0187506	12.4831	8.47093	19.0156	2.84138	1.79744	5.89196	low	-1.48637	-0.748392	-1.54667	NA	NA	NA	0.350944	0.132614	-0.06735
chr1:182061186-182061975	51.5753	47.4131	2pl	356.258	-0.265492	0.0294325	0	0	0	0	0	0	0	0	1	0	4	0	0	1+	0	FALSE	FALSE	0.157114	0.293731	-0.0446341	0.765658	0.133941	0.946537	-0.638074	0.708219	Delayed down	0.0238082	7.19748	3.69641	14.2774	-1.8824	-6.84384	-1.01966	low	-0.443378	-0.131237	-0.186544	NA	NA	NA	-0.123669	-0.0706365	-0.0105206
chr1:182068919-182069420	24.9903	24.7039	2pl	334.804	-0.852943	2.6e-13	0	0	1	0	0	0	0	1	Palindrome	0	1	1	1+	1+	0	FALSE	FALSE	-0.738411	6.42e-06	-1.01986	5.24e-10	-0.286277	NA	-0.500599	NA	Rapid down	0.20649	30.8923	24.4758	36.4149	-2.17015	-3.04199	-1.56041	hi	0.420053	-0.75466	-2.36461	NA	NA	NA	-0.67714	-0.46671	-0.202417
chr1:182185730-182186231	25.3581	8.66168	2pl	47.2661	1.02405	5.62e-05	0	0	0	0	0	0	0	0	0	0	0	0	0	0	0	FALSE	FALSE	-0.0433324	0.907268	0.62678	0.0818513	0.605076	NA	0.257136	NA	Delayed up	0.0296108	11.015	9.02349	15.0645	2.30369	1.60073	7.34303	low	-1.76445	-3.28699	0.591255	NA	NA	NA	0.798271	0.163334	0.270252
chr1:182186259-182186760	12.9297	-8.24227	2pl	101.2	0.855305	4.47e-06	0	0	0	0	0	0	0	0	0	0	1	0	0	1+	0	FALSE	FALSE	0.0534081	0.84607	0.535474	0.0459077	0.699753	0.69541	0.387289	NA	Delayed up	0.0282352	8.81204	7.2001	10.8919	1.85276	1.45072	2.87716	low	-1.73349	-2.3232	1.51545	NA	NA	NA	0.466613	0.14204	0.0367465
chr1:182279591-182280092	-0.913571	-7.55206	3pl	207.933	-1.75493	1.76e-43	0	0	1	1	0	0	1	2	Palindrome	0	1	0	0	1+	0	FALSE	FALSE	-2.0796	3.65e-25	-2.32243	9e-31	-2.8799	1.81e-05	-2.18507	0.00230336	Rapid down	0.29539	66.2206	39.6311	212.265	-1.0267	-1.5666	-0.774641	hi	-1.02402	-0.851168	-0.443791	NA	NA	NA	-1.11958	-0.816709	-0.275623
chr1:182289877-182290702	17.0725	12.0143	2pl	98.2077	0.608097	0.00032265	0	0	0	0	0	0	0	0	0	0	1	0	0	1+	0	FALSE	FALSE	-0.259232	0.349223	0.278963	0.300226	-1.61636	NA	0.571866	NA	Delayed up	0.0898601	12.3671	8.93036	19.8137	1.23085	1.03855	1.65248	low	0.0557699	-3.73273	1.1753	NA	NA	NA	0.404943	0.309071	0.142745
chr1:182301707-182302208	17.7115	1.69162	2pl	83.6985	-1.97555	6.87e-16	0	0	2	0	0	0	0	2	Palindrome	0	0	0	0	0	1+	FALSE	FALSE	-2.57482	3.19e-28	-2.87853	6.94e-34	-2.17308	0.000619422	-2.96894	0.000123273	Rapid down	0.13414	30.7323	27.2093	34.4193	-3.67355	-16.8663	-2.87108	hi	-0.659986	1.15442	-0.740351	-1.57235	0.109461	0.154668	-1.74886	-0.976812	-0.154993
chr1:182302279-182302780	-7.1415	-6.73951	2pl	33.8199	-1.47419	8.57e-09	0	0	0	0	0	0	0	0	0	0	1	0	0	0	0	FALSE	FALSE	-1.16172	0.00132768	-1.26194	0.000430697	-1.75745	0.0262407	-1.36697	0.184637	Rapid down	0.33719	42.8898	39.0671	47.454	-2.82136	-3.30174	-2.39921	hi	-1.44515	-0.86452	-0.0672204	0.255945	0.591572	-1.05476	-1.26529	-1.01117	-0.383887
chr1:182333825-182334326	6.30144	2.75297	2pl	113.707	1.07773	9.66e-10	0	0	0	0	0	0	0	0	0	0	1	0	0	0	0	FALSE	FALSE	-0.0737216	0.787105	0.490481	0.0620824	0.430887	NA	-0.0329637	NA	Delayed up	0.183896	27.902	20.9564	33.6928	1.77281	1.43779	2.28609	hi	-0.156812	0.37986	0.0250314	NA	NA	NA	1.02996	0.617191	0.459562
chr1:182336073-182336962	6.3831	0.841075	2pl	365.497	0.31427	0.00347957	0	0	0	0	0	0	0	0	0	1	2	0	1+	1+	1+	FALSE	FALSE	0.00309509	0.983613	0.120445	0.419964	0.390264	0.667698	-0.194793	0.91356	Delayed up	0.131319	26.3998	19.6852	33.1609	2.65996	1.85723	13.5682	med	0.763643	0.397993	0.432755	NA	NA	NA	0.293999	0.176678	0.0722255
chr1:182340101-182340602	30.8366	22.6601	2pl	137.249	0.510922	0.000668991	0	0	0	0	0	0	0	0	0	2	0	0	0	0	0	FALSE	FALSE	0.233203	0.302058	0.456873	0.0401861	0.313633	0.870548	-0.258379	0.935664	Delayed up	0.0721423	9.49029	6.32767	16.0951	1.14646	0.95348	1.58072	low	-0.43779	-0.331325	-0.770763	NA	NA	NA	0.259185	0.20556	-0.0252118
chr1:182353390-182353891	41.0827	42.3493	2pl	95.2031	0.36799	0.0488953	0	0	0	0	0	0	0	0	0	1	1	1	1+	0	1+	FALSE	FALSE	-0.111646	0.675596	0.255467	0.32898	0.879396	0.615604	0.539928	NA	Delayed up	0.206007	33.9302	19.201	70.8425	1.07392	0.746187	6.48163	hi	-0.585531	0.0470745	0.353971	NA	NA	NA	0.260361	0.21673	0.240358
chr1:182434277-182434778	13.7102	4.31496	2pl	31.2057	0.762527	0.00693124	0	0	0	1	0	0	0	1	Palindrome	0	0	0	0	0	0	FALSE	FALSE	0.624067	0.131936	0.260135	0.533625	-1.04794	NA	-0.277007	NA	Delayed up	0.0809527	11.7482	8.41278	16.0706	1.26592	1.04123	1.7474	low	-0.567599	-0.764267	1.03919	NA	NA	NA	0.503355	0.284036	0.227342
chr1:182594587-182595088	27.7139	29.9268	2pl	189.401	0.372532	0.0112534	0	0	0	0	0	0	0	0	0	1	0	0	0	1+	1+	FALSE	FALSE	0.320119	0.119556	0.507272	0.0128182	1.08231	0.162496	0.660894	0.644779	Delayed up	0.242546	36.3979	20.465	57.1492	1.45672	0.973226	4.45156	hi	-0.344996	-0.610952	-0.129797	NA	NA	NA	0.285168	0.273207	0.198155
chr1:182606647-182607148	15.7265	8.03578	2pl	127.081	-0.840723	1.34e-06	0	0	0	0	0	0	1	0	1	0	0	0	1+	0	1+	FALSE	FALSE	-0.185904	0.361088	-0.367732	0.0703108	-1.11423	0.041909	-0.875891	0.239392	Delayed down	0.116858	19.6861	15.0331	24.5995	-1.66614	-2.15938	-1.37526	med	-0.889394	-0.766111	0.265005	NA	NA	NA	-0.558598	-0.282047	-0.0978937
chr1:182634275-182635113	11.2169	2.09905	2pl	313.238	-0.50799	5.37e-05	0	1	0	0	0	0	0	1	Palindrome	0	0	2	0	0	1+	FALSE	FALSE	0.259066	0.307586	-0.139032	0.586215	0.470324	0.745547	0.147352	0.961693	Delayed down	0.026958	5.38895	3.84435	7.71554	-1.37171	-4.81922	-0.886499	low	-1.0031	-0.242997	-0.578842	NA	NA	NA	-0.185489	-0.143016	-0.101441
chr1:182670159-182670660	-16.9514	-35.8638	3pl	179.425	-0.506313	0.00027708	1	0	0	0	0	0	0	0	0	0	2	1	1+	1+	0	FALSE	FALSE	0.00550647	0.973788	-0.183143	0.274422	0.720628	0.372576	0.929512	0.251669	Delayed down	1.76e-06	7.7498	6.71745	8.26736	-7.37772	-10.8051	-3.22297	low	-1.05642	0.110202	-0.858905	NA	NA	NA	-0.0756539	0.101204	0.204994
chr1:182699636-182700137	-1.28187	-7.30457	2pl	1060	-0.310579	0.00367173	0	0	0	0	0	0	0	0	1	1	3	0	1+	1+	1+	FALSE	FALSE	0.0378884	0.751489	-0.117268	0.327094	-0.0980909	0.883931	0.165614	0.82931	Delayed down	0.0106422	6.87525	4.93122	9.90032	-2.13382	-3.41659	-1.58321	low	0.441745	0.131165	-0.817087	NA	NA	NA	-0.107232	-0.0604535	0.0145306
chr1:182739500-182740001	20.9756	15.6767	2pl	388.841	0.396566	0.000532131	0	0	0	0	0	0	0	0	0	0	1	1	1+	1+	0	FALSE	FALSE	-0.0802679	0.812349	0.450596	0.180229	-0.735771	NA	-0.285811	NA	Delayed up	0.0661157	16.023	11.905	21.7975	2.12197	1.56411	3.54658	med	-0.194628	0.807886	-0.662573	NA	NA	NA	0.328161	0.15739	0.146018
chr1:182752030-182752531	21.7846	20.4678	2pl	59.5507	-0.803858	0.000411196	0	0	0	1	0	0	0	1	Palindrome	1	0	0	1+	0	0	FALSE	FALSE	-1.46821	6.74e-08	-1.28356	1.12e-06	-0.461118	NA	-1.03653	NA	Rapid down	0.331256	42.8152	35.7588	51.9064	-3.54121	-18.5232	-2.86915	hi	-0.739422	-1.04539	-0.332929	NA	NA	NA	-1.05485	-0.574138	-0.253858
chr1:182829471-182829972	37.3531	33.1976	2pl	33.7012	1.30502	4.86e-05	0	0	0	0	0	0	0	0	0	0	1	0	0	1+	0	FALSE	FALSE	-0.116654	0.75689	0.212963	0.562651	0.202339	NA	0.116653	NA	Delayed up	0.14075	20.5781	14.3373	28.4667	1.28455	1.08594	1.63615	med	-1.10469	0.949218	1.67395	0.146459	-3.93122	-1.19536	1.08585	0.798479	0.590628
chr1:182869189-182869690	-0.155131	-5.84381	2pl	148.358	-0.454569	0.00351277	0	0	0	0	0	0	0	0	0	0	0	0	0	0	0	FALSE	FALSE	0.242559	0.328349	-0.0391253	0.87524	0.597283	0.70461	0.510527	0.83009	Delayed down	0.0124552	6.11698	4.17803	9.86055	-1.83505	-9.3663	-1.10816	low	-1.31326	-1.02631	-1.29356	NA	NA	NA	-0.155294	-0.0611323	0.0186546
chr1:182995870-182996371	34.8181	27.1134	2pl	79.898	0.626042	0.000523153	0	0	0	0	0	0	0	0	0	0	1	0	1+	1+	0	FALSE	FALSE	0.287272	0.304002	0.497411	0.0714682	0.414963	NA	0.378036	NA	Delayed up	0.0881914	9.84762	6.44188	14.4587	0.838465	0.688337	1.00173	low	-0.356148	1.31996	0.308277	NA	NA	NA	0.281256	0.293304	0.103682
chr1:183090306-183090807	7.24866	9.10517	2pl	49.0897	-0.937939	8.33e-05	0	1	0	0	0	0	0	1	Palindrome	2	0	0	0	0	0	FALSE	FALSE	-0.92824	0.000420744	-1.668	1.76e-09	-0.64515	NA	-0.476497	NA	Rapid down	0.36008	45.3477	35.8028	59.3605	-2.49773	-6.02197	-1.69716	hi	-4.55884	-0.0915672	0.465543	NA	NA	NA	-0.939619	-0.597062	-0.454438
chr1:183093952-183094453	44.4301	29.492	3pl	196.807	-0.357959	0.0161676	0	0	0	0	0	0	0	0	0	0	1	0	0	1+	0	FALSE	FALSE	0.438276	0.0218805	-0.0560177	0.772832	0.216285	NA	1.01313	NA	Delayed down	9.38e-06	6.98378	5.48767	7.88191	-6.137	-8.92378	-2.72354	low	-3.37483	-3.53793	-0.0643507	NA	NA	NA	-0.0926138	0.0510654	0.069008
chr1:183164289-183164790	29.6567	24.5258	2pl	36.1835	0.721383	0.00866529	0	0	0	0	0	0	0	0	1	0	0	0	0	0	0	FALSE	FALSE	0.0667673	0.897767	-0.093184	0.857149	0.146044	NA	0.254789	NA	Delayed up	0.0932398	10.5672	7.06144	16.5136	0.891902	0.75534	1.17312	low	-1.38218	-0.800535	-0.653393	NA	NA	NA	0.342195	0.101475	0.182414
chr1:183270636-183271137	15.6282	0.0255722	2pl	334.998	-0.725394	1.23e-07	0	0	0	0	0	0	0	0	1	1	2	0	1+	1+	1+	FALSE	FALSE	-0.426301	0.0123159	-0.503108	0.00307954	-0.111612	0.928203	-0.137002	0.939675	Rapid down	0.0300204	9.72028	7.64344	13.0085	-1.95344	-2.636	-1.45725	low	-3.66777	-1.36579	-0.0665792	NA	NA	NA	-0.357899	-0.112298	0.0597073
chr1:183281099-183281937	38.952	27.5738	2pl	585.989	0.198564	0.0401527	0	0	0	0	0	0	0	0	0	1	2	0	0	0	0	FALSE	FALSE	0.102219	0.439052	0.168948	0.197574	0.426031	NA	0.152763	NA	Delayed up	0.0664341	21.3556	16.6467	26.8102	2.83532	1.90875	9.40571	med	0.656454	0.54721	0.00823353	-0.46462	-0.852231	-0.996305	0.193112	0.0730816	0.020585
chr1:18328789-18329290	21.4383	21.1627	2pl	147.275	-0.600817	0.000143989	0	0	0	0	0	0	0	0	0	2	0	0	1+	0	1+	FALSE	FALSE	-0.170619	0.38299	-0.299322	0.124881	-0.261827	0.728899	-0.52603	0.411102	Delayed down	0.236005	33.5076	23.7759	44.9279	-2.21457	-3.10456	-1.43501	hi	-0.418876	-0.804014	0.122172	NA	NA	NA	-0.521111	-0.35026	-0.194419
chr1:183302643-183303468	24.3853	8.32182	2pl	140.556	0.702533	3.83e-06	0	0	0	0	0	0	0	0	0	0	2	2	0	1+	0	FALSE	FALSE	-0.0339076	0.901726	0.604592	0.0242319	0.844037	0.450214	0.566826	0.770009	Delayed up	0.0216368	9.44153	7.63453	13.723	2.26083	1.55413	3.98911	low	0.849278	0.965401	-0.476679	NA	NA	NA	0.428335	0.1379	0.0149778
chr1:183318415-183318916	27.5082	27.6036	2pl	152.681	0.32871	0.0191682	0	0	0	0	0	0	0	0	0	0	1	3	0	1+	0	FALSE	FALSE	-0.0486267	0.800526	0.0368366	0.846442	0.741275	0.638423	0.279938	NA	Delayed up	0.142088	19.8176	10.4666	40.0403	1.32737	0.944293	7.57308	med	-2.16977	-0.689465	-1.02804	NA	NA	NA	0.194784	0.245266	0.0782001
chr1:183331099-183331880	35.6918	34.7751	2pl	1101.77	0.430823	0.000331582	0	0	0	0	0	0	0	0	0	0	2	0	1+	1+	1+	FALSE	FALSE	0.264231	0.114785	0.48015	0.00395894	0.101021	0.976734	-0.11433	0.979606	Delayed up	0.235606	34.6032	24.7922	45.0119	2.59015	1.62269	6.42328	hi	0.926041	0.494459	-0.782145	NA	NA	NA	0.397664	0.319934	0.159331
chr1:183339836-183340337	0.0299664	-6.08641	2pl	61.0979	0.841941	0.000206325	0	0	0	0	0	0	0	0	0	1	1	0	0	1+	0	FALSE	FALSE	0.629303	0.0690321	0.787481	0.0209181	-1.19173	NA	-1.1181	NA	Delayed up	0.0986605	12.5574	8.40169	19.6033	1.04804	0.875998	1.28411	med	-0.965922	-0.804529	0.173619	NA	NA	NA	0.40264	0.257197	0.141808
chr1:183359331-183359832	16.1628	15.7889	2pl	122.354	-0.518559	0.00761566	0	0	1	0	0	0	0	1	Palindrome	1	1	1	0	0	1+	FALSE	FALSE	-0.953332	8.95e-05	-0.940077	0.000100625	-0.745833	NA	-1.32782	NA	Rapid down	0.13759	18.7045	11.1317	37.8466	-0.9948	-1.34003	-0.841361	med	-2.86283	-1.85705	-0.848219	NA	NA	NA	-0.300588	-0.174681	-0.250368
chr1:183370355-183371177	33.3776	34.5205	2pl	191.717	0.423119	0.00729273	0	0	0	0	0	0	0	0	0	1	3	1	0	1+	0	FALSE	FALSE	0.34694	0.0795926	0.425284	0.0305401	0.113319	NA	-0.491463	NA	Delayed up	0.732875	62.9595	49.6419	75.0485	5.0534	2.69061	9.40681	hi	-0.702169	0.310212	0.563224	NA	NA	NA	0.52472	0.378657	0.331051
chr1:183372707-183373208	7.12761	1.49763	2pl	174.173	0.731504	1.04e-07	0	0	0	0	0	0	0	0	0	0	3	0	0	0	1+	FALSE	FALSE	0.474408	0.0744864	0.621323	0.018621	-0.266826	NA	-0.234534	NA	Delayed up	0.180686	33.0097	27.8402	38.6643	3.31631	2.67654	4.17307	hi	-0.33909	0.150452	-0.651205	NA	NA	NA	0.843576	0.572288	0.259185
chr1:183444172-183444673	28.1461	20.0044	2pl	49.3918	-0.717002	0.00274233	0	0	0	0	0	0	0	0	0	0	0	0	1+	0	1+	FALSE	FALSE	-0.449483	0.122446	-0.535725	0.0628697	0.676258	NA	0.792858	NA	Delayed down	9e-06	24.6251	12.7247	26.4944	-9.67859	-19.7549	-1.9588	med	-3.58944	-0.253002	-2.81278	NA	NA	NA	-0.623825	-0.298638	-0.0188537
chr1:18344643-18345144	16.9587	17.7271	2pl	114.68	0.551441	0.0024555	0	0	0	0	0	0	0	0	0	0	2	1	1+	1+	0	FALSE	FALSE	0.312075	0.206834	0.182397	0.461028	2.02798	NA	1.5375	NA	Delayed up	0.333264	44.7674	31.0059	63.7367	1.97336	1.23789	3.39369	hi	1.27746	0.460271	1.19349	NA	NA	NA	0.487414	0.393802	0.277777
chr1:183470938-183472613	31.6455	19.7047	2pl	6395.29	0.170758	0.0196665	0	0	0	0	0	0	0	0	0	0	4	0	0	1+	1+	FALSE	FALSE	0.0372041	0.726731	0.169626	0.110493	0.321064	0.31687	0.353649	0.329822	Delayed up	0.0235	6.67908	4.58254	10.1588	1.68951	1.38042	2.27088	low	0.919409	0.609195	-0.612009	NA	NA	NA	0.0676418	0.0543249	0.014483
chr1:183544800-183545301	20.2878	17.3319	2pl	52.4504	-0.534104	0.0372013	0	0	0	0	0	0	0	0	0	0	0	0	0	0	0	FALSE	FALSE	0.472156	0.0900284	-0.436599	0.129006	0.506331	NA	0.85271	NA	Delayed down	0.0393377	7.36808	4.46988	12.4042	-1.42015	-2.0719	-1.09096	low	-0.185383	-0.92219	-1.45978	NA	NA	NA	-0.175352	-0.26888	-0.0558658
chr1:183580314-183580815	52.4517	52.6219	2pl	243.29	0.280033	0.0470039	0	0	0	0	0	0	0	0	0	0	0	1	1+	0	0	FALSE	FALSE	0.054126	0.731014	-0.0576848	0.713061	0.00901802	NA	0.556177	NA	Delayed up	0.18818	28.3402	15.732	52.5356	1.14464	0.762089	2.85014	hi	-0.345515	-0.199948	-0.835457	NA	NA	NA	0.187886	0.202796	0.0811885
chr1:183604077-183604578	22.825	21.6832	2pl	1416.99	0.319111	0.000401655	0	0	0	0	0	0	0	0	0	1	1	0	1+	1+	1+	FALSE	FALSE	-0.0879149	0.563532	0.147543	0.330847	0.0674502	0.947584	-0.115437	0.931952	Delayed up	0.119389	17.9079	11.7618	26.8736	1.37397	1.13768	1.75279	med	0.0689447	0.207158	-0.947654	NA	NA	NA	0.235469	0.185234	0.140219
chr1:183635524-183636025	-22.4221	-39.6655	2pl	1768.36	0.215588	0.0107985	0	0	0	0	0	0	0	0	0	0	1	0	0	1+	0	FALSE	FALSE	0.11277	0.424616	0.362662	0.0098101	-0.115173	0.94171	-0.249831	0.895859	Delayed up	9.81e-05	3.81495	2.15485	5.97129	4.00672	2.34537	6.41745	low	4.50619	2.05981	-0.670459	NA	NA	NA	0.0053227	0.114566	0.0288866
chr1:183676440-183676941	26.9763	24.7072	2pl	133.047	0.365765	0.0125695	0	0	0	0	0	0	0	0	0	0	4	0	0	1+	0	FALSE	FALSE	0.352097	0.142775	0.630947	0.00761215	-0.416455	NA	-1.18705	NA	Delayed up	0.152744	24.623	15.5432	34.2751	1.84892	1.28054	4.95036	med	1.45587	2.03514	2.6202	NA	NA	NA	0.287398	0.250025	0.0843657
chr1:183711984-183712485	18.3338	15.531	2pl	528.212	-0.437971	1.72e-05	0	0	0	0	0	0	0	0	0	1	0	0	1+	1+	1+	FALSE	FALSE	-0.59356	2.24e-06	-0.646114	2.36e-07	-1.02606	0.00197568	-0.638358	0.178424	Rapid down	0.14314	24.601	16.5846	31.3352	-2.01339	-4.11196	-1.42335	med	-1.59703	-1.09226	-0.396167	-1.3506	0.387889	-0.666883	-0.327129	-0.236516	-0.0565092
chr1:183777998-183778499	-6.77693	-13.0329	2pl	248.622	-0.483397	0.00232151	0	0	1	0	0	0	0	1	Palindrome	1	0	0	1+	1+	1+	FALSE	FALSE	-0.847261	1.14e-06	-0.656715	0.000139955	-0.575027	0.295398	-0.623802	0.33387	Rapid down	4.84e-05	24.4382	14.3728	30.0704	-10.9491	-62.4625	-2.21737	med	-1.21969	-0.886343	0.0157906	-0.837681	-0.888108	-2.22229	-0.411596	-0.153712	-0.00744919
chr1:18385453-18385954	8.97439	-2.36768	2pl	224.852	-0.480522	0.00030572	0	0	0	0	0	0	0	0	1	0	2	0	1+	1+	0	FALSE	FALSE	0.181573	0.310133	-0.289094	0.108092	0.0897678	0.974139	-0.530224	0.838453	Delayed down	0.088408	11.0302	7.10766	15.5749	-1.03327	-1.34346	-0.859079	low	0.957454	0.605281	-0.0781656	NA	NA	NA	-0.224688	-0.107777	-0.0963706
chr1:183881625-183882126	-4.53538	-14.2069	2pl	86.3914	0.617801	0.00525786	0	0	0	0	0	0	0	0	1	0	1	0	0	0	0	FALSE	FALSE	0.262501	0.383137	0.766049	0.0089652	0.556813	NA	-0.0472057	NA	Delayed up	0.0671381	12.9489	8.8596	18.0697	1.68987	1.21233	2.58731	med	0.710686	0.162243	-0.871001	NA	NA	NA	0.363134	0.153292	-0.0529937
chr1:18388318-18388819	0.135148	-15.5378	3pl	192.313	-0.697465	5.87e-08	0	0	0	0	0	0	0	0	0	0	1	1	1+	1+	0	FALSE	FALSE	-0.230793	0.166416	-0.693847	3.73e-05	-0.36568	NA	-0.435018	NA	Delayed down	0.166932	24.2151	19.5715	29.9377	-1.37573	-1.80855	-1.09412	med	-0.966249	-0.23975	-1.04055	NA	NA	NA	-0.49443	-0.254978	-0.0477469
chr1:183915895-183916396	2.34806	-2.41035	2pl	256.104	0.338902	0.00639551	0	0	0	0	0	0	0	0	0	0	0	0	0	0	0	FALSE	FALSE	0.155801	0.33076	0.190438	0.230354	-0.672987	0.652859	-0.864589	0.631381	Delayed up	0.0840116	12.0656	7.63766	17.3203	1.26147	1.01707	1.62281	low	0.91845	-0.0987831	1.34658	NA	NA	NA	0.156832	0.116185	-0.00739122
chr1:183989028-183989529	20.1592	4.7881	2pl	103.154	0.44399	0.0170466	0	0	0	0	0	0	0	0	0	0	0	1	0	0	0	FALSE	FALSE	0.131558	0.541048	0.648037	0.00193357	1.22816	NA	0.809693	NA	Delayed up	0.000886727	7.79643	6.46078	9.76325	3.61382	1.88549	6.83756	low	0.07386	-0.428769	0.508591	NA	NA	NA	0.248492	0.0119146	-0.0344741
chr1:184002093-184002594	-27.6205	-29.3383	2pl	56.7681	-3.31952	3.77e-12	0	0	0	0	0	0	0	0	0	1	0	0	0	0	0	FALSE	FALSE	-3.05412	9.24e-33	-3.48182	8.08e-39	-3.30999	5.7e-06	-2.04785	0.00687959	Rapid down	0.280293	38.4191	34.2817	42.9481	-2.573	-2.98268	-2.2652	hi	1.29338	0.291906	1.94653	NA	NA	NA	-2.51428	-1.50802	-0.461666
chr1:18407110-18407611	22.5217	-19.1611	2pl	202.116	-0.88312	5.66e-12	0	0	0	0	0	0	1	0	1	0	2	1	1+	1+	0	FALSE	FALSE	0.0247672	0.879872	-0.477396	0.00386143	-0.98547	NA	-0.71732	NA	Delayed down	0.0127181	7.41163	6.83977	8.09639	-2.14625	-3.63371	-1.64063	low	0.181448	0.778953	-0.250733	NA	NA	NA	-0.357427	-0.0978431	-0.0421304
chr1:18408636-18409137	21.8997	21.5476	2pl	133.152	-0.650272	4.64e-05	0	0	0	0	0	0	0	0	1	0	0	1	1+	1+	1+	FALSE	FALSE	0.27852	0.219453	-0.393549	0.0877159	-0.851432	NA	0.14894	NA	Delayed down	0.149257	21.409	14.067	31.1672	-1.12383	-1.46115	-0.922018	med	0.249257	0.594329	-0.7678	NA	NA	NA	-0.406015	-0.332214	-0.241553
chr1:184270472-184270973	30.5282	29.4585	2pl	30.6918	-0.777145	0.0131081	0	0	0	0	0	0	0	0	1	0	0	0	0	0	0	FALSE	FALSE	0.0323169	0.932843	-0.448387	0.250134	0.853535	NA	0.609228	NA	Delayed down	0.0910298	13.7251	8.39754	23.4952	-1.32174	-2.20089	-1.02866	med	NA	2.35308	2.46905	NA	NA	NA	-0.457178	-0.207939	-0.346846
chr1:184298562-184299063	-12.9559	-16.8601	2pl	134.014	-0.772869	2.63e-05	0	0	0	0	0	0	0	0	0	1	0	0	0	0	0	FALSE	FALSE	-0.0858471	0.714768	-0.836287	0.000487973	-0.493709	NA	0.47229	NA	Delayed down	0.0533764	13.3384	9.7223	23.1897	-2.02612	-3.4589	-1.43485	med	-1.25611	-0.0991731	-0.409537	NA	NA	NA	-0.356108	-0.139761	-0.0626744
chr1:184454475-184455247	15.835	7.882	2pl	142.747	-0.516193	0.0042296	0	0	0	0	0	0	1	0	0	1	0	2	1+	0	1+	FALSE	FALSE	-0.201781	0.313908	-0.455041	0.0234571	-0.468284	0.605271	-0.501161	0.672668	Delayed down	0.0558799	14.0069	8.69016	24.3703	-1.99535	-14.2385	-1.43338	med	-2.92464	-5.04626	0.572361	NA	NA	NA	-0.347915	-0.10467	0.0319925
chr1:184462013-184462514	22.3233	22.423	2pl	57.828	0.745009	0.000380765	0	0	0	0	0	0	0	0	0	1	0	0	0	1+	0	FALSE	FALSE	-0.505781	0.0964175	0.0178054	0.951667	-0.568589	NA	-0.0497255	NA	Delayed up	0.233989	33.3247	23.895	44.418	1.90729	1.2291	2.89205	hi	-1.50145	1.09507	3.34701	NA	NA	NA	0.675753	0.488529	0.331157
chr1:184491464-184491965	22.2877	8.58347	2pl	39.1559	0.80476	0.00129488	0	0	0	0	0	0	0	0	0	1	0	0	0	0	0	FALSE	FALSE	-0.278672	0.493725	0.341412	0.384032	-0.73584	NA	-0.336809	NA	Delayed up	0.0690965	11.7485	9.2289	15.6412	1.43908	1.12551	2.05116	low	-1.25049	-0.774455	-0.0612753	NA	NA	NA	0.560945	0.27641	-0.000438513
chr1:1847493-1847994	43.0503	39.2087	2pl	85.5459	-0.594083	0.00491874	0	0	0	0	0	0	0	0	0	0	0	0	0	0	1+	FALSE	FALSE	0.0694508	0.816259	0.00132282	0.996451	0.181899	0.927284	0.36641	0.875264	Delayed down	0.0907912	10.0283	5.49556	20.3506	-0.78671	-0.999791	-0.633279	low	-1.03298	-0.656167	-0.136279	NA	NA	NA	-0.248257	-0.195573	-0.213023
chr1:184802986-184803487	17.104	5.99526	2pl	162.261	0.597151	0.000153545	0	0	0	0	0	0	0	0	0	1	0	2	1+	0	1+	FALSE	FALSE	-0.015345	0.943235	0.473418	0.0240041	0.134645	0.921648	0.196636	0.91356	Delayed up	0.0337309	5.44776	4.04031	7.86651	1.25511	0.952085	2.33324	low	-0.725154	-0.110689	0.147606	NA	NA	NA	0.232387	0.192264	0.199055
chr1:184823015-184823516	27.1422	20.7532	2pl	34.3627	0.590511	0.0399389	0	0	0	0	0	0	0	0	0	0	0	2	1+	0	0	FALSE	FALSE	-0.224328	0.551709	-0.112309	0.762213	0.449363	NA	0.0275084	NA	Delayed up	0.0685931	8.4611	4.69279	15.1391	1.06426	0.81424	2.19216	low	-1.50145	1.8543	0.933052	NA	NA	NA	0.258367	0.198958	0.133429
chr1:184889808-184890309	2.16909	-1.52424	2pl	24.7462	-1.22019	0.000652265	0	0	0	0	0	0	0	0	0	0	0	1	0	0	0	FALSE	FALSE	-2.1407	1.55e-06	-2.98004	1.21e-09	0.508104	NA	0.20669	NA	Rapid down	0.331589	44.4049	36.0651	51.1628	-4.82692	-19.6711	-3.11463	hi	NA	NA	2.46905	NA	NA	NA	-1.1644	-1.18733	-0.217209
chr1:184954264-184954765	-14.5445	-25.1778	3pl	63.6433	0.714668	0.000632455	0	0	0	0	0	0	0	0	0	1	1	0	1+	1+	0	FALSE	FALSE	0.0481608	0.882163	0.395817	0.213398	1.571	NA	1.97292	NA	Delayed up	0.108807	21.6247	17.1392	26.9203	2.10395	1.44735	8.82777	med	0.527675	-1.96866	1.61373	NA	NA	NA	0.734732	0.323611	0.011711
chr1:185316046-185317024	48.6506	39.9976	2pl	1196.46	0.251918	0.0427201	0	0	0	0	0	0	0	0	1	0	1	0	0	0	0	FALSE	FALSE	0.0398758	0.786319	0.313187	0.0317798	0.129341	0.866542	0.177723	0.85441	Delayed up	1.72e-09	2.08661	1.68158	4.834	7.16773	4.97184	148.956	low	2.50204	2.82846	-1.24413	NA	NA	NA	-0.0894764	0.03657	-0.0652005
chr1:185375499-185376000	45.4379	36.0398	2pl	99.0967	0.517095	0.0140809	0	0	0	0	0	0	0	0	0	1	2	2	0	0	0	FALSE	FALSE	0.285972	0.147073	0.322777	0.0985361	0.877896	NA	1.12485	NA	Delayed up	6.2e-05	7.14196	4.48096	9.18125	5.33966	1.73492	9.19233	low	-3.40128	-0.182815	-1.00035	NA	NA	NA	0.24361	0.0646223	0.0916562
chr1:185410047-185410548	12.6011	1.66326	2pl	63.3145	-1.7002	3.72e-10	1	1	0	1	0	1	0	2	Palindrome	0	1	0	0	1+	0	FALSE	FALSE	-1.84791	1.43e-13	-2.46898	3.36e-21	-1.08636	0.39444	-1.14687	0.479858	Rapid down	0.10661	20.1927	14.6604	25.4368	-1.9902	-22.504	-1.58952	med	-3.81615	-1.19971	0.374686	NA	NA	NA	-1.17995	-0.535659	-0.157121
chr1:18547380-18547881	15.0056	10.6744	2pl	48.9904	-1.11443	4.45e-06	0	0	0	0	0	0	0	0	0	0	2	1	1+	1+	0	FALSE	FALSE	0.103691	0.755528	-0.741713	0.0316175	0.0037263	NA	-0.224434	NA	Delayed down	0.076104	9.14988	6.13623	13.7751	-1.01644	-1.21298	-0.869191	low	0.245285	1.82815	0.63145	NA	NA	NA	-0.418477	-0.439756	-0.392972
chr1:185479827-185480328	-2.54415	-1.33998	3pl	32.8919	-1.91843	1.93e-10	0	0	0	1	0	1	0	1	Palindrome	1	0	1	0	0	1+	FALSE	FALSE	-2.34377	2.15e-09	-2.04265	4.99e-08	-0.865393	NA	-2.03465	NA	Rapid down	0.404966	656.155	115.999	926.655	-0.877555	-1.11849	-0.781394	hi	-2.4547	-1.233	0.425663	NA	NA	NA	-1.26321	-1.03793	-0.525011
chr1:185483649-185484530	-23.9806	-25.7685	2pl	158.285	0.33945	0.0449674	0	0	0	0	0	0	1	0	0	1	0	0	0	0	0	FALSE	FALSE	0.151074	0.522501	0.330102	0.157495	-0.282377	0.888536	-0.214937	0.947571	Delayed up	0.130427	21.1509	11.6549	34.3365	1.62929	1.01531	10.8502	med	-1.66473	-0.821935	1.39478	NA	NA	NA	0.187925	0.157141	-0.011925
chr1:18557546-18558047	36.6102	27.7651	2pl	83.3836	-0.469552	0.0251463	0	0	0	0	0	0	0	0	0	0	0	0	0	0	0	FALSE	FALSE	0.0333723	0.881223	-0.39527	0.0789201	-1.40676	NA	-0.788904	NA	Delayed down	0.00237015	4.64923	2.12474	7.44422	-2.50616	-82.7236	-1.28025	low	0.455044	0.6093	-0.226221	NA	NA	NA	-0.0522551	-0.0660869	0.13976
chr1:18564654-18565155	-11.0411	-28.5994	3pl	89.1807	-1.2059	9.28e-10	0	0	0	0	0	0	0	0	0	0	1	0	0	1+	0	FALSE	FALSE	0.31528	0.208203	-0.721659	0.0051332	-0.0230884	NA	-0.371779	NA	Delayed down	5.47e-07	8.9281	8.14636	10.719	-6.89024	-10.6061	-2.73043	low	-1.06877	-0.190091	0.0195109	NA	NA	NA	-0.49762	0.066401	0.0758388
chr1:185733694-185734568	1.46394	-3.85517	2pl	1032.13	-0.348558	7.41e-05	0	0	0	1	0	0	0	1	Palindrome	0	2	0	1+	1+	0	FALSE	FALSE	-0.213274	0.0651278	-0.197603	0.0860401	-0.662562	0.0359252	-0.477135	0.296499	Delayed down	0.150654	21.5988	17.0455	27.4848	-1.14255	-1.31897	-0.986848	med	0.802434	0.49065	-0.365857	NA	NA	NA	-0.237087	-0.118857	-0.0877501
chr1:18575536-18576037	37.3632	29.5036	2pl	351.096	-0.410986	0.00271641	0	0	0	0	0	0	0	0	0	0	0	1	1+	1+	0	FALSE	FALSE	0.297671	0.0806766	-0.253948	0.13932	0.0772754	NA	-0.433567	NA	Delayed down	0.00850031	5.72365	4.45205	7.91252	-2.12005	-7.47811	-1.41571	low	1.00144	0.480609	-1.62434	NA	NA	NA	-0.118238	-0.0931504	0.0808562
chr1:185759024-185759525	33.9115	21.6282	2pl	340.112	-0.638014	5.24e-08	0	1	0	0	1	0	0	1	Palindrome	0	0	1	1+	1+	1+	FALSE	FALSE	-0.302992	0.0547182	-0.232225	0.138436	-0.910957	0.00478192	-0.56512	0.241246	Delayed down	0.0549966	9.96298	7.63353	12.7311	-1.45634	-1.89789	-1.19763	low	-0.831063	0.0157069	1.36492	NA	NA	NA	-0.333873	-0.190759	-0.0193592
chr1:185769580-185770081	-11.0429	-19.7058	2pl	33.6616	-0.885494	0.00316677	0	0	0	0	0	0	0	0	0	1	0	0	0	0	0	FALSE	FALSE	-0.25557	0.497503	-0.793223	0.0396842	-0.804591	0.478738	-1.7518	0.0612885	Delayed down	0.0944911	21.6068	17.1629	30.4795	-2.4085	-8.25229	-1.53885	med	-3.5017	-0.720778	-0.902987	NA	NA	NA	-0.89772	-0.297035	-0.308933
chr1:185775602-185776600	7.8109	-46.1571	3pl	2003.36	-0.987198	2.15e-34	1	0	0	0	0	0	0	0	1	1	0	1	1+	1+	1+	FALSE	FALSE	-1.07513	4.65e-13	-0.952501	1.32e-10	-2.28216	5.28e-37	-1.58494	5.81e-18	Rapid down	0.119784	17.1807	15.1154	19.4145	-1.25977	-1.43554	-1.13187	med	-1.34888	-0.761402	0.205974	-0.798326	-0.608998	0.275855	-0.577532	-0.249585	-0.0420692
chr1:185788360-185788861	8.5869	5.9096	2pl	183.561	-0.789609	7.38e-06	0	0	0	0	0	0	0	0	0	1	0	0	1+	1+	1+	FALSE	FALSE	-1.14968	2.67e-08	-0.96823	2.11e-06	-1.55087	4.44e-07	-1.12756	0.0011871	Rapid down	0.112082	18.3659	11.6392	28.6471	-1.64032	-11.7797	-1.20478	med	-3.33741	-1.15999	-0.874835	-1.70153	-3.77176	0.577496	-0.466927	-0.322946	-0.0851906
chr1:185789789-185790290	7.84231	4.40383	3pl	117.86	-1.33557	1.71e-16	0	0	0	0	0	0	0	0	0	0	0	0	0	0	0	FALSE	FALSE	-0.213065	0.443928	-0.883815	0.00191508	-2.56653	8.82e-31	-1.5964	6.59e-13	Delayed down	0.323636	169.581	60.0458	581.652	-0.853861	-1.05271	-0.733667	hi	0.32623	-1.96866	1.72818	NA	NA	NA	-0.96039	-0.608654	-0.364854
chr1:185790322-185790823	-7.09792	-12.6511	2pl	286	-2.10391	1.25e-50	0	1	0	0	0	0	0	1	Palindrome	0	0	0	1+	1+	1+	FALSE	FALSE	-1.878	3.02e-22	-2.11493	1.06e-27	-2.32975	3.04e-17	-1.62007	1.74e-08	Rapid down	0.19331	30.3802	26.3172	34.4147	-2.28772	-2.81149	-1.86222	hi	-0.767689	-4.96217	-0.478719	NA	NA	NA	-1.54225	-0.939066	-0.302153
chr1:185805556-185806057	39.5974	37.4765	2pl	84.9171	-0.405341	0.0266605	0	0	0	0	1	0	0	0	0	0	0	1	0	0	1+	FALSE	FALSE	-0.404214	0.0950037	-0.477399	0.0470186	-0.843072	0.372759	-0.0961229	0.972465	Delayed down	0.135782	21.4439	14.4266	31.7681	-1.67407	-2.67853	-1.27529	med	0.285113	-0.842511	1.47866	NA	NA	NA	-0.331977	-0.0906583	-0.116674
chr1:185810762-185811733	30.1256	18.0039	2pl	203.121	-0.552802	0.00074521	1	0	0	1	1	0	1	1	Palindrome	3	0	0	0	0	1+	FALSE	FALSE	-0.0350136	0.830662	-0.236779	0.148241	-0.450462	0.420769	-0.42993	0.568945	Delayed down	0.0523187	11.3136	8.28865	17.1177	-1.67598	-5.85324	-1.15565	low	-1.28551	-0.402104	-0.763787	NA	NA	NA	-0.35091	-0.107616	-0.0512352
chr1:185813324-185813825	30.7224	27.0666	2pl	45.5896	0.5278	0.032041	0	0	0	0	0	0	0	0	0	1	0	0	0	0	0	FALSE	FALSE	0.0811976	0.8209	0.349191	0.318648	-0.70319	NA	-0.408848	NA	Delayed up	0.0841325	10.7878	5.89954	20.2613	1.1086	0.859939	1.51749	low	0.292342	2.07944	2.51327	NA	NA	NA	0.296452	0.193819	0.157813
chr1:185960310-185961200	3.13389	-9.18638	2pl	402.4	0.51552	8.52e-07	0	0	0	0	0	0	0	0	1	1	0	2	1+	1+	1+	FALSE	FALSE	0.086724	0.6408	0.557081	0.002435	0.309394	0.585571	-0.122642	0.9223	Delayed up	0.126812	23.3301	19.7388	28.2372	2.15279	1.73272	2.89544	med	-1.00307	-0.323273	0.211535	NA	NA	NA	0.461841	0.257682	0.099571
chr1:185965597-185966855	8.19688	7.86433	2pl	295.994	0.327848	0.0313209	0	0	0	0	0	0	0	0	0	2	1	1	0	1+	1+	FALSE	FALSE	-0.476773	0.00705843	-0.00988345	0.95413	-0.114975	0.895926	-0.404097	0.548303	Rapid up	0.225485	32.5731	17.7065	48.9539	1.7457	1.05584	6.80179	hi	0.308563	0.0227436	0.448369	-0.118249	0.714304	-0.764478	0.33707	0.218727	0.0909292
chr1:186082216-186082717	-4.96366	-2.57384	2pl	33.0729	0.768255	0.00643654	0	0	0	0	0	0	0	0	0	0	1	0	0	0	0	FALSE	FALSE	-0.389704	0.319196	-0.142326	0.710279	-0.52607	NA	-0.996445	NA	Delayed up	0.219898	32.7122	22.6755	61.8036	1.48369	1.19547	19.2248	hi	-0.295623	1.19479	0.952993	NA	NA	NA	0.858702	0.374753	0.622815
chr1:186155575-186156076	-0.558366	-1.47441	2pl	75.0965	0.694189	0.00093861	0	0	0	0	0	0	0	0	0	0	0	0	0	0	0	FALSE	FALSE	-0.253643	0.399594	0.270934	0.352596	-0.418046	NA	-0.282277	NA	Delayed up	0.127778	18.029	10.7842	32.9021	1.24877	0.974267	2.35615	med	3.30023	NA	3.94096	NA	NA	NA	0.420062	0.394968	0.148888
chr1:186209373-186209874	12.534	3.75095	2pl	86.0832	1.13413	8.66e-09	0	0	0	0	0	0	0	0	0	0	0	0	0	0	0	FALSE	FALSE	-0.16684	0.590787	0.485237	0.107217	-0.548189	NA	-1.57556	NA	Delayed up	0.103297	13.6526	9.9913	18.8846	1.11665	0.932861	1.35129	med	-0.00387846	-1.17935	0.758457	NA	NA	NA	0.759149	0.493426	0.423905
chr1:186212511-186213012	31.5336	15.3008	2pl	338.583	-0.375604	0.000330445	0	0	0	0	0	0	0	0	0	0	0	0	0	0	1+	FALSE	FALSE	-0.172468	0.23332	-0.445983	0.00212285	-0.79386	NA	-0.18349	NA	Delayed down	0.00980733	6.75515	5.53195	8.35647	-2.27855	-8.2783	-1.34181	low	-1.23172	-3.72539	0.0571461	NA	NA	NA	-0.153509	-0.0563471	0.00173706
chr1:186275730-186276231	0.0817493	-3.59054	2pl	198.05	0.496515	3.84e-05	0	0	0	0	0	0	0	0	0	2	0	0	1+	0	1+	FALSE	FALSE	0.285439	0.119477	0.459282	0.0114135	0.665998	0.284404	0.438071	0.693793	Delayed up	0.213717	30.9828	25.4586	38.1739	1.68496	1.36262	2.05419	hi	0.550541	0.269015	0.5793	NA	NA	NA	0.451625	0.328836	0.163347
chr1:186286544-186287045	-3.40482	-15.2019	2pl	184.688	0.424031	0.00120912	0	0	0	0	0	0	0	0	0	1	0	0	1+	1+	1+	FALSE	FALSE	0.0926312	0.671053	0.342	0.112027	0.496152	0.653232	0.0823166	0.975507	Delayed up	0.0406094	6.72109	4.95999	10.1951	1.30933	0.984388	2.04377	low	-0.445425	-0.657379	-0.0251917	NA	NA	NA	0.131668	0.0764449	-0.0332608
chr1:18645028-18645529	25.5626	25.5917	2pl	234.233	-0.497321	0.00026757	0	0	0	0	0	0	0	0	0	1	0	1	0	0	0	TRUE	TRUE	-0.687489	0.00232516	-0.829375	0.000231407	-0.252779	0.879355	-0.123265	0.965721	Rapid down	0.217606	31.8454	23.2186	43.4771	-1.69391	-2.2094	-1.29648	hi	0.772517	-0.569277	-3.01292	NA	NA	NA	-0.506906	-0.201129	-0.241669
chr1:186499057-186499558	20.1578	20.279	2pl	177.54	0.485379	0.000238093	0	0	0	0	0	0	0	0	1	0	0	0	1+	1+	1+	FALSE	FALSE	-0.237292	0.525596	0.301759	0.41732	0.0969034	0.941778	-0.315528	0.811076	Delayed up	0.304677	40.7208	32.9131	51.1525	2.70713	2.30164	3.32948	hi	-1.18424	-0.745286	0.712544	NA	NA	NA	0.566428	0.32613	0.198868
chr1:18653873-18654374	15.6503	-3.43456	2pl	253.497	-0.589695	3.4e-06	0	0	0	0	0	0	0	0	0	1	0	0	1+	1+	0	TRUE	TRUE	-0.225209	0.181972	-0.618485	0.000279237	-0.0769417	0.951172	0.2465	0.841286	Delayed down	0.0278649	7.54518	5.9249	9.95765	-1.64117	-2.45709	-1.25428	low	0.656089	0.487343	-1.67862	NA	NA	NA	-0.244775	-0.134832	-0.00240643
chr1:186559445-186560282	7.70478	6.30454	2pl	187.719	0.479286	0.00091536	0	0	0	0	0	0	0	0	0	1	1	0	1+	1+	1+	FALSE	FALSE	0.345535	0.135272	0.727883	0.00141277	0.1967	0.888351	0.403211	0.781863	Delayed up	0.115773	17.295	11.7238	28.9192	1.36785	1.132	2.60061	med	-0.195047	1.02221	1.16474	NA	NA	NA	0.290456	0.279984	0.0671824
chr1:18657028-18657866	-8.36081	-9.6382	2pl	300.151	-0.73353	1.89e-09	0	0	0	0	0	0	0	0	1	0	0	0	1+	1+	0	FALSE	FALSE	-0.63392	0.000213527	-1.12632	9.06e-11	-0.76816	0.0232307	-0.127329	0.915693	Rapid down	0.228166	34.5403	29.4167	39.7659	-2.84867	-3.53414	-2.02641	hi	-0.808125	-0.21543	-1.07291	NA	NA	NA	-0.581785	-0.466645	-0.166862
chr1:186620513-186621014	1.61872	-9.14029	2pl	183.889	0.928512	3.09e-11	0	0	0	0	0	0	0	0	0	1	0	0	0	1+	1+	FALSE	FALSE	0.369051	0.0941695	0.624332	0.00410032	0.0998586	0.965923	-0.418156	0.854265	Delayed up	0.149227	22.3385	18.0423	26.6506	1.45719	1.28468	1.68152	med	0.0189947	-0.140109	0.118754	-0.0777214	-0.795912	-0.313157	0.764405	0.481361	0.238907
chr1:18663649-18664501	7.56429	-13.0454	2pl	490.537	-0.393798	4.76e-05	0	0	1	0	0	0	0	1	Palindrome	0	0	2	1+	1+	1+	TRUE	TRUE	-0.0724626	0.623669	-0.337324	0.0227356	0.363866	0.477531	0.568281	0.210377	Delayed down	8.82e-08	7.1312	5.4527	7.75469	-8.2342	-10.541	-3.50622	low	-0.905266	-0.41743	-0.429306	NA	NA	NA	-0.0868614	0.0326302	0.0386216
chr1:186651597-186652098	25.2911	21.9487	2pl	27.7624	-0.696039	0.0389864	0	0	0	0	0	0	0	0	0	1	0	0	0	0	0	FALSE	FALSE	-1.57203	7.09e-06	-1.29175	0.000103326	-0.0764	0.979398	0.115203	0.97544	Rapid down	0.787329	53.98	42.4901	61.2561	-17.4958	-33.3347	-4.11994	hi	0.776532	0.045115	1.50173	NA	NA	NA	-0.700891	-0.581736	-0.427685
chr1:18671199-18671700	29.724	27.2807	2pl	92.039	-0.406124	0.0359852	0	1	0	0	0	0	0	1	Palindrome	0	0	0	1+	1+	0	TRUE	FALSE	-0.669218	0.00345563	-0.843558	0.000226337	0.15967	0.875366	0.243172	0.842433	Rapid down	0.0490942	8.73425	5.98643	14.9176	-1.48019	-2.13644	-1.16162	low	-0.945232	-0.542525	-1.12299	NA	NA	NA	-0.164874	-0.0976992	-0.0565228
chr1:18693515-18694016	-2.82238	-25.8463	2pl	126.244	-0.679214	2.4e-06	0	0	0	0	0	0	0	0	0	0	3	0	0	0	0	FALSE	FALSE	0.44009	0.0574335	-0.716316	0.00261075	0.666292	NA	0.87615	NA	Delayed down	8.31e-06	7.84928	7.12313	8.39055	-6.25538	-11.1118	-2.70539	low	1.05048	0.560163	-1.03017	NA	NA	NA	-0.240636	-0.0512182	0.100628
chr1:186974253-186975164	27.4739	24.8921	2pl	388.604	0.395164	0.00311159	0	0	0	0	0	0	0	0	1	1	0	0	0	1+	1+	FALSE	FALSE	-0.120642	0.544617	0.297617	0.1313	0.375661	0.646734	-0.106293	0.956069	Delayed up	0.184129	30.6143	21.6748	38.56	2.7106	1.57291	6.3679	hi	-0.114246	0.138433	0.137906	NA	NA	NA	0.3936	0.263464	0.0577457
chr1:187033664-187034165	28.3869	32.8373	2pl	32.0865	-0.887338	0.00361938	0	0	0	0	0	0	0	0	1	1	0	0	0	0	0	FALSE	FALSE	-1.04338	0.00223314	-0.856247	0.00980493	-0.196841	NA	-0.252444	NA	Rapid down	0.166442	26.2368	16.0251	53.2987	-1.10032	-14.7876	-0.780045	med	-3.58944	-3.32971	-1.11818	NA	NA	NA	-0.399436	-0.663794	-0.342752
chr1:187101018-187101519	35.0227	35.3111	2pl	32.4654	0.912852	0.00200023	0	0	0	0	0	0	0	0	0	1	0	0	0	0	1+	FALSE	FALSE	0.013727	0.97224	0.445097	0.248092	0.881658	NA	1.09061	NA	Delayed up	0.18728	27.5118	18.5661	40.5666	1.33613	1.01049	2.30721	hi	0.108326	1.96561	0.940241	NA	NA	NA	0.678119	0.611836	0.151576
chr1:187114803-187115718	34.5603	30.3954	2pl	272.476	0.297845	0.0100138	0	0	0	0	0	0	0	0	0	2	0	1	1+	0	1+	FALSE	FALSE	-0.0302396	0.860236	0.159194	0.346578	0.359309	0.706425	0.614443	0.484032	Delayed up	0.17767	30.6032	24.7493	40.212	2.90347	2.05234	9.29699	hi	-1.42769	-0.350192	0.523055	-0.691219	-0.803882	-0.747555	0.34791	0.193341	0.0300097
chr1:187264947-187265448	31.3768	30.3923	2pl	124.787	0.432901	0.0230966	0	0	0	0	0	0	0	0	0	0	0	0	0	0	0	FALSE	FALSE	-0.201052	0.39923	-0.134174	0.570404	1.49631	NA	0.702985	NA	Delayed up	0.149977	21.311	11.5146	43.0055	1.01826	0.811908	2.05405	med	-1.8981	-1.24371	0.0878487	NA	NA	NA	0.29906	0.284571	0.113622
chr1:187265936-187266437	48.0841	46.5317	2pl	32.7656	0.670003	0.044276	0	0	0	0	0	0	0	0	0	1	0	0	0	0	0	FALSE	FALSE	-0.211174	0.611276	0.317274	0.429326	1.33443	0.131465	0.98444	0.47565	Delayed up	0.134287	20.6707	11.3932	34.6571	1.57791	1.18216	3.04955	med	1.32202	NA	2.46905	NA	NA	NA	0.562919	0.365848	0.218141
chr1:187297914-187298415	8.57542	11.0457	2pl	110.933	0.720048	1.3e-05	0	0	0	0	0	0	0	0	0	1	0	0	1+	0	0	FALSE	FALSE	0.302618	0.166535	0.638036	0.00302943	0.573833	NA	-1.12172	NA	Delayed up	0.462768	53.949	44.3998	63.6997	2.82282	2.21382	4.27289	hi	1.16051	2.66065	2.80313	NA	NA	NA	0.803353	0.562281	0.472041
chr1:18730140-18731910	33.8745	8.78672	2pl	1155.92	-0.511433	1e-08	0	0	0	0	0	0	0	0	0	2	5	2	1+	1+	0	FALSE	FALSE	0.386947	0.00134979	0.00592645	0.960982	0.308016	0.472642	0.822504	0.0019566	Rapid down	0.0111482	4.97512	4.30071	6.1243	-1.81619	-2.48764	-1.35612	low	0.384066	0.25186	-0.472305	NA	NA	NA	-0.128532	-0.0838627	-0.0181805
chr1:18736805-18737306	28.2628	-18.7352	2pl	1271.61	-0.741049	1.63e-16	0	0	0	0	0	0	0	0	0	0	4	2	1+	1+	1+	FALSE	FALSE	0.226293	0.14985	-0.204553	0.194183	0.144143	0.846089	0.373043	0.531449	Delayed down	0.0327509	8.08871	7.39777	9.21183	-1.62934	-1.94877	-1.40293	low	0.601974	-0.0568042	-1.74527	NA	NA	NA	-0.315118	-0.150058	-0.00599812
chr1:18738111-18738612	8.33035	-48.5709	2pl	1315.51	-0.761022	5.11e-21	0	0	0	0	0	0	0	0	1	1	1	0	1+	1+	1+	FALSE	FALSE	-0.375522	0.00220029	-0.446158	0.000268131	0.0671081	0.939098	0.386402	0.47786	Rapid down	0.060965	11.0682	9.94597	12.592	-1.51514	-1.67406	-1.38175	low	0.191432	-0.584707	-0.330932	NA	NA	NA	-0.390632	-0.161903	-0.0199929
chr1:187516815-187517316	-6.31281	-6.92793	2pl	36.2225	-0.988038	0.0026443	0	0	0	0	0	0	0	0	1	1	0	0	0	0	1+	FALSE	FALSE	-1.02717	0.00641755	-1.78874	7.04e-06	-0.155516	0.941854	0.0826784	0.980068	Rapid down	0.667624	52.4365	33.2321	58.6625	-8.38917	-24.912	-2.50072	hi	-3.5017	-0.295902	0.0997114	NA	NA	NA	-1.07411	-0.719231	-0.58432
chr1:187517525-187518391	23.7079	14.4099	2pl	233.182	0.487554	0.000482582	0	0	0	0	0	0	0	0	0	2	0	1	1+	0	1+	FALSE	FALSE	0.0652077	0.740614	0.455018	0.0188256	0.0830633	0.949708	-0.00411084	0.998653	Delayed up	0.10526	17.2589	12.675	23.8352	1.6272	1.29591	2.52243	med	-1.29701	-0.802076	0.185943	-1.23781	-0.667052	-1.18733	0.375865	0.188555	-0.0400185
chr1:18762855-18763356	23.8677	22.5605	2pl	192.871	-0.411404	0.00991892	0	0	1	0	0	0	0	1	Palindrome	1	1	0	1+	1+	1+	FALSE	FALSE	-0.0819973	0.69785	-0.417971	0.0491319	-0.160853	0.950009	0.289828	0.927387	Delayed down	0.192433	28.6552	18.3534	46.0038	-1.55458	-2.1737	-1.2117	hi	-1.12477	-0.116665	-0.216902	NA	NA	NA	-0.359412	-0.196945	-0.124585
chr1:187775760-187776261	14.6123	13.0859	2pl	106.605	-0.754283	4.61e-05	0	0	0	0	0	0	0	0	1	1	0	1	0	0	1+	FALSE	FALSE	-0.587593	0.00920947	-0.715267	0.00146277	-0.0816833	0.901701	0.0951707	0.916751	Rapid down	0.098371	22.9476	13.4617	31.9395	-2.56636	-5.14727	-1.70154	med	2.79738	-2.3232	0.619229	NA	NA	NA	-0.611091	-0.351276	-0.195514
chr1:187776462-187776963	29.3478	19.5967	2pl	863.107	-0.220413	0.028772	0	0	0	0	0	0	0	0	0	0	1	1	1+	1+	1+	FALSE	FALSE	-0.157668	0.182915	-0.220119	0.0624527	0.0129208	0.98803	0.231606	0.684584	Delayed down	0.0150318	4.93808	2.34997	8.97003	-1.54074	-21.8312	-0.869878	low	-0.223838	-0.113386	0.389041	NA	NA	NA	-0.0548897	-0.0463236	-0.042201
chr1:187799141-187799642	23.0619	2.07476	2pl	86.0041	0.971292	4.31e-08	0	0	0	0	0	0	0	0	0	1	0	0	1+	0	1+	FALSE	FALSE	0.273691	0.39352	0.786571	0.0123031	-0.0488391	0.987074	0.701345	0.73669	Delayed up	0.0584823	15.0841	12.3701	18.877	2.09173	1.72011	2.66895	med	-0.288888	0.065298	0.660452	NA	NA	NA	0.808217	0.368024	0.120604
chr1:187838811-187839312	25.5836	20.2011	2pl	32.8972	-1.3457	7.63e-07	0	1	0	0	1	0	1	1	Palindrome	1	1	0	0	1+	0	FALSE	FALSE	-2.90289	3.17e-12	-1.86033	5.91e-08	-1.4991	0.149182	-0.920467	0.601951	Rapid down	0.147921	23.2148	17.1591	29.65	-1.82658	-2.54797	-1.49413	med	-2.39351	-3.68252	-1.07539	NA	NA	NA	-0.960832	-0.607353	-0.217324
chr1:18790815-18791316	-27.7715	-27.6536	2pl	106.167	-2.242	1.1e-36	0	0	0	0	0	0	0	0	1	0	0	1	1+	0	0	FALSE	FALSE	-1.81275	6.15e-10	-2.43223	1.06e-15	-1.47411	0.0382492	-0.767421	0.549344	Rapid down	0.3217	42.0111	37.4743	46.6896	-2.78068	-3.20145	-2.51525	hi	-1.48466	-1.23093	-0.503839	-2.00532	0.108358	0.500455	-2.04565	-1.35062	-0.574064
chr1:187913100-187913601	-4.62673	-15.9462	2pl	520.756	0.724537	6.92e-10	0	0	0	0	0	0	0	0	0	0	2	0	1+	1+	1+	FALSE	FALSE	0.382142	0.0126907	0.641089	2.58e-05	0.831698	0.0669005	0.456578	0.605062	Rapid up	0.128262	26.5694	22.6775	30.3619	2.79697	2.01096	6.07946	med	-1.46948	-0.347672	-0.286137	NA	NA	NA	0.696627	0.42838	0.104966
chr1:18794060-18794983	-11.7322	-8.61198	2pl	350.757	0.322518	0.0124844	0	0	0	0	0	0	0	0	0	0	1	1	1+	1+	0	FALSE	FALSE	0.561533	0.00104397	0.187278	0.276781	0.679782	0.164415	0.30602	0.781863	Rapid up	0.98524	81.0338	64.3686	85.4646	15.5748	3.21936	20.8227	hi	0.0601172	0.589411	0.502633	NA	NA	NA	0.534438	0.384264	0.232225
chr1:188082567-188083068	13.456	0.675146	2pl	97.613	0.796685	6.37e-07	0	0	0	0	0	0	0	0	0	1	0	0	1+	0	1+	FALSE	FALSE	0.00198269	0.993592	0.453736	0.0582136	0.243197	0.774235	-0.0916016	0.957754	Delayed up	0.0636332	11.9792	8.58033	15.8046	1.57237	1.19837	2.37545	low	0.664412	0.743789	1.50267	NA	NA	NA	0.532019	0.171845	0.184439
chr1:188134643-188135409	13.9464	9.23299	2pl	143.62	0.617623	2.49e-05	0	0	0	0	0	0	0	0	0	2	1	0	0	0	0	FALSE	FALSE	-0.00983158	0.965624	0.47071	0.0346316	0.664989	0.561887	-0.133456	0.96551	Delayed up	0.208267	31.6023	26.4273	37.9092	2.24871	1.77087	4.28841	hi	0.629741	0.769812	2.2252	-1.243	-1.86336	-0.630079	0.559604	0.391564	0.0936293
chr1:188140892-188141393	24.3036	22.2889	2pl	48.851	-0.81623	0.000855735	0	0	0	0	1	0	0	0	1	1	0	0	0	0	1+	FALSE	FALSE	-0.72056	0.0164188	-1.19385	9.85e-05	-0.61296	0.659108	-0.219222	0.941535	Delayed down	0.123569	17.746	9.34939	29.296	-1.14345	-1.54009	-0.910577	med	-2.06511	-0.413051	0.621153	NA	NA	NA	-0.60118	-0.201519	-0.388974
chr1:188179842-188180343	11.8556	8.45522	2pl	49.0866	0.675497	0.00435933	0	0	0	0	0	0	0	0	1	0	0	0	0	0	1+	FALSE	FALSE	-0.391434	0.175426	0.193196	0.484133	-0.00954061	NA	-0.118089	NA	Delayed up	0.143097	19.8268	13.8808	29.1194	1.11858	0.979755	1.34694	med	2.13195	1.68132	0.361209	NA	NA	NA	0.500004	0.247429	0.289635
chr1:18820656-18821157	53.645	42.886	2pl	365.935	-0.22764	0.0486018	0	0	0	0	0	0	0	0	0	0	0	0	0	1+	0	FALSE	FALSE	0.188884	0.252206	-0.163486	0.323965	-0.323897	NA	0.436583	NA	Delayed down	2.96e-06	5.65092	2.06437	7.3081	-5.70702	-36.5659	-2.0365	low	1.32411	0.986081	-1.5156	NA	NA	NA	-0.0561544	-0.0198899	0.0642069
chr1:18830541-18831042	4.03494	-5.61577	2pl	1085.13	0.522522	1.4e-05	0	0	0	0	0	0	0	0	0	1	1	0	0	1+	1+	FALSE	FALSE	0.168904	0.285278	0.343315	0.0290532	0.619083	0.298261	0.940676	0.067347	Delayed up	0.0965311	25.4795	16.5061	29.3825	3.09535	1.75314	12.6319	med	0.453321	0.287234	-0.850349	NA	NA	NA	0.481939	0.314043	0.0550299
chr1:188314490-188315415	26.8616	22.4865	2pl	183.732	0.45395	0.0066143	0	0	0	0	0	0	0	0	0	2	0	1	1+	1+	1+	FALSE	FALSE	0.235389	0.191577	0.235232	0.189011	0.420274	0.393061	0.481413	0.385106	Delayed up	0.0797032	11.8929	7.39011	22.5942	1.35349	0.981595	3.01584	low	-1.41235	-0.695122	-1.2667	NA	NA	NA	0.276126	0.178457	0.0754743
chr1:1883411-1884270	0.50909	-3.83375	2pl	271.768	-0.668621	1.33e-09	0	1	0	0	0	0	0	1	Palindrome	1	0	0	1+	0	1+	FALSE	FALSE	-0.394458	0.0382969	-0.905302	2.91e-06	-0.950007	0.0137388	-0.512438	0.441979	Delayed down	0.108605	18.4399	13.2967	28.7636	-1.65131	-7.4713	-1.3829	med	-0.887459	-0.690223	0.325686	1.52548	0.563783	1.57822	-0.422995	-0.308678	-0.0366279
chr1:188382400-188382901	22.1529	13.6959	2pl	94.4993	-1.15288	2.52e-12	0	1	0	0	0	0	0	1	Palindrome	0	0	0	0	1+	1+	FALSE	FALSE	-1.26439	2.82e-08	-1.29322	1e-08	-1.67972	0.000652448	-1.53215	0.0054128	Rapid down	0.114534	17.8023	13.598	23.8589	-1.50996	-1.98016	-1.27479	med	-1.50145	0.542442	1.1567	NA	NA	NA	-0.702505	-0.442676	-0.0631417
chr1:188386126-188386627	38.2231	28.4278	2pl	34.9989	-0.746286	0.00607128	1	0	1	0	1	0	0	1	Palindrome	0	0	0	0	0	0	FALSE	FALSE	-0.801384	0.0201571	-0.503431	0.133037	-0.743602	NA	-1.28122	NA	Delayed down	0.059108	8.73754	6.67605	12.0965	-1.24162	-2.50611	-0.975124	low	0.159674	0.852465	1.17237	NA	NA	NA	-0.310478	-0.114517	-0.136762
chr1:188689494-188689995	8.21504	6.87929	3pl	30.4048	0.594577	0.0457257	0	0	0	0	0	0	0	0	0	0	0	0	0	0	0	FALSE	FALSE	-0.23002	0.584693	-0.124798	0.762984	0.618317	NA	0.200001	NA	Delayed up	0.00604526	3.80059	1.8618	20785180942	2.33814	0.15852	6.87647	low	1.40081	0.260342	1.33523	NA	NA	NA	0.188002	0.210719	0.247523
chr1:18890682-18891183	-20.9673	-25.0976	2pl	66.6846	-0.991557	1.89e-06	0	0	0	0	0	0	0	0	1	1	1	2	1+	0	0	FALSE	FALSE	-0.462903	0.0711593	-0.931532	0.000359849	0.196159	NA	0.308734	NA	Delayed down	0.145649	23.3959	17.5333	29.2378	-1.79936	-2.59502	-1.38741	med	0.399036	0.43978	-0.43985	NA	NA	NA	-0.733366	-0.461279	-0.205418
chr1:189035805-189036306	35.9528	33.3706	2pl	27.1172	-0.721794	0.0385602	0	0	0	0	0	0	0	0	2+	2	0	0	0	0	0	FALSE	FALSE	-1.13247	0.000566145	-1.29983	7.28e-05	-1.95585	NA	-1.54275	NA	Rapid down	0.0261013	21.9408	13.2323	28.5941	-4.26479	-8.2722	-2.55552	med	0.561831	2.59395	0.804249	NA	NA	NA	-0.65236	-0.203467	-0.116518
chr1:18919078-18919579	13.6848	12.877	2pl	69.9769	0.585486	0.00490438	0	0	0	0	0	0	0	0	0	0	0	0	1+	0	0	FALSE	FALSE	0.423544	0.197529	0.543319	0.0928668	0.383343	NA	-0.223143	NA	Delayed up	0.263443	37.7048	29.5447	48.0106	2.66254	2.17571	3.63339	hi	2.66779	1.26614	-1.32421	NA	NA	NA	0.748685	0.388844	0.207094
chr1:1892635-1893136	20.182	13.1229	2pl	226.642	-0.472461	0.000752073	0	0	0	0	0	0	0	0	0	1	0	1	1+	0	1+	FALSE	FALSE	0.376087	0.0583391	0.348309	0.0780379	-0.299528	0.846639	0.10268	0.971655	Delayed down	0.073841	16.8065	11.7981	23.4062	-1.97248	-3.09317	-1.55308	med	0.436324	-0.150555	-0.588054	NA	NA	NA	-0.367946	-0.15135	-0.0802654
chr1:18938363-18939170	-8.68248	-22.2726	2pl	311.677	-0.888092	2.67e-19	1	0	0	0	1	1	0	0	0	0	8	0	1+	1+	0	FALSE	FALSE	-0.114144	0.558753	-0.401393	0.040826	-0.755053	0.59937	-0.134418	0.969456	Delayed down	0.106895	15.4726	12.703	18.7084	-1.28721	-1.45448	-1.12604	med	1.21762	0.493665	-2.43877	NA	NA	NA	-0.514973	-0.357594	-0.172291
chr1:18941183-18941684	-4.4388	-29.6419	2pl	182.197	-2.84794	1.03e-86	0	0	1	0	0	0	0	1	Palindrome	0	0	0	0	0	0	FALSE	FALSE	-2.84098	1e-44	-3.35699	4.47e-56	-2.84503	1.85e-05	-1.89098	0.00742265	Rapid down	0.171713	27.6311	25.4347	29.5334	-2.1091	-2.38844	-1.89735	hi	-1.1401	-0.447473	-0.023413	NA	NA	NA	-2.03352	-0.899504	-0.206334
chr1:18941696-18942197	2.23016	-4.94543	2pl	170.706	-1.48805	2.01e-28	0	0	0	0	0	0	0	0	1	1	1	0	1+	0	0	FALSE	FALSE	-1.1604	2.19e-08	-1.54591	1.62e-13	-1.74968	0.000127511	-1.23583	0.0235082	Rapid down	0.211928	32.3659	28.3763	35.5487	-2.41235	-2.92808	-1.97931	hi	-1.63936	-1.17087	-1.64291	NA	NA	NA	-1.15754	-0.820274	-0.243222
chr1:189449731-189450232	5.43566	-1.844	2pl	33.2432	-1.95232	1.59e-09	0	0	0	0	0	0	0	0	0	0	0	0	0	0	0	FALSE	FALSE	-1.48779	4.25e-05	-1.94552	1.76e-07	-0.610001	NA	0.14017	NA	Rapid down	0.131997	32.288	27.6913	37.4737	-4.09681	-11.3217	-2.82147	hi	-3.6745	-0.891694	-0.826361	NA	NA	NA	-1.43721	-1.06957	-0.152536
chr1:18949349-18950460	22.9558	15.8121	2pl	477.744	-0.282122	0.0068415	0	0	0	0	0	1	0	0	0	0	1	0	1+	1+	0	FALSE	FALSE	-0.00690449	0.959848	-0.320727	0.019715	-0.213507	0.775662	-0.525654	0.351994	Delayed down	0.062525	9.48254	6.77183	13.735	-1.28614	-1.55859	-1.10778	low	0.00162139	0.0554059	-0.552059	NA	NA	NA	-0.118426	-0.120327	0.0157157
chr1:189727678-189728179	40.9778	41.2298	2pl	38.444	0.6415	0.0258706	0	0	0	0	0	0	0	0	0	0	0	0	0	0	0	FALSE	FALSE	-0.0257005	0.944407	0.383412	0.282896	-0.00690523	NA	0.144168	NA	Delayed up	0.407603	47.0129	29.1344	55.6381	3.66136	1.32583	13.5127	hi	-1.50145	1.47629	2.45303	NA	NA	NA	0.474984	0.612657	0.321885
chr1:190052167-190052668	36.8798	37.5454	2pl	66.1405	0.634326	0.00165442	0	0	0	0	0	0	0	0	0	1	2	1	0	1+	0	FALSE	FALSE	-0.408373	0.207272	0.017661	0.95547	-0.306104	NA	-1.28268	NA	Delayed up	0.129046	18.6589	10.0565	35.618	1.11071	0.869172	5.06858	med	1.16051	2.35308	3.04178	NA	NA	NA	0.269609	0.481133	0.099027
chr1:19007457-19007958	11.7462	9.52505	3pl	95.9336	-0.86907	2.34e-07	0	0	1	0	0	0	1	1	Palindrome	0	0	2	0	1+	0	FALSE	FALSE	-0.770922	0.000255959	-1.02381	1.33e-06	-1.11215	0.433993	-0.17721	0.963905	Rapid down	0.268374	79.0696	36.3473	227.655	-0.828359	-2.01242	-0.670715	hi	-0.948719	-0.569451	-0.936104	NA	NA	NA	-0.496642	-0.468071	-0.190322
chr1:190118362-190118863	25.3243	19.1443	2pl	37.7248	0.617965	0.029467	0	0	0	0	0	0	0	0	1	1	2	0	0	0	0	FALSE	FALSE	-0.0779043	0.841226	0.158332	0.677557	0.595835	0.565559	0.279415	0.89666	Delayed up	0.0480328	8.3079	5.01569	13.3034	1.41444	1.03009	1.97185	low	2.55995	1.0795	1.67395	0.135823	-1.22472	-2.17963	0.329875	0.309035	-0.113096
chr1:190124824-190125325	43.8923	41.1769	2pl	66.8979	0.634192	0.00409362	0	0	1	0	0	0	0	1	Palindrome	1	0	0	1+	0	1+	FALSE	FALSE	0.294896	0.308098	0.599212	0.0341764	0.599036	0.675964	0.577172	0.773328	Delayed up	0.0857527	11.2185	5.93489	25.7365	1.19784	0.911525	11.2898	low	-0.305804	-0.770007	0.470128	-4.29879	-0.648672	0.125411	0.316775	0.414858	-0.228851
chr1:190167036-190168241	27.365	3.34393	2pl	349.169	-0.452467	3.84e-06	0	0	0	0	0	0	0	0	0	1	1	1	0	0	1+	FALSE	FALSE	-0.11031	0.486018	0.0114145	0.942172	-0.0700843	0.939614	-0.019188	0.989567	Delayed down	0	2.42076	1.71165	6.6423	-11.353	-86.2776	-3.3545	low	0.344737	-0.367837	0.68282	-0.0430116	-1.88294	-0.0156655	-0.031879	-0.0220395	0.0231825
chr1:19016833-19017334	-19.0882	-22.0539	2pl	43.0674	-1.23012	1.07e-06	0	0	0	0	1	0	1	0	1	0	1	1	1+	1+	0	FALSE	FALSE	-1.06085	0.00090427	-1.81552	4.83e-08	-1.02341	NA	-0.140876	NA	Rapid down	0.402741	48.8137	36.927	51.6038	-12.751	-25.8016	-4.33548	hi	1.49593	3.39539	3.83446	NA	NA	NA	-1.12866	-0.871545	-0.323584
chr1:190193900-190194401	19.54	15.3212	2pl	59.6712	-0.649598	0.00754577	0	0	0	0	0	0	0	0	1	1	1	0	1+	1+	1+	FALSE	FALSE	-1.21997	2.69e-06	-1.20884	2.53e-06	-1.30188	0.0180285	-0.488877	0.690894	Rapid down	0.0683538	26.0075	19.6115	31.0864	-4.0111	-13.5763	-1.95997	med	-0.142316	1.19452	0.168906	-0.957195	-0.0405713	-1.38568	-0.569222	-0.235364	-0.00764254
chr1:190348877-190349649	35.4263	33.9293	2pl	138.746	0.364139	0.0382942	0	0	0	0	0	0	0	0	0	2	0	1	0	0	1+	FALSE	FALSE	-0.148342	0.567986	0.498988	0.0500252	1.28468	0.142164	0.837899	0.587531	Delayed up	0.318467	42.5406	32.8308	50.9124	3.87992	2.59094	9.22442	hi	2.72818	1.70951	2.61662	NA	NA	NA	0.385139	0.309114	0.0878372
chr1:190439385-190439886	18.7702	19.2345	2pl	179.284	0.555484	9.41e-06	0	0	0	0	0	0	0	0	0	2	0	0	1+	1+	1+	FALSE	FALSE	-0.00219934	0.991637	0.396516	0.0545193	-0.201878	0.926943	-0.728407	0.711151	Delayed up	0.366161	46.8231	37.6331	53.8409	2.55726	2.06624	3.49539	hi	0.617059	1.53939	1.61585	1.06087	0.0357609	-0.0500611	0.577952	0.414282	0.235559
chr1:190581181-190581682	22.0237	16.5377	2pl	149.12	-0.618024	1.98e-05	0	0	1	0	0	0	0	1	Palindrome	3	0	0	1+	1+	1+	FALSE	FALSE	-0.973155	3.68e-06	-1.04349	6.05e-07	-0.883275	0.126315	-0.625364	0.486625	Rapid down	0.123892	23.7485	17.8745	29.6517	-2.31312	-3.4025	-1.77872	med	-0.736923	-0.596774	-0.0680947	NA	NA	NA	-0.578191	-0.205872	-0.145971
chr1:190637-191138	7.1288	6.93729	3pl	30.7036	-1.53394	4.76e-08	0	0	0	0	0	0	0	0	0	0	1	1	0	0	0	FALSE	FALSE	-1.59183	1.89e-06	-1.85245	3.62e-08	-3.06463	9.9e-07	-1.83243	0.00412554	Rapid down	0.340415	725.455	104.102	6894.36	-0.733776	-0.922349	-0.62423	hi	1.19008	-1.32941	-0.20424	NA	NA	NA	-0.997915	-0.817609	-0.385937
chr1:19066902-19067403	9.05461	4.16347	2pl	123.464	-1.14356	1.1e-15	0	1	0	1	0	0	0	2	Palindrome	0	2	0	0	0	0	FALSE	FALSE	-1.48887	1.08e-12	-1.9165	2.45e-19	-0.116178	NA	-0.509336	NA	Rapid down	0.194023	30.7745	26.8603	33.579	-2.36897	-2.85967	-1.96488	hi	0.511467	1.15577	-0.122141	NA	NA	NA	-0.975756	-0.560385	-0.259475
chr1:190792553-190793054	14.7042	12.6796	2pl	44.5287	-1.35494	2.34e-07	1	0	1	0	1	0	0	1	Palindrome	1	1	0	0	0	0	FALSE	FALSE	-1.29479	1.22e-05	-2.01883	1.2e-10	-1.88423	NA	-1.95874	NA	Rapid down	0.203851	33.3436	26.7651	40.5175	-2.9735	-4.17864	-2.22098	hi	-1.58643	-1.64444	-1.78638	NA	NA	NA	-1.24428	-0.741106	-0.354801
chr1:190892999-190893500	9.34344	8.44797	2pl	48.7438	0.643779	0.00451326	0	0	0	0	0	0	0	0	1	0	2	0	0	1+	0	FALSE	FALSE	-0.641625	0.114118	0.0413203	0.916401	0.0269767	NA	-0.0948764	NA	Delayed up	0.13079	19.1432	11.6913	36.354	0.741139	0.623795	0.862223	med	0.892553	3.29056	3.08783	NA	NA	NA	0.449073	0.143671	0.401631
chr1:19090265-19090766	34.6968	22.3229	3pl	529.523	-0.323515	0.0457897	0	0	0	0	0	0	0	0	0	1	2	1	1+	1+	1+	FALSE	FALSE	0.183747	0.195764	-0.257501	0.0718348	0.106357	0.958703	0.484858	0.773428	Delayed down	1.61e-13	2.12501	1.57926	4.48208	-9.94038	-33.2952	-5.06444	low	-1.13129	-0.730875	0.0705691	NA	NA	NA	0.0526075	0.0239499	0.0440882
chr1:19092726-19093227	22.2242	22.4331	2pl	383.547	0.328359	0.0147347	0	0	0	0	0	0	0	0	0	1	1	0	1+	1+	0	FALSE	FALSE	0.140538	0.401989	0.0668314	0.689559	0.147679	0.939674	-0.0274448	0.993198	Delayed up	0.484738	51.4721	39.142	89.6295	4.0618	2.54905	26.3326	hi	-0.917869	-0.38958	0.214607	NA	NA	NA	0.443067	0.382066	0.180546
chr1:191222-191723	18.3897	8.32623	2pl	104.792	-0.776404	7.97e-06	0	0	1	0	0	0	0	1	Palindrome	0	1	0	0	0	0	FALSE	FALSE	-0.63213	0.00599889	-1.29491	3.58e-08	-2.44542	3.85e-08	-1.55867	0.00121015	Rapid down	0.0118067	29.7266	27.4526	36.6516	-11.0882	-23.7643	-5.47136	hi	0.667274	-0.137336	-0.952397	NA	NA	NA	-0.568945	-0.594289	-0.0104732
chr1:191240829-191241330	24.01	14.832	2pl	46.5479	0.933373	3.53e-05	0	0	0	0	0	0	0	0	0	3	0	0	0	0	1+	FALSE	FALSE	0.447435	0.219942	1.1196	0.00148678	1.06352	NA	2.38415	NA	Delayed up	0.0892824	11.6732	7.68128	16.7468	1.10472	0.941087	1.37061	low	0.758747	0.713971	0.28726	-0.746129	-0.542691	-1.39042	0.543663	0.374168	0.103517
chr1:191320008-191320509	5.15612	-0.681037	2pl	193.83	-0.346617	0.0142203	0	0	0	0	0	0	0	0	0	2	0	0	1+	0	1+	FALSE	FALSE	0.130434	0.510935	-0.171472	0.389496	-0.865432	NA	-0.79	NA	Delayed down	0.00656518	11.8559	8.30716	24.4377	-3.68724	-16.6614	-1.70571	low	1.8081	1.38149	2.84782	NA	NA	NA	-0.241787	-0.0574157	0.00838528
chr1:1914287-1914788	49.5268	34.5151	2pl	212.64	-0.42031	0.0046945	0	0	0	0	0	0	0	0	0	0	4	1	1+	1+	0	FALSE	FALSE	0.469835	0.0615435	-0.118697	0.639792	1.08344	NA	1.46996	NA	Delayed down	5.48e-08	7.33599	5.95898	8.17407	-8.34904	-11.2408	-3.90832	low	1.2002	0.67852	-2.00545	NA	NA	NA	-0.136801	0.0117369	0.154304
chr1:191895575-191896076	-1.39254	-5.84526	2pl	89.842	-3.39541	8.88e-18	0	1	1	0	0	0	0	2	Palindrome	0	0	0	0	0	0	FALSE	FALSE	-3.35726	9.18e-33	-4.63708	3.07e-42	-1.60649	NA	-0.561001	NA	Rapid down	0.228379	35.5756	27.288	50.0774	-3.13875	-35.2667	-2.65127	hi	-2.27602	-1.25946	0.933536	NA	NA	NA	-2.61041	-1.56443	-0.470668
chr1:19210821-19211322	28.661	29.1201	2pl	158.979	-0.326534	0.0452535	0	0	0	0	0	0	0	0	0	1	0	0	0	0	0	FALSE	FALSE	0.237564	0.386803	-0.345854	0.213633	0.105117	0.921855	0.10558	0.947906	Delayed down	0.140306	19.3214	9.74264	55.7601	-1.08209	-17.3377	-0.782277	med	-0.0456849	0.574569	-0.482275	NA	NA	NA	-0.210294	-0.181278	-0.172029
chr1:192275669-192276170	33.4927	29.6279	2pl	80.0635	0.500218	0.00569168	0	0	0	0	0	0	0	0	0	1	1	0	0	0	1+	FALSE	FALSE	-0.170082	0.545634	0.179983	0.513152	1.08131	NA	1.27864	NA	Delayed up	0.133439	24.8806	18.3829	31.2253	2.33972	1.62485	3.77624	med	-1.07447	-0.268149	-0.191417	NA	NA	NA	0.492385	0.289893	0.141913
chr1:192539672-192540173	30.5241	17.0557	2pl	231.132	-0.409138	0.00124017	0	0	0	0	0	0	0	0	0	0	0	0	0	0	0	FALSE	FALSE	-0.165697	0.450483	-0.061628	0.776916	-0.243984	NA	0.133655	NA	Delayed down	0.00483162	4.25111	3.25713	7.1636	-1.76391	-28.2334	-0.848549	low	0.527675	-1.96866	-1.24413	-1.04184	0.192625	-2.46818	-0.0435254	-0.105227	-0.0389471
chr1:1925446-1925947	-10.557	-17.2848	3pl	85.4694	-0.679167	0.0014838	0	0	0	0	0	0	0	0	0	0	1	0	1+	1+	0	FALSE	FALSE	0.571521	0.338823	-0.252774	0.674223	0.604269	NA	-0.530117	NA	Delayed down	0.0357471	10.3704	7.37522	15.8822	-1.89962	-2.65003	-1.50123	low	1.87116	1.87421	-1.11818	NA	NA	NA	-0.230893	-0.0864397	0.146966
chr1:192545927-192546688	29.2399	23.3806	2pl	166.772	0.740821	4.05e-06	0	0	0	0	0	0	0	0	0	1	1	0	1+	1+	0	FALSE	FALSE	0.506395	0.0166177	0.611033	0.00352295	0.569708	0.702279	0.0113547	0.998037	Delayed up	0.152387	21.9894	15.6833	29.0084	1.33006	1.10689	1.63694	med	NA	NA	NA	-0.0453934	-1.43667	-1.47581	0.611701	0.349744	0.237404
chr1:192559305-192560136	6.41087	-12.5133	2pl	281.571	0.333432	0.00926496	0	0	0	0	0	0	0	0	0	0	0	1	1+	0	1+	FALSE	FALSE	-0.0128832	0.937126	0.206083	0.20083	0.559796	0.0695163	0.104905	0.922039	Delayed up	0.00392576	5.7046	4.47411	7.4652	2.36467	1.43412	4.88704	low	-0.253253	-0.599989	0.963103	0.411436	-2.24053	-0.50014	0.0767447	0.0180058	-0.0680144
chr1:192564068-192564569	23.361	19.0993	2pl	111.853	0.551842	0.000896799	0	0	1	0	1	0	1	1	Palindrome	1	1	4	1+	1+	1+	FALSE	FALSE	0.0627305	0.783183	0.485951	0.029629	0.469407	0.680936	0.447642	0.781019	Delayed up	0.102528	16.9903	12.2512	26.9166	1.53124	1.15415	2.82093	med	-2.13008	-0.233028	0.607321	-3.32457	0.535899	-1.26471	0.398232	0.278702	0.0955676
chr1:192632145-192632940	11.364	8.32511	2pl	269.613	-0.893476	2.11e-11	1	0	0	0	0	1	0	0	0	0	0	0	0	0	1+	FALSE	FALSE	-0.381503	0.00899921	-0.579477	7.4e-05	-0.926089	2.1e-06	-0.270894	0.533662	Rapid down	0.150091	23.0754	17.2619	30.4014	-1.58867	-2.17563	-1.27431	med	-0.86139	1.13928	1.31331	NA	NA	NA	-0.617114	-0.441463	-0.162349
chr1:192633119-192634338	11.2034	7.96449	2pl	450.158	-0.535677	2.39e-05	0	1	0	1	0	0	0	2	Palindrome	1	0	0	1+	0	1+	FALSE	FALSE	-0.556586	0.000700656	-0.633045	0.000109699	-0.79515	0.000127511	-0.332859	0.383565	Rapid down	0.186596	29.021	22.7136	35.7698	-2.1113	-2.81859	-1.6364	hi	-0.686359	-0.335686	0.527311	0.3472	-1.21446	0.153286	-0.496361	-0.248229	-0.122382
chr1:192709478-192709979	-1.27792	-12.6168	2pl	101.903	-3.29472	1.88e-55	0	0	1	0	2	0	1	1	Palindrome	1	1	0	1+	1+	0	FALSE	FALSE	-2.69932	2.38e-33	-3.07666	1.15e-40	-1.82978	0.0334571	-1.41932	0.210733	Rapid down	0.187232	29.7349	26.7013	32.3124	-2.28165	-2.8589	-1.827	hi	0.91845	-3.18189	1.99443	NA	NA	NA	-2.2778	-1.13476	-0.259674
chr1:192826631-192827132	39.7694	39.6333	2pl	57.2149	0.572839	0.0204699	0	0	0	0	0	0	0	0	0	0	1	1	0	0	0	FALSE	FALSE	0.0502701	0.892465	0.477364	0.189958	0.246107	NA	1.31325	NA	Delayed up	0.412403	47.1884	33.6256	56.5674	3.67219	2.30957	6.87574	hi	-2.27602	-1.25946	1.4573	NA	NA	NA	0.664718	0.530547	0.313363
chr1:193069969-193070470	15.8553	16.1716	2pl	83.5554	0.42537	0.0459132	0	0	0	0	0	0	0	0	0	1	0	0	0	1+	0	FALSE	FALSE	0.0271985	0.927301	0.372783	0.202132	-0.317593	NA	0.0696718	NA	Delayed up	0.212646	30.8792	17.3775	47.1071	1.51705	1.06948	2.86665	hi	NA	1.53288	4.71871	NA	NA	NA	0.336928	0.27924	0.137259
chr1:193070953-193071454	13.3575	9.40809	2pl	87.0158	0.46776	0.0111818	0	0	0	0	0	0	0	0	0	1	0	0	0	0	0	FALSE	FALSE	0.361695	0.141209	0.88056	0.000235692	-0.155578	0.933729	0.512458	0.76008	Delayed up	0.096037	14.0651	9.32032	20.5519	1.2677	1.07423	1.76277	med	-2.20205	-1.3481	-1.31663	NA	NA	NA	0.286963	0.205029	0.051704
chr1:193113382-193114226	-5.4345	-4.4846	2pl	263.671	-0.833405	2.55e-12	0	0	0	0	0	0	0	0	0	0	1	1	1+	1+	1+	FALSE	FALSE	-1.10628	2.5e-11	-0.958806	4.19e-09	-1.2298	0.000545501	-0.771996	0.107475	Rapid down	0.316328	41.3234	35.3421	47.2226	-2.53946	-2.93998	-2.1068	hi	-0.655363	-0.415172	-0.851725	-1.3429	0.511316	-0.528099	-0.736292	-0.602305	-0.280191
chr1:193121778-193122279	-48.1515	-67.1196	2pl	1735.18	0.302278	0.000658313	0	0	0	0	0	0	0	0	0	0	0	0	1+	1+	0	FALSE	FALSE	0.0723203	0.565123	0.26357	0.0349437	0.13309	0.903585	0.387697	0.680328	Delayed up	0.000665023	5.31914	2.2358	7.07356	3.9378	1.62718	5.59293	low	-1.94273	1.15322	-1.18285	NA	NA	NA	0.062464	0.186157	0.0353063
chr1:193172834-193173335	23.9437	23.1139	2pl	38.1954	-0.901342	0.003998	0	1	0	0	0	0	0	1	Palindrome	1	1	0	0	1+	0	FALSE	FALSE	-1.18065	0.000484001	-2.3336	5.09e-10	-1.2126	NA	-0.81959	NA	Rapid down	0.487555	50.6156	43.3413	58.2066	-4.7545	-8.46622	-3.44076	hi	-1.50145	-1.96866	0.620674	NA	NA	NA	-1.20493	-0.878577	-0.262844
chr1:193186110-193186870	18.1896	15.3604	2pl	257.791	-0.358094	0.0145764	0	1	0	1	0	0	0	2	Palindrome	0	0	0	0	1+	0	FALSE	FALSE	-0.403448	0.020635	-0.691001	7.98e-05	-1.09369	0.020454	-0.764265	0.25623	Delayed down	0.17885	34.9449	27.8316	46.7012	-4.99572	-11.5	-3.08315	hi	2.45317	2.50939	2.01273	NA	NA	NA	-0.327907	-0.274927	-0.0747941
chr1:193229185-193229686	26.1759	10.9897	2pl	71.2893	0.536234	0.0155153	0	0	0	0	0	0	0	0	0	1	1	0	1+	1+	0	FALSE	FALSE	-0.0608026	0.856137	0.661601	0.0422374	0.40027	NA	-0.242819	NA	Delayed up	0.000846198	6.72988	4.85401	8.22361	3.56144	1.80876	8.55036	low	1.32202	NA	3.90292	NA	NA	NA	0.207872	0.0141065	-0.137208
chr1:19326411-19326912	16.879	14.0984	2pl	68.1845	0.471362	0.0201763	0	0	0	0	0	0	0	0	0	0	2	1	0	0	0	FALSE	FALSE	0.201558	0.491776	0.0589255	0.840422	0.55577	NA	0.000568689	NA	Delayed up	0.0988296	11.6322	7.42292	19.0127	0.917646	0.791589	1.12064	low	1.5637	0.0690811	-1.55327	NA	NA	NA	0.197817	0.221545	0.136074
chr1:193335718-193336219	-3.86021	-4.59782	2pl	67.7191	-1.42409	5.27e-12	0	0	0	0	0	0	1	0	0	2	0	0	1+	0	0	FALSE	FALSE	-1.28696	1.64e-09	-1.65917	2.16e-14	-0.450687	0.798067	-1.09237	0.483728	Rapid down	0.209073	31.186	23.4627	40.0402	-2.11642	-3.10884	-1.46351	hi	-1.05847	1.59364	3.53603	-0.966399	-0.620799	0.00849024	-1.14158	-0.685345	-0.333846
chr1:193348420-193348921	-15.9074	-23.6721	2pl	109.753	0.713204	1.07e-05	0	0	0	0	0	0	0	0	0	0	0	0	1+	1+	1+	FALSE	FALSE	-0.148298	0.513305	0.489244	0.0265036	-0.425604	0.721373	-0.791072	0.469034	Delayed up	0.109721	18.0752	12.9406	25.2519	1.60365	1.27752	2.27521	med	1.12072	-1.33096	1.6829	NA	NA	NA	0.501231	0.243693	0.151221
chr1:19338157-19338658	20.4223	2.48811	2pl	1136.08	0.310458	0.000149771	0	0	0	0	0	0	0	0	0	0	1	0	0	1+	0	FALSE	FALSE	0.164	0.222624	0.17578	0.18982	0.337273	0.745745	0.428411	0.731762	Delayed up	0.033679	25.221	21.3205	27.7482	4.88254	2.9687	15.9062	med	0.133654	0.287204	-1.12037	NA	NA	NA	0.307562	0.164982	0.0412941
chr1:193418265-193418766	44.2311	40.6758	2pl	101.314	0.472594	0.00833038	0	0	0	0	0	0	0	0	0	2	0	0	0	1+	1+	FALSE	FALSE	0.0449643	0.843251	-0.110028	0.62809	0.774135	0.273908	0.073486	0.975905	Delayed up	0.999628	77.6112	62.5925	85182.8	13.6905	3.82919	488.492	hi	-0.149975	0.268525	1.0357	NA	NA	NA	0.44352	0.48822	0.390212
chr1:193542636-193543137	-4.26748	-4.63943	3pl	248.499	-1.22758	5.87e-17	0	0	0	0	0	0	0	0	2+	0	1	0	0	0	1+	FALSE	FALSE	-0.611807	0.00516964	-1.2617	1.41e-08	-2.18154	4.06e-10	-1.759	1.91e-06	Rapid down	0.368808	318.778	71.9431	787.918	-0.868882	-1.28791	-0.723425	hi	-2.15433	-0.349189	0.229508	NA	NA	NA	-0.858929	-0.695162	-0.357974
chr1:193543250-193543751	12.085	3.54342	2pl	763.826	-0.794796	1.69e-16	0	0	0	0	0	0	0	0	0	2	0	1	1+	1+	1+	FALSE	FALSE	-1.03109	2.22e-14	-0.852765	1.78e-10	-1.62228	1.97e-09	-0.967569	0.00192164	Rapid down	0.143973	25.417	19.9308	29.2148	-2.19456	-5.77698	-1.70387	med	-0.477421	-0.00299618	0.518529	0.214788	1.04894	-1.40154	-0.629375	-0.389085	-0.132781
chr1:193552245-193552746	43.8745	36.9782	2pl	226.16	-0.451937	0.000605163	0	0	0	0	0	0	0	0	0	1	0	1	1+	0	1+	FALSE	FALSE	-0.219467	0.160359	-0.22871	0.140213	-0.841283	0.249092	-1.09057	0.156462	Delayed down	0.0349921	9.1191	6.44649	13.0017	-1.74611	-2.29868	-1.38582	low	-1.57275	-4.51906	0.0202727	NA	NA	NA	-0.251319	-0.18005	-0.00780521
chr1:193556865-193557366	25.0894	21.8766	2pl	106.721	0.367875	0.0439778	0	0	0	0	0	0	0	0	1	1	0	1	0	0	0	FALSE	FALSE	-0.0200888	0.941113	0.158031	0.55351	-1.32382	NA	0.696783	NA	Delayed up	0.200489	36.9515	30.4116	46.0591	4.61108	2.97334	9.86555	hi	-0.695125	-0.264947	0.225287	NA	NA	NA	0.4769	0.316725	0.0635519
chr1:193562086-193562587	27.7425	9.6152	2pl	47.1545	-0.766309	0.00143188	0	0	0	0	0	0	0	0	0	1	0	0	0	0	0	FALSE	FALSE	0.248656	0.353071	-0.441326	0.110878	-0.226361	NA	0.403743	NA	Delayed down	0.000802368	5.78234	4.74164	6.97556	-3.66959	-8.29555	-1.75008	low	NA	1.53288	2.80313	NA	NA	NA	-0.196495	-0.0704429	0.00253518
chr1:193624886-193625726	-7.09445	-13.8477	3pl	105.199	-0.96286	3.85e-10	0	1	1	0	1	0	0	2	Palindrome	1	1	1	1+	1+	0	FALSE	FALSE	-0.885733	0.000199184	-1.27449	1.24e-07	-0.618203	NA	-0.741734	NA	Rapid down	0.242688	36.8935	29.8118	57.0777	-1.3282	-2.56792	-0.919845	hi	-4.56748	-2.41628	0.327829	-0.644008	0.078119	0.619252	-0.696246	-0.460129	-0.105487
chr1:193629816-193630317	11.8353	12.0772	2pl	48.6037	-0.800167	0.00291563	0	0	0	0	1	0	1	0	1	0	0	0	0	0	0	FALSE	FALSE	-0.428414	0.160167	-1.18322	0.000201448	0.33019	NA	0.549494	NA	Delayed down	0.232823	33.6156	21.5152	45.6557	-1.75525	-2.76483	-1.13182	hi	1.16051	NA	3.04178	NA	NA	NA	-0.547182	-0.444812	-0.0891911
chr1:19381829-19382729	26.6268	21.0295	2pl	110.166	-0.852126	1.94e-08	0	0	0	0	0	0	0	0	0	2	1	0	0	0	0	TRUE	FALSE	-0.19868	0.402045	-0.799988	0.00095951	-0.185551	0.839619	0.170155	0.898887	Delayed down	0.117884	17.3501	13.9071	22	-1.32096	-1.57258	-1.14196	med	-1.38762	-0.30594	-0.810411	NA	NA	NA	-0.542649	-0.286312	-0.22428
chr1:19390890-19391679	31.6801	30.62	2pl	559.441	-0.231488	0.0249237	0	0	0	0	1	0	0	0	1	2	0	0	1+	1+	1+	TRUE	FALSE	-0.0995262	0.457941	-0.276222	0.0392402	-0.167269	0.866979	-0.105906	0.949369	Delayed down	0.0755722	8.74948	5.00339	18.7563	-0.920145	-1.34631	-0.771805	low	-1.15267	-0.708165	-0.531768	NA	NA	NA	-0.0714271	-0.103202	-0.091135
chr1:19395530-19396031	-2.7967	-8.08176	2pl	916.848	-1.0012	8.98e-41	0	0	0	0	2	0	1	0	0	1	3	1	1+	1+	1+	FALSE	FALSE	-0.843687	2.14e-08	-1.19767	2.17e-15	-0.470646	0.576108	-0.349268	0.793013	Rapid down	0.184283	29.4544	25.3919	33.5238	-2.22971	-2.89465	-1.78812	hi	0.810975	-0.392125	-0.3895	NA	NA	NA	-0.796506	-0.528643	-0.216641
chr1:193970503-193971004	23.796	15.8785	2pl	34.5249	0.615262	0.0406821	0	0	0	0	0	0	0	0	0	1	0	1	1+	1+	0	FALSE	FALSE	0.28281	0.425921	0.457037	0.191657	0.808426	NA	0.889282	NA	Delayed up	2.37e-06	29.3389	27.357	43.051	18.7598	7.11031	98.7622	hi	0.760249	-2.93353	2.25225	-1.35617	-0.844821	-0.32396	0.704018	0.576971	0.0427392
chr1:19405143-19406129	-5.09393	-9.62624	2pl	842.388	-0.220761	0.0217147	0	0	0	0	0	0	0	0	1	0	2	0	1+	1+	1+	TRUE	FALSE	-0.057202	0.665724	-0.336079	0.0113069	-0.271425	0.799758	0.0733459	0.972465	Delayed down	0.0272695	31.821	26.863	45.8875	-10.0238	-57.4083	-4.83762	hi	-0.556687	-0.191599	-0.193756	-2.96599	-0.0474856	0.6631	-0.196006	-0.190278	-0.0501355
chr1:194076275-194076776	34.9834	34.4185	2pl	71.6863	-0.644826	0.000455469	1	1	1	0	0	0	0	2	Palindrome	3	0	0	0	0	1+	FALSE	FALSE	-0.52707	0.060224	-0.669805	0.0167231	0.223522	NA	-0.578126	NA	Delayed down	0.157584	23.2061	14.6464	35.9798	-1.41698	-2.8533	-1.0435	med	-2.72688	-0.787418	0.0504107	NA	NA	NA	-0.455243	-0.370719	-0.161799
chr1:19411931-19412432	60.0664	53.0878	2pl	45.3498	-0.560894	0.0290896	0	0	0	0	0	0	0	0	0	0	0	0	0	0	0	FALSE	FALSE	-0.365873	0.281963	-0.428443	0.205581	0.508053	0.676363	0.502577	0.764736	Delayed down	0	2.11716	1.78452	5.35859	-7.28094	-98.8773	-4.20426	low	1.95655	0.302072	0.760892	NA	NA	NA	-0.054283	-0.262593	-0.166844
chr1:19419374-19419875	-1.0815	-10.795	3pl	146.608	-1.25887	1.29e-21	0	0	0	0	1	0	0	0	0	1	2	0	1+	1+	0	FALSE	FALSE	-0.860031	6.67e-07	-1.3167	7.88e-14	-0.232941	0.889252	-0.0730979	0.979934	Rapid down	0.205762	40.368	22.9768	101.073	-0.866191	-1.02744	-0.719546	hi	-0.941574	-0.896231	-1.97931	NA	NA	NA	-0.640218	-0.444145	-0.125862
chr1:19439322-19439823	19.1126	19.3138	2pl	84.8276	-0.40827	0.0370435	1	0	1	0	1	0	0	1	Palindrome	1	0	1	0	0	0	TRUE	FALSE	-0.637181	0.0176349	-0.501101	0.0566223	0.344577	0.703842	0.165636	0.924611	Delayed down	0.774099	52.0587	30.2453	58.6308	-5.5726	-30.5282	-2.03811	hi	0.518062	0.617821	-0.617523	NA	NA	NA	-0.492092	-0.303634	-0.251962
chr1:19445770-19446271	18.3183	-15.4008	3pl	758.675	-0.434492	2.73e-06	0	0	0	0	0	0	0	0	1	0	0	1	1+	1+	1+	TRUE	FALSE	0.301412	0.0216268	-0.118961	0.366633	0.289952	0.832888	0.500908	0.728057	Delayed down	0.0332917	7.16563	5.67861	8.8772	-1.50945	-1.73478	-1.32325	low	-1.07331	-0.185504	-1.81209	NA	NA	NA	-0.160168	-0.0571172	0.0763184
chr1:194707037-194707538	9.24033	-1.42641	2pl	35.2052	0.937493	0.00189119	0	1	0	0	0	0	0	1	Palindrome	0	1	0	0	0	0	FALSE	FALSE	-0.354401	0.422194	-0.395717	0.365378	-0.129952	NA	-0.450216	NA	Delayed up	0.0125007	7.64374	6.0263	10.4026	2.36723	1.16818	6.1045	low	-2.27602	0.101368	1.4573	NA	NA	NA	0.512102	0.188381	0.155475
chr1:194753645-194754146	32.5576	22.9184	2pl	62.7226	0.750388	9.97e-05	0	0	0	0	0	0	0	0	0	1	0	0	0	0	0	FALSE	FALSE	0.433297	0.255878	1.13696	0.00226654	1.11329	NA	0.589858	NA	Delayed up	0.0528601	25.1066	21.7419	29.7152	4.35973	2.38091	10.9777	med	0.155735	-0.211455	-1.12511	NA	NA	NA	0.835417	0.417135	0.114828
chr1:194952076-194952577	33.5351	29.4494	2pl	1373.9	-0.339019	0.00198857	0	0	0	0	1	0	0	0	0	4	0	0	1+	1+	1+	FALSE	FALSE	-0.424887	0.000107365	-0.358842	0.00102823	-0.191502	0.704068	-0.116114	0.895874	Rapid down	0.0648327	9.7178	5.97048	15.9318	-1.29358	-1.83137	-1.01569	low	-1.27274	-0.796044	0.277395	NA	NA	NA	-0.164712	-0.118462	-0.033858
chr1:195384713-195385214	23.6448	13.0422	3pl	86.9973	-1.38374	3.07e-14	0	0	1	0	0	0	0	1	Palindrome	1	3	1	1+	1+	0	FALSE	FALSE	-1.33263	8.35e-09	-1.41855	6.02e-10	-0.620013	NA	-1.42104	NA	Rapid down	0.205811	31.6204	22.5768	48.0979	-1.14667	-1.47752	-0.901748	hi	-1.29203	-0.895056	0.83812	NA	NA	NA	-0.898279	-0.534669	-0.218675
chr1:195666071-195666572	20.9508	22.1221	2pl	107.289	0.462914	0.0110395	0	0	0	0	0	0	0	0	0	1	0	0	0	1+	1+	FALSE	FALSE	0.0288941	0.911097	0.220055	0.389298	0.0865641	0.976298	-0.298191	0.92891	Delayed up	0.218688	31.6552	20.3008	45.2688	1.46381	1.09256	1.9195	hi	0.998065	0.480757	0.91386	NA	NA	NA	0.414944	0.197368	0.30573
chr1:195715317-195715818	34.7977	33.7397	2pl	47.2932	-0.522472	0.0299056	0	0	0	0	0	0	0	0	0	0	0	2	1+	0	1+	FALSE	FALSE	-0.414298	0.17404	-0.700406	0.0220308	-0.633879	0.568295	-0.550275	0.737355	Delayed down	0.162416	35.4008	28.5059	50.9399	-4.70022	-28.8818	-2.74095	hi	-1.94273	0.738979	1.32261	NA	NA	NA	-0.423336	-0.421473	-0.125469
chr1:195716950-195718074	21.4003	18.717	2pl	195.269	0.283339	0.035755	0	0	0	1	0	0	0	1	Palindrome	0	0	1	1+	1+	0	FALSE	FALSE	-0.0941456	0.636914	-0.128213	0.517275	-0.0585773	0.971104	-0.28055	0.857591	Delayed up	0.137925	19.1881	11.267	30.2387	1.10277	0.799078	1.62116	med	NA	NA	3.22768	0.772409	-0.677902	0.222461	0.210595	0.0968739	0.0800229
chr1:19574041-19574542	46.5192	46.1527	2pl	44.3028	0.553618	0.026052	0	0	0	0	0	0	0	0	0	0	0	1	1+	1+	0	FALSE	FALSE	-0.488875	0.1377	0.140365	0.657281	0.176964	0.929049	-0.329547	0.89666	Delayed up	0.202372	30.3478	17.0899	42.3141	2.11865	1.13406	10.6008	hi	-0.754612	-0.27359	1.5025	NA	NA	NA	0.450787	0.418476	0.140408
chr1:195899671-195900172	21.3296	9.37198	2pl	68.6331	0.707596	0.00018026	0	0	0	0	0	0	0	0	0	1	0	0	0	0	0	FALSE	FALSE	0.352884	0.335953	0.262414	0.472128	0.081072	NA	1.41601	NA	Delayed up	0.069793	10.2225	6.94654	14.9324	1.25648	1.05277	1.64678	low	-1.8609	-3.93311	-3.34439	NA	NA	NA	0.415733	0.221757	0.0546401
chr1:195933747-195934248	-1.65586	-1.53948	2pl	77.25	0.612752	0.000991872	0	0	0	0	0	0	0	0	0	0	1	0	1+	1+	1+	FALSE	FALSE	-0.220402	0.475713	0.434663	0.14763	-0.0897444	0.960327	0.329248	0.842994	Delayed up	0.258706	37.4307	24.4913	47.6378	1.68573	1.16821	2.41348	hi	-1.83441	-0.799564	0.63166	NA	NA	NA	0.574026	0.392267	0.139515
chr1:195934735-195935592	19.3642	9.8145	2pl	332.494	0.47396	5e-05	0	0	0	0	0	0	0	0	0	2	0	0	1+	1+	1+	FALSE	FALSE	0.16191	0.386693	0.477154	0.00991784	0.183059	0.785277	0.113029	0.92254	Delayed up	0.0151973	19.9504	14.054	23.6512	4.29747	1.99082	9.34743	med	-0.220219	0.563334	1.02561	-1.34156	0.0481765	0.569199	0.436132	0.103406	0.0287308
chr1:196027197-196027698	44.5237	42.4808	2pl	44.9089	-0.531866	0.0401067	0	0	0	0	0	0	0	0	0	0	0	2	1+	1+	0	FALSE	FALSE	-1.53148	7.93e-08	-1.80799	3.13e-10	-1.8251	NA	-1.74465	NA	Rapid down	0.258038	39.3495	28.2151	49.2317	-4.23073	-36.5349	-2.43297	hi	NA	1.53288	2.46905	NA	NA	NA	-0.598688	-0.429221	-0.0414822
chr1:196034019-196034520	11.9166	1.70652	2pl	85.0961	1.01193	1.14e-07	0	0	0	0	0	0	0	0	0	1	0	0	0	0	1+	FALSE	FALSE	0.423914	0.180557	0.875971	0.00485078	0.297578	NA	0.329204	NA	Delayed up	0.107293	22.3749	17.04	26.2161	2.22533	1.65011	8.2878	med	1.57921	2.23025	-0.0678661	NA	NA	NA	0.884677	0.491561	0.160411
chr1:196056901-196057658	42.5792	29.1175	2pl	184.376	0.362711	0.00533745	0	0	0	1	0	0	0	1	Palindrome	1	0	1	1+	0	1+	FALSE	FALSE	-0.45189	0.047698	-0.010714	0.961806	-0.326562	0.81879	-0.846829	0.463475	Delayed up	0.000167098	7.87177	6.71105	9.67068	4.91219	2.04535	7.61902	low	-0.303999	-1.12291	0.816329	0.228264	-0.278586	-0.794515	0.199237	0.0365405	-0.0608226
chr1:196088538-196089039	9.14065	5.65476	2pl	81.0506	0.563625	0.00167129	1	0	0	0	0	0	0	0	0	1	0	0	0	0	1+	FALSE	FALSE	-0.187206	0.492057	0.246519	0.351613	-0.305224	NA	0.300372	NA	Delayed up	0.195784	28.7851	22.7078	36.1294	1.65788	1.43698	2.0344	hi	0.115184	0.322168	1.73209	NA	NA	NA	0.550707	0.280972	0.187362
chr1:19633065-19633566	30.7845	26.3817	2pl	31.2697	-1.14348	0.000451211	0	0	0	0	0	0	0	0	1	0	0	0	1+	0	1+	FALSE	FALSE	-0.976956	0.000647777	-1.15244	5.5e-05	-0.743571	NA	-0.951726	NA	Rapid down	0.0776247	19.1145	13.2734	27.4057	-2.33705	-10.979	-1.81534	med	-0.614628	0.35123	0.943597	-3.65554	-0.240769	0.047183	-0.80486	-0.472943	-0.163369
chr1:196510500-196511001	21.6271	21.2843	2pl	40.9334	-0.808686	0.00233926	0	0	0	0	0	1	0	0	0	1	0	0	0	0	1+	FALSE	FALSE	0.328243	0.313518	-0.538323	0.111707	-1.119	NA	-1.07975	NA	Delayed down	0.143434	19.4592	13.2756	30.2763	-1.00487	-1.24026	-0.866766	med	-0.797998	-1.3034	0.881476	NA	NA	NA	-0.468039	-0.323848	-0.353156
chr1:196577288-196577789	18.1788	18.0559	2pl	156.405	0.314506	0.0410375	1	0	0	1	0	1	0	1	Palindrome	2	0	1	0	1+	0	FALSE	FALSE	0.0943675	0.68318	0.228051	0.319706	-0.15054	0.952012	-0.0633057	0.98608	Delayed up	0.352085	43.5905	33.1489	61.4812	2.7243	2.07415	19.495	hi	1.12568	0.224287	0.572448	NA	NA	NA	0.428687	0.288326	0.0543903
chr1:197360196-197360697	23.7325	26.1285	2pl	48.5902	-0.974031	2.7e-05	0	0	0	0	0	0	0	0	0	1	0	0	1+	0	0	TRUE	TRUE	-1.20514	2.84e-05	-1.35545	2.25e-06	1.20641	NA	0.623729	NA	Rapid down	0.45097	49.819	40.1077	59.983	-3.11774	-13.1586	-2.03639	hi	-2.49594	-1.1389	0.41962	NA	NA	NA	-0.895222	-0.633702	-0.526801
chr1:197367592-197368093	34.5143	36.7328	2pl	101.474	0.431577	0.0182387	0	0	0	0	0	0	0	0	0	0	0	0	0	1+	1+	FALSE	FALSE	0.170575	0.439501	0.244556	0.263378	0.565603	0.587287	0.335176	0.860555	Delayed up	0.56272	63.7916	43.4628	28008.7	2.81454	1.65227	670.868	hi	-2.66234	0.534263	-0.598741	NA	NA	NA	0.571219	0.266147	0.355051
chr1:197377704-197378205	12.1308	6.29941	2pl	63.9812	0.804791	4.81e-05	0	0	0	0	0	0	1	0	0	1	1	0	0	1+	1+	FALSE	FALSE	0.468663	0.151655	0.687595	0.0336985	1.15526	0.213984	0.754263	0.649063	Delayed up	0.168596	27.9154	23.1802	36.6094	2.26083	1.75218	3.13194	hi	0.977966	0.323764	1.39817	NA	NA	NA	0.848305	0.449968	0.206345
chr1:197422618-197423466	22.977	14.1048	2pl	421.181	0.64443	5.32e-13	0	0	0	0	0	0	0	0	0	1	0	0	1+	1+	1+	TRUE	TRUE	0.311848	0.0902365	0.708364	0.000103089	1.12415	1.58e-07	0.683509	0.0108715	Delayed up	0.179845	32.4909	27.9258	36.7749	3.25773	2.43522	5.95781	hi	0.550847	0.138102	0.406066	-0.884751	-0.187531	-0.165729	0.647438	0.471644	0.0974452
chr1:197529261-197530165	27.4105	23.8114	2pl	84.8617	0.480619	0.0113524	0	0	0	0	0	0	0	0	0	0	1	0	0	0	1+	FALSE	FALSE	0.269696	0.297839	0.408539	0.109635	0.658861	0.455597	-0.194351	0.935387	Delayed up	0.174566	26.7721	19.6417	35.7021	1.80435	1.40963	5.1886	med	-1.62172	-1.66131	0.140345	1.75499	0.189002	-0.845148	0.504742	0.206231	0.1689
chr1:19764830-19765331	-3.9603	-12.6751	2pl	118.624	0.980764	2.19e-09	0	0	0	0	0	0	0	0	0	0	0	3	1+	0	1+	FALSE	FALSE	0.331318	0.603886	1.04459	0.100588	1.49828	0.324487	0.702273	0.827504	Delayed up	0.11273	26.0827	19.0482	30.8348	2.844	1.87096	8.1618	med	-0.534954	-0.212253	-0.9439	NA	NA	NA	0.892188	0.567024	0.114276
chr1:19765584-19766085	10.5647	3.7155	2pl	185.588	0.841616	8.54e-09	0	0	0	0	0	0	0	0	0	0	0	0	1+	0	0	FALSE	FALSE	0.406658	0.456942	0.678082	0.214189	1.79306	0.00166748	1.05071	0.23961	Delayed up	0.160321	31.0085	26.1834	35.6277	3.28805	2.22403	4.7516	hi	-2.0773	-0.709102	-1.23023	NA	NA	NA	0.727552	0.523756	0.18088
chr1:197664555-197665056	11.8824	9.80102	2pl	165.78	0.474602	0.000801563	0	0	0	0	0	0	0	0	0	0	1	0	1+	1+	1+	FALSE	FALSE	-0.2084	0.425114	0.376562	0.143356	0.0321402	0.978263	0.15052	0.900155	Delayed up	0.238046	36.3596	27.5737	47.9745	3.03392	2.45501	5.36867	hi	-1.13077	-0.793725	0.750295	-0.409143	-0.609695	-1.23446	0.569592	0.331978	0.139261
chr1:197683733-197684234	12.1546	-3.2325	2pl	138.685	0.983231	3.71e-08	0	0	0	0	0	0	0	0	1	1	1	0	0	1+	1+	TRUE	TRUE	-0.0892036	0.749649	0.620104	0.022668	0.225474	0.88542	-1.11815	0.261104	Delayed up	0.0599745	10.0511	7.76121	13.951	1.37218	1.13331	1.76262	low	0.568815	0.891352	0.257543	NA	NA	NA	0.633291	0.284826	0.312098
chr1:197733312-197733813	4.64306	5.80654	2pl	37.572	-0.805461	0.00380975	0	1	1	0	0	1	0	2	Palindrome	0	0	0	1+	0	0	FALSE	FALSE	-1.65681	6.1e-10	-2.09913	2.23e-14	-0.484871	0.784819	-0.508738	0.83636	Rapid down	0.472118	52.1627	41.6166	59.8366	-3.26743	-6.1995	-2.31362	hi	-1.10469	-1.36314	1.84615	NA	NA	NA	-0.835215	-0.519868	-0.356456
chr1:197815624-197816125	11.6171	4.14761	2pl	48.5311	0.990897	8.2e-06	0	0	0	0	0	0	0	0	0	1	2	0	0	0	1+	FALSE	FALSE	0.554632	0.14422	1.1378	0.00219177	0.827624	NA	0.281997	NA	Delayed up	0.167839	28.9876	22.1692	33.8892	2.37943	1.68103	4.75852	hi	2.95197	1.787	1.93529	NA	NA	NA	0.917596	0.6942	0.0884553
chr1:19790846-19791347	26.9722	26.7945	3pl	83.7123	-0.670721	0.0010409	1	0	0	0	0	0	0	0	0	1	0	0	0	0	1+	FALSE	FALSE	-0.645697	0.00543975	-0.361226	0.109251	0.108572	NA	-0.0684498	NA	Rapid down	0.306341	97.0663	39.873	469.706	-0.945019	-2.39602	-0.660865	hi	-1.35391	-0.452157	0.0929139	NA	NA	NA	-0.43131	-0.352559	-0.234236
chr1:197917080-197917581	38.2611	23.3635	2pl	349.674	0.400154	0.000189363	0	0	0	0	0	0	0	0	0	1	0	0	0	0	1+	FALSE	FALSE	0.0504645	0.809425	0.275244	0.183907	0.485592	NA	-0.441631	NA	Delayed up	0.0210568	11.9543	9.08888	17.0466	2.66396	1.83326	6.22437	low	0.239068	0.331567	0.510971	NA	NA	NA	0.289714	0.0846011	-0.0691501
chr1:197923125-197923626	-29.408	-47.3452	2pl	159.927	0.777631	1.76e-08	0	0	0	1	0	0	0	1	Palindrome	0	1	0	0	0	0	FALSE	FALSE	-0.138957	0.595539	0.495295	0.0520572	1.11462	NA	0.42786	NA	Delayed up	0.0309009	26.6749	23.2772	28.7374	5.70824	2.42972	12.1728	med	1.61681	1.30944	-0.415466	NA	NA	NA	0.649859	0.443585	0.0307447
chr1:198018485-198018986	25.5454	14.4189	2pl	71.0855	0.738623	0.00010169	0	0	0	0	0	0	0	0	0	0	1	1	0	0	0	FALSE	FALSE	0.094184	0.792132	0.230795	0.514021	-0.152968	NA	0.225379	NA	Delayed up	0.0720573	10.284	7.75818	14.2864	1.26301	1.08841	1.52545	low	0.614789	1.06787	-0.364085	NA	NA	NA	0.444134	0.343762	0.0340221
chr1:198187436-198188686	16.29	11.9961	2pl	295.69	0.661496	7.27e-09	0	0	0	0	0	0	0	0	0	3	1	2	1+	1+	1+	FALSE	FALSE	0.00658565	0.97385	0.317633	0.109193	0.679172	0.140575	0.288719	0.789809	Delayed up	0.158128	24.6127	18.7142	31.9031	1.71059	1.35946	2.40425	med	-0.603154	0.980596	-1.58459	0.72824	0.659779	-0.104731	0.541289	0.379728	0.168197
chr1:198298644-198299145	12.6625	1.59683	2pl	49.5067	1.02577	1.94e-06	0	0	0	0	0	0	0	0	0	0	0	0	0	1+	0	FALSE	FALSE	0.278318	0.472798	0.504171	0.184167	-1.0693	NA	-0.351254	NA	Delayed up	0.0689756	8.86117	6.01018	12.8748	1.11674	0.945074	1.40831	low	NA	NA	3.38004	NA	NA	NA	0.547994	0.435078	0.223864
chr1:198465003-198466001	15.2429	-19.3566	2pl	302.125	0.892928	2.31e-17	0	0	0	0	0	0	0	0	0	1	2	0	1+	1+	0	FALSE	FALSE	0.0245173	0.898605	0.349614	0.0634976	0.431769	0.727099	0.319994	0.875207	Delayed up	0.0399691	10.9543	9.3211	12.864	1.85363	1.57373	2.27702	low	-0.152141	-1.23318	-0.579719	NA	NA	NA	0.591578	0.182944	0.132831
chr1:198556999-198557500	22.8586	18.3346	2pl	121.577	0.356174	0.0345749	0	0	0	0	0	0	0	0	0	1	0	0	0	0	1+	FALSE	FALSE	-0.104003	0.683872	0.0964269	0.703211	0.456864	0.481208	0.387769	0.693672	Delayed up	0.104314	17.5587	11.5059	28.274	1.66852	1.31988	2.6266	med	0.439556	0.76222	1.52365	-2.48734	0.600234	-1.69836	0.275291	0.160433	0.0411106
chr1:198605378-198605879	22.4557	22.4147	2pl	297.64	-0.490185	0.00382767	0	0	0	1	0	0	0	1	Palindrome	0	1	0	0	1+	1+	FALSE	FALSE	-0.727065	0.000111433	-0.635773	0.000608934	-1.02732	1.63e-07	-0.773312	0.000433613	Rapid down	0.275676	40.5173	25.7633	51.3953	-3.1553	-26.1966	-1.78531	hi	-2.37348	-1.07908	-0.776324	NA	NA	NA	-0.435272	-0.344713	-0.154823
chr1:198605934-198606435	14.7548	15.4649	2pl	1677.8	-0.357313	8.9e-06	0	0	0	0	0	0	0	0	1	0	1	0	1+	1+	1+	FALSE	FALSE	-0.677328	7.88e-08	-0.55033	1.19e-05	-0.609005	0.00572231	-0.357262	0.305307	Rapid down	0.350916	43.221	36.1284	51.3853	-2.96651	-4.03223	-2.35289	hi	-1.32587	-1.40135	-0.749185	-2.4171	0.32476	-0.317802	-0.331759	-0.265186	-0.145815
chr1:198681736-198682237	-50.79	-53.756	2pl	47.8681	0.645712	0.0121521	0	0	0	0	0	0	0	0	0	0	0	0	0	0	0	FALSE	FALSE	-0.230984	0.490303	0.260813	0.41799	0.135648	0.953628	-0.0432546	0.990247	Delayed up	0.10816	14.5204	8.44689	25.6718	1.11292	0.792268	5.34068	med	-1.50145	2.01398	1.83139	-0.252365	0.116722	-1.23923	0.366054	0.133435	0.162587
chr1:198813640-198814141	20.99	12.8539	2pl	826.146	0.378785	0.000198399	0	0	0	0	0	0	0	0	0	0	2	0	0	0	1+	FALSE	FALSE	0.186896	0.277636	0.399716	0.0196476	0.665593	0.453294	0.516574	0.713384	Delayed up	0.0783579	31.7214	27.2872	44.5252	6.25229	4.13186	36.0343	hi	0.679347	1.2605	0.654124	NA	NA	NA	0.530689	0.311985	0.0268334
chr1:198848572-198849555	13.772	9.13787	2pl	376.756	0.39173	0.00321948	0	1	0	0	1	0	0	1	Palindrome	1	0	0	1+	1+	1+	FALSE	FALSE	-0.0257838	0.881454	0.384019	0.0243253	0.396597	0.51412	0.228097	0.84308	Delayed up	0.0771363	19.638	12.1559	31.2702	2.53815	1.63308	57.7126	med	1.13317	1.49094	1.76913	-1.18536	0.24652	-0.78698	0.319123	0.194931	-0.0267725
chr1:198902606-198903107	31.0579	28.4215	2pl	140.705	-0.453013	0.0213509	0	0	0	0	0	0	0	0	0	0	1	0	0	1+	0	FALSE	FALSE	-0.378364	0.094843	-0.337033	0.13207	-0.634718	0.239014	-0.564424	0.441814	Delayed down	0.211314	35.9926	27.6668	48.4177	-3.79122	-17.9388	-2.45057	hi	-0.458153	-0.429063	0.286792	-1.77691	-0.429942	-0.931272	-0.50218	-0.334807	-0.100834
chr1:198903194-198903695	19.7476	16.0929	2pl	218.894	-0.644729	3.6e-08	0	0	1	0	0	0	0	1	Palindrome	0	0	0	0	1+	1+	FALSE	FALSE	-0.553737	0.00153016	-0.665697	0.000130078	-0.859858	0.0142613	-0.969284	0.00899666	Rapid down	0.284716	38.6415	34.9391	43.5414	-2.71053	-3.41026	-2.25839	hi	-1.05841	-2.38429	-1.36094	-2.31447	-2.39152	0.575412	-0.619081	-0.462745	-0.167008
chr1:198935439-198935940	18.6962	18.0655	2pl	1290.08	-0.233859	0.00824341	0	0	1	1	0	0	0	2	Palindrome	0	0	0	1+	1+	1+	FALSE	FALSE	-0.247012	0.0322356	-0.327355	0.0044804	-0.593694	0.05951	-0.0804211	0.945737	Delayed down	0.137263	19.4885	12.6396	30.7119	-1.21278	-1.71238	-0.993157	med	-2.46916	-2.04246	-1.27104	-0.935699	0.951208	-0.261247	-0.142878	-0.112446	-0.0515829
chr1:198974692-198975193	13.8085	-3.15729	2pl	48.7368	0.78544	0.000807611	0	0	0	0	0	0	0	0	0	0	2	1	1+	0	0	FALSE	FALSE	0.161921	0.686349	0.482273	0.220187	0.622135	NA	-0.0658177	NA	Delayed up	0.0254291	7.19494	5.63819	9.23677	1.74295	1.35316	2.42261	low	0.279258	-0.778808	2.55979	NA	NA	NA	0.36888	0.150661	-0.123283
chr1:199066370-199066871	31.4841	32.3357	2pl	39.9698	0.589146	0.0217175	1	0	0	0	0	0	0	0	0	1	0	0	0	0	0	FALSE	FALSE	0.205961	0.600695	0.357844	0.356811	0.503175	NA	1.23775	NA	Delayed up	0.525177	54.7412	38.8377	66.5163	3.73557	2.14561	8.90469	hi	-0.424299	-0.513095	-0.379241	NA	NA	NA	0.625089	0.475147	0.364947
chr1:199272588-199273089	14.5796	-2.89291	2pl	45.6703	1.08772	1.79e-05	0	0	0	0	0	0	0	0	0	0	1	0	1+	1+	0	FALSE	FALSE	0.383588	0.289909	0.461835	0.195914	-0.195388	NA	-0.711972	NA	Delayed up	0.0274854	7.84291	6.48441	10.5468	1.73507	1.34656	2.52714	low	3.0661	4.43933	3.22768	NA	NA	NA	0.609065	0.389283	-0.0667488
chr1:199363008-199363509	40.838	31.1483	2pl	38.2543	0.676453	0.014656	0	0	0	0	0	0	0	0	0	0	1	0	0	0	0	FALSE	FALSE	-0.336487	0.43481	-0.00187755	0.996428	-0.917357	NA	-1.51541	NA	Delayed up	0.000186298	7.60528	5.79101	9.10443	5.74109	1.90416	11.3348	low	NA	4.19279	3.04178	NA	NA	NA	0.378529	0.1104	0.0993278
chr1:199403522-199404023	-47.5089	-50.9701	2pl	46.2804	-0.579265	0.0406093	0	0	0	0	0	0	0	0	1	2	0	0	0	0	0	FALSE	FALSE	-0.0624333	0.877289	-0.388802	0.34132	1.99551	NA	1.14328	NA	Delayed down	0.000218085	24.1252	15.799	1.75074e+06	-10.1575	-21.8806	1256.14	med	NA	NA	3.38004	NA	NA	NA	-0.525008	-0.106042	-0.0357305
chr1:199449082-199449583	-19.9472	-25.4967	2pl	42.1252	-2.70709	1.61e-18	0	0	0	0	0	0	0	0	1	0	1	1	1+	0	0	FALSE	FALSE	-2.74925	4.95e-22	-2.90593	1.21e-24	-2.19317	0.0228085	-1.88637	0.107864	Rapid down	0.252806	36.6856	33.142	40.4691	-2.92115	-3.62194	-2.38078	hi	-3.97726	-3.93311	-1.55327	NA	NA	NA	-2.0346	-1.42369	-0.296003
chr1:199452559-199453060	34.5108	25.9517	2pl	94.6657	-0.649204	0.00130904	0	0	0	0	0	0	0	0	0	0	0	0	0	0	1+	FALSE	FALSE	-0.134841	0.655364	-0.551606	0.0704835	-0.177841	NA	-0.161007	NA	Delayed down	7.56e-05	4.21194	2.09241	6.83	-3.86323	-57.0215	-1.406	low	-0.773041	-5.07524	0.462264	NA	NA	NA	-0.314438	-0.160276	-0.00502966
chr1:199512019-199512520	7.05124	-10.14	2pl	106.893	1.13035	1.07e-11	0	0	0	0	0	0	0	0	0	1	0	0	0	1+	0	FALSE	FALSE	0.207669	0.406625	0.487535	0.0479529	0.352273	NA	0.62865	NA	Delayed up	0.11477	17.3871	13.8864	21.2251	1.38742	1.20108	1.65321	med	1.73642	1.512	0.392646	NA	NA	NA	0.901492	0.442808	0.194052
chr1:199574900-199575401	36.8797	33.9175	2pl	58.7928	0.563389	0.00902393	0	0	0	0	0	0	0	0	0	0	0	0	0	0	0	FALSE	FALSE	0.292179	0.344604	0.157571	0.609366	0.218241	NA	1.81898	NA	Delayed up	0.0559084	14.2249	7.72784	28.0529	2.02406	1.47384	17.6411	med	1.16051	NA	1.93376	NA	NA	NA	0.430212	0.391479	0.0766562
chr1:199665274-199665775	3.59822	-7.62262	2pl	254.132	-0.338763	0.00815641	0	0	0	0	0	0	0	0	0	1	1	2	1+	1+	1+	FALSE	FALSE	0.0614782	0.704767	-0.282962	0.0829079	-0.00168974	0.999516	-0.234618	0.93208	Delayed down	0.000144024	4.75504	2.17727	7.36235	-4.52272	-9.15791	-2.32576	low	0.0420991	-0.34512	0.743277	NA	NA	NA	-0.0665914	0.0151502	-0.0431523
chr1:199867484-199867985	6.54937	-2.17556	2pl	67.3181	0.8107	3.54e-05	0	0	0	0	0	0	1	0	0	0	0	1	1+	0	0	FALSE	FALSE	0.084448	0.776273	0.497797	0.0857942	1.68478	NA	1.93286	NA	Delayed up	0.0311775	6.29937	4.41662	9.94218	1.41342	1.11491	2.24288	low	-0.810822	-0.977762	1.35764	NA	NA	NA	0.315842	0.338002	-0.039021
chr1:20008465-20008966	58.5063	56.9306	2pl	189.766	-0.316823	0.0218661	0	0	1	0	0	0	0	1	Palindrome	2	0	1	0	0	1+	FALSE	FALSE	0.143027	0.513542	0.371289	0.0850286	-2.23806	NA	0.83254	NA	Delayed down	0.119131	20.9078	11.6168	44.834	-0.546194	-0.65897	-0.43	med	0.837313	-0.370874	0.604243	NA	NA	NA	-0.121039	-0.0270705	-0.2189
chr1:200146202-200146703	31.1054	30.9047	2pl	34.4831	-0.608851	0.0428217	0	0	0	0	0	0	0	0	1	3	0	0	0	0	0	FALSE	FALSE	0.249358	0.540116	-0.000306344	0.999401	-0.792399	NA	-1.25009	NA	Delayed down	0.114866	28.3284	9.21955	82.4933	-0.476304	-0.784807	-0.307035	hi	NA	NA	2.80313	NA	NA	NA	-0.157593	-0.402005	-0.248035
chr1:200150576-200151077	-1.81026	-16.7982	2pl	75.0464	0.842295	2.1e-06	0	1	0	0	0	0	0	1	Palindrome	0	1	1	0	0	0	FALSE	FALSE	-0.335865	0.259035	0.361932	0.203748	-0.359649	NA	-2.26022	NA	Delayed up	0.0422338	7.08142	5.6337	9.88319	1.31597	0.948756	2.74281	low	2.09215	NA	2.46905	-2.14698	-0.427043	-2.35304	0.270031	0.00794731	-0.0188838
chr1:200260606-200261397	14.4375	6.90687	2pl	487.241	0.430399	5.95e-06	0	0	0	0	0	0	0	0	0	2	0	0	1+	1+	1+	FALSE	FALSE	-0.0158077	0.925757	0.268722	0.110437	0.68107	0.542968	0.698834	0.636057	Delayed up	0.135844	25.733	19.8212	45.8303	2.34954	1.68717	19.6671	med	0.521906	-0.422323	0.278616	-0.105105	-1.13343	0.046233	0.377642	0.23708	0.0403249
chr1:200274123-200274624	-2.78695	-2.24906	2pl	49.0066	0.723067	0.0123189	0	0	0	0	0	0	0	0	0	0	1	1	0	0	0	FALSE	FALSE	0.047659	0.901465	0.713735	0.0541292	-1.64416	NA	-2.42415	NA	Delayed up	0.203754	33.0793	15.4669	56.1144	1.15631	0.854427	2.45362	hi	NA	NA	3.22768	NA	NA	NA	0.717683	0.538358	0.253169
chr1:200296047-200296548	16.5923	15.1332	2pl	64.1059	-1.03786	6.54e-08	0	0	0	0	0	0	0	0	1	0	1	0	1+	0	0	FALSE	FALSE	-1.23688	1.37e-05	-1.40371	7.73e-07	-0.762381	NA	-0.805157	NA	Rapid down	0.145121	23.5329	15.7446	31.1795	-1.77929	-3.6429	-1.28842	med	-2.54795	-0.65404	-0.464614	NA	NA	NA	-0.646577	-0.538004	-0.157553
chr1:200651781-200652282	30.5748	30.7906	2pl	35.951	-1.03786	0.00133833	0	0	0	0	0	0	1	0	2+	2	0	1	0	0	0	FALSE	FALSE	-1.48365	2.77e-05	-1.83798	3.43e-07	-1.50711	NA	-0.800194	NA	Rapid down	0.301016	40.4837	34.2202	50.6111	-3.0059	-5.09042	-2.22309	hi	-0.03451	0.169101	-0.646365	NA	NA	NA	-0.862199	-0.620352	-0.201915
chr1:200731619-200732120	-8.07714	-18.654	2pl	58.061	0.709283	0.00060064	0	0	0	0	0	0	0	0	0	0	1	0	0	0	0	FALSE	FALSE	0.112104	0.71552	0.520433	0.0805154	-1.85023	NA	-0.32552	NA	Delayed up	0.0774689	11.2777	8.29626	16.3047	1.24569	1.06262	1.56934	low	NA	1.53288	3.63443	NA	NA	NA	0.540826	0.280838	0.0952642
chr1:200755345-200755846	21.6268	14.6495	2pl	38.3153	0.670899	0.0101257	0	0	0	0	0	0	0	0	0	1	0	1	0	0	0	FALSE	FALSE	0.804793	0.0225744	0.584042	0.0982296	1.50181	NA	1.23507	NA	Delayed up	0.149015	22.2749	16.8128	30.7831	1.55408	1.16962	2.38228	med	1.32202	NA	3.04178	-0.130444	-1.19199	-0.529899	0.64485	0.237022	0.151425
chr1:20083309-20083810	30.0988	18.9696	2pl	212.341	-0.4608	0.000651846	0	0	0	0	0	0	0	0	0	1	2	1	0	1+	1+	FALSE	FALSE	0.313113	0.0717744	-0.281946	0.111016	0.198965	0.906728	-0.242862	0.919649	Delayed down	0.0110608	5.02914	3.9953	6.84319	-1.71422	-2.69521	-1.26868	low	0.0408548	0.251995	-0.789377	NA	NA	NA	-0.115241	-0.116894	0.0237772
chr1:200869553-200870054	4.55214	-0.709351	2pl	52.2261	0.609881	0.0103059	0	0	0	0	0	0	0	0	0	0	1	1	0	0	0	FALSE	FALSE	-0.184392	0.589536	0.0110837	0.973614	0.25082	NA	0.974137	NA	Delayed up	0.106737	17.7423	12.5173	26.7704	1.64537	1.22432	2.68327	med	0.611839	1.50741	1.56145	NA	NA	NA	0.469302	0.225688	0.139748
chr1:200888330-200888831	25.4729	20.6388	2pl	202.171	-0.311483	0.0205117	0	0	0	0	0	0	0	0	0	0	1	0	1+	1+	0	FALSE	FALSE	-0.105078	0.542414	-0.0065276	0.969479	-0.285527	0.857699	0.26059	0.910154	Delayed down	0.0425647	10.9969	6.86301	26.2111	-1.92417	-17.983	-1.42968	low	0.497942	0.482497	-0.56488	NA	NA	NA	-0.176941	-0.137192	0.0311962
chr1:200890965-200892266	17.2738	13.7219	2pl	1745.12	-0.39257	1e-05	0	1	0	0	0	0	0	1	Palindrome	0	2	0	1+	1+	0	FALSE	FALSE	-0.522658	1.11e-05	-0.42556	0.000324672	-0.913963	9.6e-07	-0.526593	0.0281497	Rapid down	0.229526	33.3621	27.0594	40.3058	-2.02119	-2.47161	-1.67384	hi	1.23775	0.309287	-1.30953	NA	NA	NA	-0.44669	-0.184378	-0.0886796
chr1:201006436-201006937	28.7499	10.7932	2pl	263.896	-0.51438	1.47e-06	0	0	0	0	0	0	0	0	0	0	0	2	1+	0	0	FALSE	FALSE	-0.108049	0.51254	-0.189547	0.24852	-0.0233035	NA	0.304092	NA	Delayed down	0.0518874	6.69564	5.63598	8.19106	-1.12297	-1.59022	-0.954922	low	-1.05417	-1.07436	-1.40425	0.323246	-0.954528	-1.02414	-0.175481	-0.0554236	-0.0994068
chr1:201009960-201010759	39.6882	36.6547	2pl	213.838	-0.478119	0.00239573	0	0	0	0	0	0	0	0	0	0	1	0	0	0	0	FALSE	FALSE	-0.281897	0.113819	-0.440658	0.0132192	-0.383944	0.823989	-0.38735	0.877018	Delayed down	0.0739279	12.055	7.90974	25.8425	-1.48216	-2.81923	-1.16599	low	1.51947	0.268251	-0.0421804	NA	NA	NA	-0.249965	-0.177309	-0.0293184
chr1:201016028-201016529	38.6005	33.9811	2pl	70.4663	-0.589148	0.00483574	0	0	0	0	0	0	0	0	0	0	1	0	0	1+	0	FALSE	FALSE	-0.152071	0.573021	-0.431729	0.111429	-1.75003	NA	-1.31305	NA	Delayed down	0.0621273	12.1707	8.12677	19.7747	-1.6847	-2.23884	-1.36562	low	-2.28932	-0.242776	-0.524804	NA	NA	NA	-0.340885	-0.262842	0.00601
chr1:201017304-201017805	11.9285	1.67008	2pl	130.369	-0.956713	6.14e-10	0	0	0	0	0	0	0	0	0	0	0	1	0	0	0	FALSE	FALSE	-0.209555	0.308996	-0.562748	0.00666117	-0.199082	NA	-0.835737	NA	Delayed down	0.080994	10.8473	8.53499	14.6601	-1.17376	-1.34519	-1.02497	low	1.66864	0.970731	-2.28032	NA	NA	NA	-0.446895	-0.332406	-0.187001
chr1:201023560-201024061	21.1364	13.8786	2pl	725.254	-0.472526	1.69e-05	0	0	0	0	0	0	0	0	0	0	0	0	1+	1+	0	FALSE	FALSE	-0.106121	0.557261	-0.0315617	0.860772	-2.17669	2.17e-08	-1.52333	0.000307001	Delayed down	0.140835	27.0753	21.5071	34.7551	-2.74195	-14.3879	-2.14513	hi	-2.09877	-4.28667	-2.36858	NA	NA	NA	-0.540713	-0.193906	-0.0685501
chr1:201024155-201024656	-5.63354	-25.0145	2pl	965.66	-2.11137	1.94e-65	0	0	0	0	1	0	0	0	1	0	1	1	1+	1+	0	FALSE	FALSE	-1.42161	9.65e-18	-2.06022	6.94e-35	-2.62041	1.46e-23	-1.37653	2.32e-07	Rapid down	0.140893	29.4263	26.5042	31.3122	-3.14084	-13.8584	-2.54897	hi	-1.01709	-1.71946	-2.01144	NA	NA	NA	-1.71529	-0.927164	-0.193479
chr1:201037009-201037510	48.7035	40.0218	2pl	49.2579	-0.792636	0.000494198	0	0	0	0	0	0	0	0	1	2	0	1	0	0	1+	FALSE	FALSE	-0.173428	0.487242	-0.526099	0.0368787	0.140527	NA	0.483738	NA	Delayed down	0.0379975	9.85208	6.01037	13.9535	-1.78838	-2.57666	-1.32144	low	0.0141132	-2.09919	0.618346	NA	NA	NA	-0.437478	-0.206116	0.0172743
chr1:201039373-201039874	11.3829	6.09504	2pl	95.3604	-0.604866	0.000680517	0	0	0	0	0	0	0	0	1	1	2	0	0	1+	0	FALSE	FALSE	-0.0770272	0.736363	-0.499197	0.0313313	-0.523964	NA	0.965584	NA	Delayed down	0.0750709	14.5655	9.52489	26.7658	-1.71757	-29.6195	-1.32915	med	0.643648	0.102594	-0.616185	NA	NA	NA	-0.392974	-0.241502	-0.0527786
chr1:201119736-201120237	39.3504	38.3719	2pl	65.8577	-0.528652	0.0318173	0	0	0	0	0	0	0	0	0	0	0	0	1+	0	0	FALSE	FALSE	-0.0457202	0.847682	-0.605876	0.0126142	-0.481099	NA	1.03343	NA	Delayed down	0.117437	14.3244	6.6728	35.9168	-0.821468	-1.47918	-0.682458	med	-3.8362	-0.111413	-0.468654	-3.65189	-1.7028	-0.392851	-0.179925	-0.29105	-0.0695561
chr1:201153977-201155166	34.1327	25.9906	2pl	1729.15	0.191482	0.0346399	0	0	0	0	0	0	0	0	0	0	0	0	0	0	0	FALSE	FALSE	0.0927278	0.420388	0.147326	0.198665	0.245225	0.794463	-0.0209873	0.991817	Delayed up	0.00029941	3.52614	2.05436	6.78178	3.05733	1.23823	6.37127	low	1.76637	0.621947	0.19412	NA	NA	NA	0.0161284	0.0735049	-0.0400324
chr1:201170580-201171081	23.607	11.5424	2pl	2340.25	0.268798	0.00132456	0	0	0	0	0	0	0	0	0	0	1	1	1+	1+	0	FALSE	FALSE	0.0212822	0.857319	0.24415	0.0381783	0.337418	NA	0.162149	NA	Delayed up	0.054784	8.26052	5.71655	12.2559	1.25541	0.97431	2.08924	low	0.786859	-0.818204	-2.08802	NA	NA	NA	0.130407	0.076388	0.0524483
chr1:201184320-201185313	9.83232	-11.9233	2pl	1271.74	0.465473	2.83e-07	0	0	0	0	0	0	0	0	0	0	1	1	1+	1+	1+	FALSE	FALSE	-0.0214454	0.884519	0.280277	0.056098	0.85901	0.0262407	0.549969	0.385143	Delayed up	0.0915529	16.2272	13.7257	20.9653	1.71564	1.46381	2.18872	med	-0.332825	0.134308	-0.731546	NA	NA	NA	0.366683	0.182654	0.0100931
chr1:201277371-201277872	36.1306	29.806	2pl	33.3799	-0.682344	0.0122881	0	0	0	0	0	0	0	0	0	0	2	1	0	1+	0	FALSE	FALSE	-1.19729	0.00062318	-1.01744	0.00277422	0.194317	NA	0.534086	NA	Rapid down	0.0173274	29.4159	26.9645	36.7214	-8.21817	-18.1767	-3.51622	hi	-0.657604	-0.842199	0.153763	NA	NA	NA	-0.708146	-0.492371	-0.0297482
chr1:201291887-201292388	28.4311	11.8697	2pl	73.0329	0.785034	7.47e-05	0	0	0	0	0	0	0	0	0	0	1	0	0	0	0	FALSE	FALSE	-0.200808	0.521825	0.0123711	0.967862	-0.443806	NA	-2.19922	NA	Delayed up	0.0378351	6.16798	4.58726	8.23477	1.26634	1.01304	1.93089	low	0.36587	0.523353	-0.346101	NA	NA	NA	0.27753	0.208163	-0.0718246
chr1:201376426-201377276	21.0981	-16.3004	3pl	687.385	-0.443138	1.78e-07	0	0	0	0	0	0	0	0	0	2	0	0	1+	0	1+	FALSE	FALSE	0.0737126	0.592648	-0.363314	0.0086795	0.620038	0.714101	1.52534	0.162608	Delayed down	0.0111723	6.12423	5.43026	6.79744	-1.99498	-2.52905	-1.62875	low	-0.39997	-0.0907601	-1.14352	NA	NA	NA	-0.109238	0.00167881	0.0949641
chr1:201399245-201399746	16.5406	14.2412	2pl	66.1029	-0.903817	0.000134593	0	1	0	0	0	0	0	1	Palindrome	0	2	0	0	1+	0	FALSE	FALSE	-0.64627	0.0133351	-0.647178	0.012045	-2.91012	NA	-1.27422	NA	Rapid down	0.20655	30.6799	22.3078	39.9513	-1.94731	-2.6111	-1.48616	hi	NA	NA	NA	NA	NA	NA	-0.855643	-0.405451	-0.121105
chr1:201417710-201418211	11.4084	-26.2667	3pl	489.172	-1.01092	3.76e-23	0	0	0	0	0	0	0	0	1	1	0	1	1+	1+	1+	FALSE	FALSE	-0.408649	0.00296306	-0.772605	2.28e-08	-0.969993	0.0313842	-0.0821762	0.963905	Rapid down	0.109749	16.0552	13.7336	18.8361	-1.30361	-1.47546	-1.15255	med	-0.628111	-0.309367	0.256738	NA	NA	NA	-0.567469	-0.24203	0.00846759
chr1:201423618-201424425	19.8163	17.2094	2pl	139.858	-0.416662	0.0116932	0	0	0	1	0	0	0	1	Palindrome	0	1	3	1+	1+	0	FALSE	FALSE	0.137039	0.548617	-0.119999	0.600293	-0.713114	0.694123	0.788266	NA	Delayed down	0.164129	29.7126	24.5683	46.6553	-2.69446	-13.5864	-2.24179	hi	-0.106299	-0.16895	-0.0527547	NA	NA	NA	-0.520283	-0.190056	-0.14541
chr1:201430661-201431162	-25.4934	-35.3909	2pl	144.508	-1.04486	4.91e-12	0	0	0	0	0	0	0	0	0	1	1	1	1+	0	0	FALSE	FALSE	0.188965	0.617582	-0.647284	0.089929	0.182299	NA	1.27364	NA	Delayed down	0.00422922	10.4656	8.52852	16.9036	-3.51902	-13.5028	-2.2574	low	-0.622055	-0.324841	-0.522168	NA	NA	NA	-0.508359	-0.169098	-0.115572
chr1:201448033-201448534	31.6848	31.7706	2pl	490.176	-0.298477	0.019145	0	0	1	0	0	0	0	1	Palindrome	0	0	1	1+	0	0	FALSE	FALSE	-0.437505	0.000953577	-0.398641	0.0024004	-0.447461	NA	0.0231664	NA	Rapid down	0.383674	45.9558	36.9576	57.7189	-2.81352	-3.85271	-2.21156	hi	2.1365	1.25271	0.654624	NA	NA	NA	-0.364034	-0.226821	-0.0815043
chr1:201461103-201462335	30.7468	22.0865	2pl	222.056	0.384507	0.00728837	0	0	0	1	1	0	0	1	Palindrome	0	0	0	0	0	0	FALSE	FALSE	0.0159278	0.946254	0.268685	0.245776	0.275546	NA	-0.151892	NA	Delayed up	0.0352178	14.9327	10.6953	21.5455	2.6317	1.74006	7.79435	med	0.0758611	0.463595	-0.176924	NA	NA	NA	0.340666	0.081303	0.0816628
chr1:201495878-201496379	46.8444	45.3183	2pl	149.206	-0.320468	0.0437774	0	1	0	0	0	0	1	1	Palindrome	0	1	0	1+	1+	0	FALSE	FALSE	0.0717846	0.698429	-0.163918	0.377061	0.275384	0.835986	-0.333747	0.85491	Delayed down	0.0945412	10.8237	5.92443	18.5649	-0.948798	-1.23705	-0.759832	low	0.0418804	0.269688	-0.278882	NA	NA	NA	-0.130245	-0.153524	-0.0291253
chr1:201503399-201503900	4.84603	1.79744	2pl	1004.78	0.356959	0.00126865	0	0	0	0	0	0	0	0	1	0	2	0	0	1+	0	FALSE	FALSE	0.277895	0.0393142	0.255818	0.0572401	1.51306	NA	1.34656	NA	Delayed up	0.142893	21.3233	15.0357	31.3638	1.61803	1.29394	2.17432	med	-0.753609	1.11264	-0.451645	-0.507064	-0.166613	0.238196	0.304103	0.177741	0.133439
chr1:201531985-201532486	-28.1331	-32.685	2pl	214.764	-0.599279	0.000613939	0	0	0	0	0	0	0	0	0	0	1	1	1+	1+	0	FALSE	FALSE	0.297039	0.0770305	-0.495995	0.00369198	-0.417913	NA	-0.0697666	NA	Delayed down	2.78e-05	7.48306	6.28758	8.75098	-5.93185	-11.1486	-2.75854	low	-0.167667	-1.12598	-1.08368	NA	NA	NA	-0.185858	-0.0503015	0.0010425
chr1:201538720-201540573	45.863	46.1978	2pl	1335.64	-0.235103	0.0333728	0	1	0	0	0	0	0	1	Palindrome	0	6	0	1+	1+	0	FALSE	FALSE	-0.231519	0.0812389	-0.341056	0.010128	-0.108187	0.959865	0.264978	0.911503	Delayed down	0.331956	47.0086	29.7774	62.993	-1.8122	-2.88462	-1.32087	hi	0.608167	-0.0886381	-0.950543	NA	NA	NA	-0.316488	-0.122554	-0.106271
chr1:201640485-201640986	43.6199	28.6661	3pl	250.372	-0.448888	0.00763279	0	0	1	0	1	0	2	1	Palindrome	2	2	0	1+	1+	1+	FALSE	FALSE	0.40671	0.0359792	0.129134	0.508008	0.75144	0.534294	1.27975	0.195743	Delayed down	2.74e-08	3.01374	1.96398	6.69275	-6.39292	-15.2785	-3.52753	low	-1.12134	-0.613667	-0.141528	NA	NA	NA	-0.0172153	0.0514192	0.0185204
chr1:201685193-201685694	13.3715	7.85242	2pl	666.723	0.483041	3.62e-05	0	0	0	0	0	0	0	0	0	0	1	0	1+	1+	1+	FALSE	FALSE	0.448788	0.00420098	0.495405	0.00154713	1.0563	0.0280331	0.787537	0.243098	Rapid up	0.198217	32.4737	27.4543	37.8594	2.94479	2.3518	4.04562	hi	-0.161214	-0.312896	0.580879	NA	NA	NA	0.612448	0.32405	0.0957823
chr1:201693915-201694687	49.4243	39.5031	2pl	447.068	-0.330632	0.00706009	0	0	0	0	0	0	1	0	0	0	1	0	1+	1+	0	FALSE	FALSE	0.277359	0.0435034	-0.120873	0.381123	-0.0238213	0.985755	0.206608	0.860045	Delayed down	0	2.74894	1.76676	6.8208	-8.43736	-91.0158	-1.21601	low	0.365076	0.527288	-0.569372	NA	NA	NA	-0.00771957	-0.117493	0.0333389
chr1:201730558-201731059	-22.9159	-21.2931	2pl	153.553	-2.07557	3.71e-41	1	0	0	0	0	0	0	0	0	0	1	3	1+	0	0	FALSE	FALSE	-1.92951	9.84e-17	-2.64503	3.65e-28	-2.26689	2.09e-06	-1.58256	0.00302846	Rapid down	0.349764	43.6929	39.7105	48.1048	-2.76321	-3.06899	-2.44953	hi	-3.34311	-2.01627	-0.975664	NA	NA	NA	-1.89759	-1.32285	-0.547078
chr1:201731139-201732100	-29.1771	-27.3818	3pl	251.104	-1.50075	8.88e-27	1	1	1	1	0	0	0	3	Palindrome	0	2	1	1+	1+	0	FALSE	FALSE	-1.10829	8.8e-07	-1.78049	7.28e-15	-2.32057	2.05e-09	-1.78543	1.41e-05	Rapid down	0.480136	210.108	74.5061	1439.54	-1.18887	-1.68037	-0.976624	hi	-1.32486	-0.799266	-0.706353	NA	NA	NA	-1.25947	-1.01224	-0.441462
chr1:201751552-201752315	-15.8378	-26.6757	2pl	183.695	-0.617351	2.06e-06	0	0	0	0	0	1	1	0	0	0	1	2	1+	1+	1+	FALSE	FALSE	-0.456678	0.0105436	-0.853503	2.32e-06	-1.43921	1.1e-05	-0.705321	0.131583	Rapid down	0.0705444	12.5213	9.49461	15.7674	-1.52033	-1.86208	-1.27862	med	-3.44506	-2.2755	-0.432264	-1.47024	-2.79763	-1.06728	-0.345724	-0.18009	-0.0849064
chr1:201760557-201761058	-17.5542	-22.889	2pl	111.05	-0.796448	2.44e-05	0	1	0	0	0	0	0	1	Palindrome	0	0	0	1+	0	0	FALSE	FALSE	-0.84254	0.000325653	-1.07367	4.82e-06	-1.00377	0.234348	-0.714805	0.601151	Rapid down	0.147511	26.869	21.0895	33.7946	-2.49808	-5.35847	-1.81759	med	-1.09951	-2.03894	-0.438514	NA	NA	NA	-0.775643	-0.448644	-0.241176
chr1:201769938-201770439	-22.0824	-20.6676	3pl	58.7534	-1.84699	7.68e-20	1	0	1	0	1	0	0	1	Palindrome	0	1	0	0	0	0	FALSE	FALSE	-1.82683	4.86e-09	-1.88651	9.24e-10	0.111209	0.969465	0.309012	0.925545	Rapid down	0.474253	103.82	55.609	493.399	-1.46044	-2.09881	-1.08934	hi	-1.42024	-1.9787	-0.727389	NA	NA	NA	-1.64976	-1.16454	-0.653552
chr1:201826802-201827303	28.2462	30.2763	2pl	83.0536	0.521596	0.00381568	0	0	0	0	0	0	0	0	0	0	0	0	0	0	0	FALSE	FALSE	0.265679	0.373094	0.251357	0.396479	0.737361	0.558171	0.739924	0.66155	Delayed up	0.458498	57.2146	43.2406	69.7573	2.35141	1.36456	4.40672	hi	-0.393692	-2.20733	0.506923	NA	NA	NA	0.460847	0.450048	0.305535
chr1:201885468-201885969	31.7667	30.2674	2pl	83.6158	0.459881	0.0211492	0	0	0	0	0	0	0	0	0	0	2	0	0	0	0	FALSE	FALSE	0.0806806	0.77199	-0.017243	0.950434	-0.0171727	NA	-2.25334	NA	Delayed up	0.131219	17.8923	11.7531	30.4906	0.845585	0.715828	1.06604	med	-0.111334	-0.0406072	0.908325	NA	NA	NA	0.27869	0.217848	0.22494
chr1:201904565-201905066	4.7389	-17.0425	2pl	400.732	0.562466	5.53e-06	0	0	0	0	0	0	0	0	0	1	0	0	0	0	0	FALSE	FALSE	0.391018	0.0158648	0.598781	0.000194615	0.700955	0.570635	-0.0741042	0.981748	Delayed up	0.048411	8.64091	7.08332	11.0893	1.42137	1.22602	1.73436	low	-0.717327	0.382826	-0.1935	NA	NA	NA	0.299151	0.199408	0.0849012
chr1:201916534-201917035	26.1707	25.5943	2pl	98.0549	0.528549	0.00489751	0	0	0	0	0	0	0	0	2+	0	0	2	1+	1+	0	FALSE	FALSE	0.188122	0.6733	0.444164	0.316243	-0.790488	NA	-0.158472	NA	Delayed up	0.120732	22.9899	14.6223	30.9022	2.09117	1.45653	3.04669	med	0.534514	-0.120253	-2.20319	NA	NA	NA	0.482039	0.283258	0.310714
chr1:201955155-201955656	38.9221	22.6005	2pl	2271.84	0.202891	0.0101465	0	0	0	0	0	0	0	0	0	0	0	0	1+	1+	0	FALSE	FALSE	-0.0230657	0.842303	0.181141	0.116545	0.583138	0.21858	0.626385	0.246881	Delayed up	0.00237848	4.05245	2.95353	5.35885	2.20996	1.15663	5.12011	low	1.99689	1.4223	-0.929979	NA	NA	NA	0.0228277	0.033508	0.0436606
chr1:201983076-201983577	-23.3416	-29.874	2pl	572.797	-0.229127	0.0371926	0	0	0	0	0	0	0	0	0	0	1	0	0	1+	0	FALSE	FALSE	0.0541024	0.674084	-0.0817981	0.524261	-0.309122	0.741643	0.0641359	0.974528	Delayed down	0.0752163	9.22833	7.13108	16.0619	-1.21296	-6.52267	-0.845767	low	1.04639	0.383947	-1.6404	NA	NA	NA	-0.135791	0.0483938	-0.081145
chr1:202008057-202008558	27.6899	13.2415	2pl	130.324	-0.379881	0.0126797	0	0	0	0	0	0	0	0	0	0	4	0	0	1+	0	FALSE	FALSE	0.114522	0.60832	-0.218222	0.332252	-0.312897	NA	-0.0890445	NA	Delayed down	0.0116835	13.1422	9.54574	24.5092	-3.46225	-17.7604	-2.40583	med	0.0408684	0.179294	-0.853801	NA	NA	NA	-0.315939	-0.0913097	0.025669
chr1:202009502-202011121	19.9976	0.681161	2pl	714.305	-0.438403	5.94e-07	0	1	0	0	0	0	0	1	Palindrome	0	8	1	1+	1+	0	FALSE	FALSE	0.0777053	0.578466	-0.0852075	0.541985	-0.731723	0.586519	-0.233683	0.939593	Delayed down	0.087687	12.9937	11.0057	16.5982	-1.32042	-1.57444	-1.20504	med	0.0858301	-0.0916576	-0.679408	NA	NA	NA	-0.261824	-0.106742	-0.0438139
chr1:202018573-202019501	37.1177	21.1587	2pl	194.54	-0.418227	0.000998801	0	0	0	0	0	0	0	0	0	0	2	3	1+	1+	0	FALSE	FALSE	0.208651	0.2713	0.0455941	0.809981	-0.631549	NA	-0.09829	NA	Delayed down	0.0155349	4.78673	3.82595	7.22348	-1.60097	-12.8843	-0.981986	low	-0.0381237	0.221824	-1.10248	NA	NA	NA	-0.0897399	-0.0981084	-0.0389934
chr1:202029741-202030242	13.3259	-2.24206	2pl	156.785	-0.706237	1.75e-07	0	0	0	0	0	0	0	0	0	0	0	2	1+	0	1+	FALSE	FALSE	0.418927	0.0143665	0.0673172	0.695974	-0.659221	0.66071	-0.800781	0.668552	Delayed down	0.0756732	12.5008	10.0405	16.4659	-1.43541	-1.71693	-1.24984	med	-2.21299	-0.125628	0.395844	NA	NA	NA	-0.410142	-0.226386	-0.0333249
chr1:202074873-202075374	39.6673	37.7099	2pl	131.198	-0.51789	0.00338989	0	0	0	0	0	0	0	0	0	0	0	2	1+	1+	0	FALSE	FALSE	-0.424473	0.040256	-0.764925	0.000248082	-0.019057	NA	0.354335	NA	Delayed down	0.128074	21.0515	12.4168	32.461	-1.74696	-3.13265	-1.20448	med	-1.06682	-1.55895	-0.108547	NA	NA	NA	-0.374938	-0.217958	-0.070613
chr1:202085261-202085762	9.63733	5.29568	2pl	53.0575	-1.41972	2.5e-09	1	0	1	0	0	0	2	1	Palindrome	1	0	0	0	0	0	FALSE	FALSE	-1.45596	1.77e-08	-2.3364	1.87e-16	-1.562	NA	-0.248126	NA	Rapid down	0.239073	35.1854	27.2628	39.7701	-2.67866	-16.4691	-2.25637	hi	0.535848	-1.50136	-1.46992	NA	NA	NA	-1.31472	-0.775073	-0.291031
chr1:202085971-202086472	41.7152	36.4941	2pl	198.623	-0.47716	0.00061928	0	0	0	0	0	0	0	0	0	0	1	0	1+	1+	0	FALSE	FALSE	0.0431187	0.796105	-0.310648	0.0641982	-0.546366	NA	0.330002	NA	Delayed down	0.0737943	15.7485	11.5923	25.9005	-1.91446	-14.7912	-1.54798	med	-1.00537	-1.62653	0.30203	NA	NA	NA	-0.327534	-0.207755	-0.035478
chr1:202101036-202101537	-11.36	-13.8872	2pl	62.1626	-0.60349	0.048857	0	0	0	0	0	0	0	0	0	0	2	1	1+	1+	0	FALSE	FALSE	-0.0093797	0.97321	-0.339668	0.227191	0.407029	NA	1.52377	NA	Delayed down	0.00151111	26.3165	21.4622	40.0232	-9.55797	-28.8014	-3.55584	med	-0.849308	0.335297	-0.733991	NA	NA	NA	-0.638811	-0.292667	-0.0734201
chr1:20212860-20213361	26.7842	15.8104	2pl	86.3038	-0.400187	0.0343325	0	0	0	0	0	0	0	0	0	0	1	1	0	1+	0	FALSE	FALSE	0.255489	0.283564	-0.0625744	0.793892	0.0305452	NA	-0.726044	NA	Delayed down	0.0572892	13.972	10.2953	19.1611	-2.02876	-3.18184	-1.44308	med	0.383099	0.512531	-0.975379	NA	NA	NA	-0.266474	-0.0247798	0.0366239
chr1:202130209-202130710	39.1095	34.6964	2pl	76.4489	-0.572492	0.0102578	0	0	0	0	0	0	0	0	0	0	3	1	0	1+	0	FALSE	FALSE	-0.291296	0.272001	-0.22606	0.386088	1.05032	NA	0.207797	NA	Delayed down	1.7e-05	26.3138	12.4196	30.7887	-10.8214	-20.4408	-1.58405	med	1.29016	-0.281726	-2.88439	NA	NA	NA	-0.384245	-0.323828	0.0521793
chr1:202188859-202189790	14.0825	6.82494	2pl	595.25	-0.302938	0.0011438	0	1	1	0	1	0	1	2	Palindrome	0	2	1	1+	1+	0	FALSE	FALSE	-0.0924292	0.558399	-0.152165	0.334036	-0.507897	0.760516	-0.656296	0.749879	Delayed down	0.0811998	11.5793	8.33344	16.6802	-1.21541	-1.44715	-1.05603	low	1.40161	0.532751	-0.239887	NA	NA	NA	-0.135274	-0.129944	0.00570434
chr1:20219959-20220460	-31.6208	-29.5738	2pl	55.3482	-1.75766	2.05e-14	0	0	0	0	0	0	0	0	1	0	0	0	1+	1+	1+	FALSE	FALSE	-2.14036	3.29e-13	-2.33217	1.73e-15	-2.24897	6.02e-05	-1.64025	0.0105521	Rapid down	0.363997	44.9461	40.7973	49.6744	-2.72476	-3.05484	-2.35763	hi	-0.217904	-1.45834	2.00027	NA	NA	NA	-1.75158	-1.17225	-0.532977
chr1:202200181-202200682	-2.4675	-16.3295	2pl	67.3037	0.604783	0.0041881	0	0	0	0	0	0	0	0	0	0	2	0	1+	1+	0	FALSE	FALSE	0.469447	0.11236	0.292071	0.322111	0.166322	NA	-0.50298	NA	Delayed up	0.00292254	6.29439	4.3812	8.78247	2.88016	1.4139	5.29945	low	1.33295	0.67812	0.269078	NA	NA	NA	0.369107	0.093854	0.067316
chr1:202251440-202251941	-20.1603	-23.4699	2pl	46.3471	-0.807508	0.00153364	0	0	0	0	0	0	0	0	0	0	1	0	1+	1+	0	FALSE	FALSE	0.490441	0.102487	-0.599663	0.0552653	-0.301209	NA	0.123852	NA	Delayed down	0.130501	21.498	15.3903	28.7085	-1.74448	-3.55106	-1.28465	med	1.24022	-0.60685	-0.78639	NA	NA	NA	-0.439228	-0.18725	-0.0543071
chr1:202286736-202287237	-1.24418	-3.88977	2pl	91.3147	-0.628708	0.000398927	0	0	1	0	0	0	0	1	Palindrome	0	1	1	1+	1+	0	FALSE	FALSE	-0.428249	0.0203718	-0.732166	8e-05	-0.0078165	NA	0.381162	NA	Delayed down	0.117618	16.2184	11.052	26.7388	-1.07617	-1.42502	-0.915281	med	-1.34281	-0.750768	-1.09544	NA	NA	NA	-0.310176	-0.335904	-0.059092
chr1:202316043-202316544	34.3177	30.7916	2pl	97.0946	-0.58676	0.00219206	0	0	0	0	0	0	0	0	0	1	1	0	0	1+	0	FALSE	FALSE	0.567752	0.0286948	-0.285865	0.284824	-1.02232	NA	0.151581	NA	Delayed down	0.0598579	9.08397	5.31137	16.4183	-1.26552	-1.89311	-1.03966	low	-4.17324	-0.366754	-0.574308	NA	NA	NA	-0.272251	-0.22848	-0.109482
chr1:20232533-20233034	-49.9573	-55.0244	2pl	97.2214	0.675158	0.000541423	0	0	0	0	0	1	0	0	0	0	1	0	0	0	1+	FALSE	FALSE	0.0437302	0.854804	0.372064	0.111714	0.366576	0.832371	-0.227162	0.943594	Delayed up	0.0197783	7.50549	4.5512	11.2804	1.97554	1.56665	2.64669	low	0.383202	0.925567	0.81683	NA	NA	NA	0.408564	0.234189	0.0730423
chr1:20233763-20234264	19.3048	13.7968	2pl	93.5453	-0.87829	1.76e-06	1	0	1	0	0	0	0	1	Palindrome	0	0	0	1+	1+	0	FALSE	FALSE	-0.654933	0.00254997	-1.2786	7.94e-09	-0.882028	0.528267	-0.562946	NA	Rapid down	0.217375	35.0148	28.3584	40.5424	-3.15683	-10.1766	-2.5099	hi	-0.490558	0.530292	0.476377	NA	NA	NA	-0.886356	-0.57738	-0.16744
chr1:202367302-202368136	39.9025	29.6862	2pl	1124.77	-0.219266	0.0226872	0	0	0	0	0	0	0	0	0	2	0	0	1+	1+	1+	FALSE	FALSE	0.0160653	0.907921	-0.219317	0.114611	-0.57201	0.122098	0.24394	0.763719	Delayed down	1.45e-10	2.91969	1.76903	7.33318	-10.9222	-167.738	-2.27683	low	-1.08289	-0.111082	0.356219	NA	NA	NA	-0.0281944	-0.0454231	-0.00940126
chr1:20237602-20238103	28.0742	25.1048	2pl	38.8123	-0.661746	0.0200443	0	0	0	0	0	0	0	0	1	0	0	0	1+	0	1+	FALSE	FALSE	-0.653824	0.0219694	-1.16717	6.1e-05	-1.39449	NA	-0.686277	NA	Delayed down	0.124953	19.3925	12.2603	32.4884	-1.64117	-9.32351	-1.2305	med	-4.71496	-1.46679	-1.90153	NA	NA	NA	-0.41404	-0.210807	0.0359503
chr1:202407092-202407848	48.2055	48.269	2pl	170.054	0.346011	0.0465274	0	0	0	0	0	0	0	0	0	1	1	0	0	1+	1+	FALSE	FALSE	0.106941	0.639367	0.0726464	0.749064	-0.161944	0.919412	0.342253	0.843624	Delayed up	0.267018	36.5101	22.2848	58.0501	2.00889	1.21191	3.50463	hi	2.3832	0.582486	1.83943	NA	NA	NA	0.327273	0.188249	0.143172
chr1:202505349-202506292	33.9641	31.5609	2pl	145.489	0.467663	0.0018218	0	0	0	0	0	0	0	0	0	0	1	0	0	1+	0	FALSE	FALSE	0.255567	0.203014	0.243576	0.221587	0.086708	0.969812	-0.815568	0.588054	Delayed up	0.180959	28.9678	22.1901	36.537	2.22385	1.62238	3.84221	hi	-1.8981	-0.419362	0.614975	NA	NA	NA	0.440991	0.273888	0.15337
chr1:202577483-202578982	-4.3348	-8.05975	2pl	1755.96	0.317975	0.000536819	1	0	0	0	0	0	0	0	1	2	0	1	1+	1+	1+	FALSE	FALSE	0.185007	0.14611	0.303585	0.0167539	0.453759	0.0225527	0.257439	0.458622	Delayed up	0.139826	23.9637	15.6659	32.7341	1.94289	1.53275	2.78687	med	0.572007	1.11012	1.54419	0.638945	0.389423	0.264744	0.259291	0.117636	0.0929415
chr1:202589123-202589624	-5.68323	-46.05	3pl	1907.13	0.639599	1.55e-17	0	0	0	0	0	0	0	0	0	1	2	1	1+	1+	1+	FALSE	FALSE	0.181708	0.158092	0.498698	0.000100579	0.964672	0.00858501	0.456799	0.542377	Delayed up	0.183444	27.5543	23.409	34.0423	1.14369	0.988708	1.34499	hi	0.392411	0.281932	-0.579199	NA	NA	NA	0.491658	0.296109	0.162716
chr1:202600052-202600553	30.5654	21.8661	2pl	334.141	0.356374	0.000952984	0	0	0	0	0	0	0	0	1	0	0	0	0	0	0	FALSE	FALSE	0.21488	0.166292	0.265482	0.0848608	0.195148	NA	0.470033	NA	Delayed up	0.0397042	7.17164	5.16129	10.4622	1.39824	1.0533	2.14125	low	0.65132	0.60762	-0.577103	NA	NA	NA	0.149593	0.122657	0.0127356
chr1:202623039-202623540	35.0846	26.6776	2pl	80.6086	0.410136	0.0256877	0	0	0	0	0	0	0	0	0	0	2	1	0	0	0	FALSE	FALSE	-0.0960586	0.762332	-0.00685511	0.982586	1.53989	NA	0.218572	NA	Delayed up	0.0598484	8.42223	5.58767	13.1949	1.22167	1.01898	1.54808	low	0.955159	-0.0259304	-0.159518	NA	NA	NA	0.147833	0.122656	-0.0177438
chr1:202648651-202649152	23.1343	19.117	2pl	83.0856	-0.903325	4.97e-07	0	0	0	0	0	0	0	0	0	0	1	1	1+	1+	0	FALSE	FALSE	-0.529887	0.0175336	-0.811046	0.000284911	-1.1102	NA	-0.10334	NA	Delayed down	0.164497	27.5156	20.7799	32.1924	-2.31149	-11.7689	-1.61065	hi	-0.143237	-0.957169	-0.289291	NA	NA	NA	-0.630053	-0.424081	-0.112817
chr1:202658329-202659413	9.49774	2.73205	2pl	766.557	-0.776975	1.82e-11	0	0	0	1	0	0	0	1	Palindrome	0	1	1	1+	1+	1+	FALSE	FALSE	-0.33646	0.0442962	-0.630675	0.00016472	-1.38091	1.13e-06	-0.74726	0.0454403	Delayed down	0.136837	21.4207	16.4709	27.8895	-1.56349	-2.02705	-1.28821	med	-0.830472	-0.477006	-1.09547	NA	NA	NA	-0.511986	-0.304441	-0.0838737
chr1:202709381-202710218	39.3816	21.1924	2pl	232.267	0.39445	0.0116902	0	0	0	0	0	0	0	0	0	0	1	0	0	0	0	FALSE	FALSE	0.148299	0.434138	0.222781	0.234644	0.252511	NA	-0.398729	NA	Delayed up	9.7e-09	2.05421	1.98097	2.12764	6.5925	5.53824	7.55814	low	2.67885	0.881549	-0.504068	NA	NA	NA	-0.160507	0.102744	-0.0624314
chr1:202710234-202711217	-10.4439	-22.7648	3pl	433.607	0.234477	0.0294654	0	0	0	0	0	0	0	0	0	0	3	1	1+	1+	0	FALSE	FALSE	0.230599	0.164058	0.167341	0.310419	-0.0457737	NA	0.208734	NA	Delayed up	0.000382381	3.68601	2.23617	5.99503	2.98772	1.50872	5.98134	low	0.103717	-0.24857	-2.06643	NA	NA	NA	-0.0387565	0.122332	-0.0467911
chr1:202806832-202807333	50.3746	48.037	2pl	434.822	-0.259277	0.0379287	0	0	0	0	0	0	0	0	0	0	3	0	0	1+	0	FALSE	FALSE	0.134531	0.350245	0.124839	0.383505	0.370622	0.558098	0.239169	0.828987	Delayed down	0.125141	19.0157	10.3545	36.6474	-0.646974	-0.809581	-0.496522	med	1.19434	-0.413045	-3.8125	NA	NA	NA	-0.120878	-0.0409638	-0.0904048
chr1:202835504-202836005	15.1988	7.84246	2pl	473.541	-0.418903	0.000187626	0	0	0	0	0	0	0	0	1	1	1	1	1+	1+	1+	FALSE	FALSE	-0.0255313	0.841136	-0.304417	0.0170626	-0.358458	0.721233	0.244947	0.88294	Delayed down	0.0858175	28.1663	22.6708	33.4403	-3.81326	-16.737	-2.06159	hi	-0.573399	0.013604	-0.627034	NA	NA	NA	-0.34839	-0.240097	-0.02396
chr1:202837648-202838149	23.4622	22.5403	2pl	128.525	-0.692145	1.67e-06	0	0	1	1	0	0	0	2	Palindrome	0	3	1	1+	1+	0	FALSE	FALSE	-1.1156	1.39e-09	-1.36378	1.38e-13	-0.91957	0.294635	-0.222435	0.925956	Rapid down	0.330687	42.5655	35.6503	49.7755	-3.19349	-4.32763	-2.39218	hi	0.0490396	-0.284036	-1.58528	NA	NA	NA	-0.653472	-0.550481	-0.251631
chr1:202888589-202889405	5.7684	-8.52676	2pl	2326.34	0.231172	0.0187817	0	0	0	0	0	0	0	0	0	0	2	1	0	1+	0	FALSE	FALSE	0.0177628	0.91293	0.307709	0.05717	0.137114	0.926343	-0.0242847	0.992221	Delayed up	1.34e-08	2.12626	1.99587	4.03919	6.05424	3.72541	37.4804	low	0.513798	0.600923	0.392646	NA	NA	NA	-0.0757507	0.0682498	-0.0470538
chr1:202959166-202959667	34.7268	24.5019	3pl	137.927	0.484833	0.0281877	0	0	0	0	0	0	0	0	0	0	0	0	0	0	0	FALSE	FALSE	0.0425559	0.873974	0.502761	0.0529646	0.891399	0.455844	0.0856143	0.98086	Delayed up	0.00167567	6.08712	4.17402	7.7149	3.16447	1.90461	6.67589	low	1.62614	0.331652	2.12739	0.960039	0.330648	0.307488	0.161033	-0.0236302	0.034766
chr1:202961464-202962200	18.9225	7.74344	2pl	187.394	-0.620393	0.000298746	0	0	0	0	0	0	0	0	0	1	1	0	0	0	1+	FALSE	FALSE	-0.0824168	0.626065	-0.180366	0.284502	-0.40532	0.603144	0.159196	0.922308	Delayed down	0.0661687	10.3977	7.80242	14.3798	-1.33475	-1.61866	-1.11729	low	-0.678507	-0.211028	0.188301	NA	NA	NA	-0.303623	-0.158266	-0.0727902
chr1:202964574-202965075	-23.1292	-28.3053	2pl	143.52	-0.61457	4.81e-05	0	0	0	0	0	0	0	0	0	0	2	1	0	1+	0	FALSE	FALSE	-0.211408	0.393194	-0.537788	0.0309024	-0.743669	0.542216	-0.641069	0.721866	Delayed down	0.00311967	5.71068	4.5379	6.99639	-2.55245	-6.93024	-1.73232	low	2.11534	1.78549	1.19293	NA	NA	NA	-0.181678	-0.156049	-0.0197323
[truncated: 34,508 more rows]
[truncated: 4 more columns]

## Sheet: Supplementary Table 2
Supplementary Table 2. Additional information for all SOX9-dependent genes
[truncated: 1,233 more rows]

[truncated: 3 more sheets: Supplementary Table 3, Supplementary Table 4, Supplementary Table 5]
